# Supplementary material for: Surveillance of Antimicrobial Resistance in the Asian Seabass (Lates calcarifer) Supply Chain Using Nanopore Sequencing
Source: Foods. 2025 May 10;14(10):1691. doi: 10.3390/foods14101691 (PMC12111717; doi:10.3390/foods14101691)
Supplement: Supplementary file 1 [file foods-14-01691-s001.zip]

Archive with 1 entries (1 files):
- foods-3566574-supplementary.xlsx
