# Supplementary material for: Surveillance of Antimicrobial Resistance in the Asian Seabass (Lates calcarifer) Supply Chain Using Nanopore Sequencing
Source: Foods. 2025 May 10;14(10):1691. doi: 10.3390/foods14101691 (PMC12111717; doi:10.3390/foods14101691)
Supplement: Supplementary file 1 [file foods-14-01691-s001.zip › foods-3566574-supplementary.xlsx]

## Sheet: Table S1
Table S1. Total raw reads generated from sequencing, the number of reads that passed quality control, and the corresponding percentage.
Sample	Before filtering	After filtering	% pass
Farm
Wi-A	1459133	1191939	81.6882
Wo-A	2515893	2.08153e+06	82.7352
Wi-B	631145	515979	81.7528
Wo-B	760500	622738	81.8853
Wi-C	1835300	1604200	87.4081
Wo-C	355241	295406	83.1565
Container
Co-A	1148903	1027886	89.4667
Co-B	791904	665864	84.0839
Co-C	5462126	4533843	83.0051
Market
Fi-1	3655189	3040416	83.1808
Fi-2	4653054	3818107	82.0559
Fi-3	13615315	11594033	85.1544
Fi-4	8831211	7359621	83.3365
Fi-5	6783606	5346668	78.8175
Fi-6	12490894	9649489	77.2522
Fi-7	8103914	6248775	77.1081
Fi-8	6369597	4919666	77.2367

## Sheet: Table S2
Table S2. Taxonomic classification of bacterial reads classified using Kraken2.
Kingdom	Phylum	Class	Order	Family	Genus	Species	controlsponge	controlwater	Wi-A	Wo-A	Wi-B	Wo-B	Wi-C	Wo-C	Co-A	Co-B	Co-C	Fi-1	Fi-2	Fi-3	Fi-4	Fi-5	Fi-6	Fi-7	Fi-8
k__Bacteria							1641	1975	10100	20283	4614	4762	14288	4846	204410	158728	602076	18149	53584	15393	91684	8417	123132	83575	59018
k__Bacteria	p__Pseudomonadota						767	909	2477	3644	1244	843	7170	496	120919	44376	334981	11922	43676	12875	83983	7043	110393	67521	45259
k__Bacteria	p__Pseudomonadota	c__Alphaproteobacteria					428	534	1452	2155	496	584	895	264	28006	6976	187331	933	481	3005	2200	1060	5730	1903	1299
k__Bacteria	p__Pseudomonadota	c__Alphaproteobacteria	o__Sphingomonadales				253	285	114	353	193	45	86	169	7039	2048	108439	7	3	5	9	5	6	7	3
k__Bacteria	p__Pseudomonadota	c__Alphaproteobacteria	o__Sphingomonadales	f__Erythrobacteraceae			124	131	93	303	182	42	32	155	5256	610	53381	3	NA	2	7	1	2	2	NA
k__Bacteria	p__Pseudomonadota	c__Alphaproteobacteria	o__Sphingomonadales	f__Erythrobacteraceae	g__Qipengyuania		59	67	2	4	NA	NA	3	NA	4591	302	23196	3	NA	NA	3	NA	2	NA	NA
k__Bacteria	p__Pseudomonadota	c__Alphaproteobacteria	o__Sphingomonadales	f__Erythrobacteraceae	g__Qipengyuania	s__Qipengyuania_spongiae	34	39	NA	NA	NA	NA	NA	NA	232	143	13632	NA	NA	NA	NA	NA	NA	NA	NA
k__Bacteria	p__Pseudomonadota	c__Alphaproteobacteria	o__Sphingomonadales	f__Erythrobacteraceae	g__Qipengyuania	s__Qipengyuania_citrea	5	9	2	3	NA	NA	NA	NA	4006	79	1561	3	NA	NA	3	NA	1	NA	NA
k__Bacteria	p__Pseudomonadota	c__Alphaproteobacteria	o__Sphingomonadales	f__Erythrobacteraceae	g__Qipengyuania	s__Qipengyuania_flava	9	8	NA	NA	NA	NA	NA	NA	170	31	2844	NA	NA	NA	NA	NA	1	NA	NA
k__Bacteria	p__Pseudomonadota	c__Alphaproteobacteria	o__Sphingomonadales	f__Erythrobacteraceae	g__Qipengyuania	s__Qipengyuania_aurantiaca	1	2	NA	NA	NA	NA	1	NA	12	7	600	NA	NA	NA	NA	NA	NA	NA	NA
k__Bacteria	p__Pseudomonadota	c__Alphaproteobacteria	o__Sphingomonadales	f__Erythrobacteraceae	g__Qipengyuania	s__Qipengyuania_seohaensis	2	1	NA	NA	NA	NA	NA	NA	10	6	896	NA	NA	NA	NA	NA	NA	NA	NA
k__Bacteria	p__Pseudomonadota	c__Alphaproteobacteria	o__Sphingomonadales	f__Erythrobacteraceae	g__Qipengyuania	s__Qipengyuania_soli	NA	1	NA	NA	NA	NA	1	NA	NA	NA	69	NA	NA	NA	NA	NA	NA	NA	NA
k__Bacteria	p__Pseudomonadota	c__Alphaproteobacteria	o__Sphingomonadales	f__Erythrobacteraceae	g__Qipengyuania	s__Qipengyuania_aquimaris	NA	NA	NA	NA	NA	NA	NA	NA	NA	NA	2	NA	NA	NA	NA	NA	NA	NA	NA
k__Bacteria	p__Pseudomonadota	c__Alphaproteobacteria	o__Sphingomonadales	f__Erythrobacteraceae	g__Qipengyuania	s__Qipengyuania_sediminis	NA	NA	NA	NA	NA	NA	NA	NA	3	1	1	NA	NA	NA	NA	NA	NA	NA	NA
k__Bacteria	p__Pseudomonadota	c__Alphaproteobacteria	o__Sphingomonadales	f__Erythrobacteraceae	g__Qipengyuania	s__Qipengyuania_sp._SS22	NA	NA	NA	NA	NA	NA	NA	NA	NA	NA	6	NA	NA	NA	NA	NA	NA	NA	NA
k__Bacteria	p__Pseudomonadota	c__Alphaproteobacteria	o__Sphingomonadales	f__Erythrobacteraceae	g__Qipengyuania	s__Qipengyuania_sp._HL-TH5	1	NA	NA	NA	NA	NA	NA	NA	4	3	95	NA	NA	NA	NA	NA	NA	NA	NA
k__Bacteria	p__Pseudomonadota	c__Alphaproteobacteria	o__Sphingomonadales	f__Erythrobacteraceae	g__Qipengyuania	s__Qipengyuania_gelatinilytica	NA	NA	NA	NA	NA	NA	NA	NA	5	NA	288	NA	NA	NA	NA	NA	NA	NA	NA
k__Bacteria	p__Pseudomonadota	c__Alphaproteobacteria	o__Sphingomonadales	f__Erythrobacteraceae	g__Qipengyuania	s__Qipengyuania_xiapuensis	1	NA	NA	NA	NA	NA	NA	NA	2	NA	4	NA	NA	NA	NA	NA	NA	NA	NA
k__Bacteria	p__Pseudomonadota	c__Alphaproteobacteria	o__Sphingomonadales	f__Erythrobacteraceae	g__Qipengyuania	s__Qipengyuania_psychrotolerans	NA	NA	NA	NA	NA	NA	NA	NA	NA	NA	4	NA	NA	NA	NA	NA	NA	NA	NA
k__Bacteria	p__Pseudomonadota	c__Alphaproteobacteria	o__Sphingomonadales	f__Erythrobacteraceae	g__Porphyrobacter		8	13	NA	NA	NA	NA	1	NA	10	25	6058	NA	NA	NA	NA	NA	NA	NA	NA
k__Bacteria	p__Pseudomonadota	c__Alphaproteobacteria	o__Sphingomonadales	f__Erythrobacteraceae	g__Porphyrobacter	s__Porphyrobacter_sp._YT40	8	13	NA	NA	NA	NA	1	NA	9	18	6043	NA	NA	NA	NA	NA	NA	NA	NA
k__Bacteria	p__Pseudomonadota	c__Alphaproteobacteria	o__Sphingomonadales	f__Erythrobacteraceae	g__Porphyrobacter	s__Porphyrobacter_sp._LM_6	NA	NA	NA	NA	NA	NA	NA	NA	NA	NA	1	NA	NA	NA	NA	NA	NA	NA	NA
k__Bacteria	p__Pseudomonadota	c__Alphaproteobacteria	o__Sphingomonadales	f__Erythrobacteraceae	g__Porphyrobacter	s__Porphyrobacter_sp._CACIAM_03H1	NA	NA	NA	NA	NA	NA	NA	NA	1	5	NA	NA	NA	NA	NA	NA	NA	NA	NA
k__Bacteria	p__Pseudomonadota	c__Alphaproteobacteria	o__Sphingomonadales	f__Erythrobacteraceae	g__Porphyrobacter	s__Porphyrobacter_sp._ULC335	NA	NA	NA	NA	NA	NA	NA	NA	NA	NA	1	NA	NA	NA	NA	NA	NA	NA	NA
k__Bacteria	p__Pseudomonadota	c__Alphaproteobacteria	o__Sphingomonadales	f__Erythrobacteraceae	g__Erythrobacter		3	6	11	56	37	7	3	111	48	24	1614	NA	NA	NA	1	NA	NA	NA	NA
k__Bacteria	p__Pseudomonadota	c__Alphaproteobacteria	o__Sphingomonadales	f__Erythrobacteraceae	g__Erythrobacter	s__Erythrobacter_sp._3-20A1M	3	5	NA	NA	1	NA	NA	NA	41	17	1083	NA	NA	NA	1	NA	NA	NA	NA
k__Bacteria	p__Pseudomonadota	c__Alphaproteobacteria	o__Sphingomonadales	f__Erythrobacteraceae	g__Erythrobacter	s__Erythrobacter_sp.	NA	NA	NA	NA	NA	NA	NA	NA	NA	NA	1	NA	NA	NA	NA	NA	NA	NA	NA
k__Bacteria	p__Pseudomonadota	c__Alphaproteobacteria	o__Sphingomonadales	f__Erythrobacteraceae	g__Erythrobacter	s__Erythrobacter_sp._HL-111	NA	NA	NA	NA	NA	NA	NA	NA	1	NA	1	NA	NA	NA	NA	NA	NA	NA	NA
k__Bacteria	p__Pseudomonadota	c__Alphaproteobacteria	o__Sphingomonadales	f__Erythrobacteraceae	g__Erythrobacter	s__Erythrobacter_sp._KY5	NA	NA	NA	NA	NA	NA	NA	NA	NA	1	15	NA	NA	NA	NA	NA	NA	NA	NA
k__Bacteria	p__Pseudomonadota	c__Alphaproteobacteria	o__Sphingomonadales	f__Erythrobacteraceae	g__Erythrobacter	s__Erythrobacter_sp._HKB08	NA	NA	NA	NA	1	NA	NA	NA	NA	NA	5	NA	NA	NA	NA	NA	NA	NA	NA
k__Bacteria	p__Pseudomonadota	c__Alphaproteobacteria	o__Sphingomonadales	f__Erythrobacteraceae	g__Erythrobacter	s__Erythrobacter_sp._THAF29	NA	NA	NA	NA	NA	NA	NA	NA	NA	NA	61	NA	NA	NA	NA	NA	NA	NA	NA
k__Bacteria	p__Pseudomonadota	c__Alphaproteobacteria	o__Sphingomonadales	f__Erythrobacteraceae	g__Erythrobacter	s__Erythrobacter_sp._SCSIO_43205	NA	NA	NA	1	NA	NA	NA	NA	NA	NA	15	NA	NA	NA	NA	NA	NA	NA	NA
k__Bacteria	p__Pseudomonadota	c__Alphaproteobacteria	o__Sphingomonadales	f__Erythrobacteraceae	g__Erythrobacter	s__Erythrobacter_sp._JK5	NA	NA	NA	NA	NA	NA	NA	NA	2	NA	72	NA	NA	NA	NA	NA	NA	NA	NA
k__Bacteria	p__Pseudomonadota	c__Alphaproteobacteria	o__Sphingomonadales	f__Erythrobacteraceae	g__Erythrobacter	s__Erythrobacter_sp._SDW2	NA	NA	NA	NA	NA	NA	NA	NA	1	1	33	NA	NA	NA	NA	NA	NA	NA	NA
k__Bacteria	p__Pseudomonadota	c__Alphaproteobacteria	o__Sphingomonadales	f__Erythrobacteraceae	g__Erythrobacter	s__Erythrobacter_sp._BLCC-B19	NA	NA	NA	NA	NA	NA	NA	NA	NA	NA	3	NA	NA	NA	NA	NA	NA	NA	NA
k__Bacteria	p__Pseudomonadota	c__Alphaproteobacteria	o__Sphingomonadales	f__Erythrobacteraceae	g__Erythrobacter	s__Erythrobacter_litoralis	NA	1	NA	NA	NA	NA	NA	NA	NA	NA	155	NA	NA	NA	NA	NA	NA	NA	NA
k__Bacteria	p__Pseudomonadota	c__Alphaproteobacteria	o__Sphingomonadales	f__Erythrobacteraceae	g__Erythrobacter	s__Erythrobacter_neustonensis	NA	NA	NA	NA	NA	NA	NA	NA	1	1	1	NA	NA	NA	NA	NA	NA	NA	NA
k__Bacteria	p__Pseudomonadota	c__Alphaproteobacteria	o__Sphingomonadales	f__Erythrobacteraceae	g__Erythrobacter	s__Erythrobacter_aureus	NA	NA	NA	NA	NA	NA	NA	NA	1	2	12	NA	NA	NA	NA	NA	NA	NA	NA
k__Bacteria	p__Pseudomonadota	c__Alphaproteobacteria	o__Sphingomonadales	f__Erythrobacteraceae	g__Erythrobacter	s__Erythrobacter_mangrovi	NA	NA	NA	NA	NA	NA	NA	NA	NA	NA	41	NA	NA	NA	NA	NA	NA	NA	NA
k__Bacteria	p__Pseudomonadota	c__Alphaproteobacteria	o__Sphingomonadales	f__Erythrobacteraceae	g__Erythrobacter	s__Erythrobacter_aurantius	NA	NA	11	51	30	7	2	103	NA	1	20	NA	NA	NA	NA	NA	NA	NA	NA
k__Bacteria	p__Pseudomonadota	c__Alphaproteobacteria	o__Sphingomonadales	f__Erythrobacteraceae	g__Croceicoccus		4	3	NA	1	NA	NA	NA	NA	26	12	2000	NA	NA	NA	NA	NA	NA	NA	NA
k__Bacteria	p__Pseudomonadota	c__Alphaproteobacteria	o__Sphingomonadales	f__Erythrobacteraceae	g__Croceicoccus	s__Croceicoccus_marinus	3	1	NA	NA	NA	NA	NA	NA	4	NA	394	NA	NA	NA	NA	NA	NA	NA	NA
k__Bacteria	p__Pseudomonadota	c__Alphaproteobacteria	o__Sphingomonadales	f__Erythrobacteraceae	g__Croceicoccus	s__Croceicoccus_naphthovorans	NA	1	NA	NA	NA	NA	NA	NA	NA	NA	146	NA	NA	NA	NA	NA	NA	NA	NA
k__Bacteria	p__Pseudomonadota	c__Alphaproteobacteria	o__Sphingomonadales	f__Erythrobacteraceae	g__Croceicoccus	s__Croceicoccus_sp._YJ47	1	1	NA	NA	NA	NA	NA	NA	4	3	994	NA	NA	NA	NA	NA	NA	NA	NA
k__Bacteria	p__Pseudomonadota	c__Alphaproteobacteria	o__Sphingomonadales	f__Erythrobacteraceae	g__Croceicoccus	s__Croceicoccus_sp._Ery15	NA	NA	NA	NA	NA	NA	NA	NA	NA	NA	53	NA	NA	NA	NA	NA	NA	NA	NA
k__Bacteria	p__Pseudomonadota	c__Alphaproteobacteria	o__Sphingomonadales	f__Erythrobacteraceae	g__Croceicoccus	s__Croceicoccus_sp._Ery5	NA	NA	NA	1	NA	NA	NA	NA	4	4	77	NA	NA	NA	NA	NA	NA	NA	NA
k__Bacteria	p__Pseudomonadota	c__Alphaproteobacteria	o__Sphingomonadales	f__Erythrobacteraceae	g__Aurantiacibacter		2	2	NA	NA	1	NA	NA	NA	2	NA	384	NA	NA	NA	NA	NA	NA	NA	NA
k__Bacteria	p__Pseudomonadota	c__Alphaproteobacteria	o__Sphingomonadales	f__Erythrobacteraceae	g__Aurantiacibacter	s__Aurantiacibacter_atlanticus	1	2	NA	NA	NA	NA	NA	NA	2	NA	368	NA	NA	NA	NA	NA	NA	NA	NA
k__Bacteria	p__Pseudomonadota	c__Alphaproteobacteria	o__Sphingomonadales	f__Erythrobacteraceae	g__Aurantiacibacter	s__Aurantiacibacter_gangjinensis	1	NA	NA	NA	NA	NA	NA	NA	NA	NA	11	NA	NA	NA	NA	NA	NA	NA	NA
k__Bacteria	p__Pseudomonadota	c__Alphaproteobacteria	o__Sphingomonadales	f__Erythrobacteraceae	g__Aurantiacibacter	s__Aurantiacibacter_sp._MUD61	NA	NA	NA	NA	1	NA	NA	NA	NA	NA	1	NA	NA	NA	NA	NA	NA	NA	NA
k__Bacteria	p__Pseudomonadota	c__Alphaproteobacteria	o__Sphingomonadales	f__Erythrobacteraceae	g__Tsuneonella		NA	1	NA	1	NA	NA	NA	NA	16	6	280	NA	NA	NA	NA	NA	NA	NA	NA
k__Bacteria	p__Pseudomonadota	c__Alphaproteobacteria	o__Sphingomonadales	f__Erythrobacteraceae	g__Tsuneonella	s__Tsuneonella_flava	NA	1	NA	NA	NA	NA	NA	NA	11	4	224	NA	NA	NA	NA	NA	NA	NA	NA
k__Bacteria	p__Pseudomonadota	c__Alphaproteobacteria	o__Sphingomonadales	f__Erythrobacteraceae	g__Tsuneonella	s__Tsuneonella_dongtanensis	NA	NA	NA	NA	NA	NA	NA	NA	NA	NA	2	NA	NA	NA	NA	NA	NA	NA	NA
k__Bacteria	p__Pseudomonadota	c__Alphaproteobacteria	o__Sphingomonadales	f__Erythrobacteraceae	g__Tsuneonella	s__Tsuneonella_mangrovi	NA	NA	NA	NA	NA	NA	NA	NA	1	NA	20	NA	NA	NA	NA	NA	NA	NA	NA
k__Bacteria	p__Pseudomonadota	c__Alphaproteobacteria	o__Sphingomonadales	f__Erythrobacteraceae	g__Tsuneonella	s__Tsuneonella_amylolytica	NA	NA	NA	1	NA	NA	NA	NA	4	2	31	NA	NA	NA	NA	NA	NA	NA	NA
k__Bacteria	p__Pseudomonadota	c__Alphaproteobacteria	o__Sphingomonadales	f__Erythrobacteraceae	g__Altererythrobacter		NA	NA	74	235	140	28	5	21	3	NA	199	NA	NA	NA	NA	1	NA	NA	NA
k__Bacteria	p__Pseudomonadota	c__Alphaproteobacteria	o__Sphingomonadales	f__Erythrobacteraceae	g__Altererythrobacter	s__Altererythrobacter_epoxidivorans	NA	NA	NA	NA	NA	NA	NA	NA	2	NA	177	NA	NA	NA	NA	1	NA	NA	NA
k__Bacteria	p__Pseudomonadota	c__Alphaproteobacteria	o__Sphingomonadales	f__Erythrobacteraceae	g__Altererythrobacter	s__Altererythrobacter_ishigakiensis	NA	NA	71	224	131	22	NA	19	NA	NA	1	NA	NA	NA	NA	NA	NA	NA	NA
k__Bacteria	p__Pseudomonadota	c__Alphaproteobacteria	o__Sphingomonadales	f__Erythrobacteraceae	g__Altererythrobacter	s__Altererythrobacter_rubellus	NA	NA	NA	7	2	5	NA	NA	NA	NA	2	NA	NA	NA	NA	NA	NA	NA	NA
k__Bacteria	p__Pseudomonadota	c__Alphaproteobacteria	o__Sphingomonadales	f__Erythrobacteraceae	g__Altererythrobacter	s__Altererythrobacter_sp._B11	NA	NA	NA	NA	NA	NA	NA	NA	NA	NA	7	NA	NA	NA	NA	NA	NA	NA	NA
k__Bacteria	p__Pseudomonadota	c__Alphaproteobacteria	o__Sphingomonadales	f__Erythrobacteraceae	g__Altererythrobacter	s__Altererythrobacter_sp._TH136	NA	NA	NA	NA	NA	NA	NA	NA	NA	NA	1	NA	NA	NA	NA	NA	NA	NA	NA
k__Bacteria	p__Pseudomonadota	c__Alphaproteobacteria	o__Sphingomonadales	f__Erythrobacteraceae	g__Altererythrobacter	s__Altererythrobacter_sp._ZODW24	NA	NA	NA	NA	NA	NA	NA	NA	NA	NA	2	NA	NA	NA	NA	NA	NA	NA	NA
k__Bacteria	p__Pseudomonadota	c__Alphaproteobacteria	o__Sphingomonadales	f__Erythrobacteraceae	g__Altererythrobacter	s__Altererythrobacter_sp._BO-6	NA	NA	2	NA	1	NA	5	2	NA	NA	3	NA	NA	NA	NA	NA	NA	NA	NA
k__Bacteria	p__Pseudomonadota	c__Alphaproteobacteria	o__Sphingomonadales	f__Erythrobacteraceae	g__Altererythrobacter	s__Altererythrobacter_sp._CAU_1644	NA	NA	NA	NA	NA	NA	NA	NA	1	NA	5	NA	NA	NA	NA	NA	NA	NA	NA
k__Bacteria	p__Pseudomonadota	c__Alphaproteobacteria	o__Sphingomonadales	f__Erythrobacteraceae	g__Croceibacterium		NA	NA	NA	NA	NA	NA	NA	NA	NA	NA	38	NA	NA	NA	NA	NA	NA	NA	NA
k__Bacteria	p__Pseudomonadota	c__Alphaproteobacteria	o__Sphingomonadales	f__Erythrobacteraceae	g__Croceibacterium	s__Croceibacterium_atlanticum	NA	NA	NA	NA	NA	NA	NA	NA	NA	NA	35	NA	NA	NA	NA	NA	NA	NA	NA
k__Bacteria	p__Pseudomonadota	c__Alphaproteobacteria	o__Sphingomonadales	f__Erythrobacteraceae	g__Croceibacterium	s__Croceibacterium_sp._D39	NA	NA	NA	NA	NA	NA	NA	NA	NA	NA	3	NA	NA	NA	NA	NA	NA	NA	NA
k__Bacteria	p__Pseudomonadota	c__Alphaproteobacteria	o__Sphingomonadales	f__Erythrobacteraceae	g__Alteriqipengyuania		NA	NA	NA	NA	NA	NA	NA	NA	8	16	232	NA	NA	NA	NA	NA	NA	NA	NA
k__Bacteria	p__Pseudomonadota	c__Alphaproteobacteria	o__Sphingomonadales	f__Erythrobacteraceae	g__Alteriqipengyuania	s__Alteriqipengyuania_flavescens	NA	NA	NA	NA	NA	NA	NA	NA	8	16	232	NA	NA	NA	NA	NA	NA	NA	NA
k__Bacteria	p__Pseudomonadota	c__Alphaproteobacteria	o__Sphingomonadales	f__Erythrobacteraceae	g__Paraurantiacibacter		NA	NA	NA	NA	NA	NA	NA	NA	NA	NA	2	NA	NA	NA	NA	NA	NA	NA	NA
k__Bacteria	p__Pseudomonadota	c__Alphaproteobacteria	o__Sphingomonadales	f__Erythrobacteraceae	g__Paraurantiacibacter	s__Paraurantiacibacter_namhicola	NA	NA	NA	NA	NA	NA	NA	NA	NA	NA	2	NA	NA	NA	NA	NA	NA	NA	NA
k__Bacteria	p__Pseudomonadota	c__Alphaproteobacteria	o__Sphingomonadales	f__Erythrobacteraceae	g__Pelagerythrobacter		NA	NA	NA	NA	NA	NA	NA	NA	6	1	196	NA	NA	NA	NA	NA	NA	NA	NA
k__Bacteria	p__Pseudomonadota	c__Alphaproteobacteria	o__Sphingomonadales	f__Erythrobacteraceae	g__Pelagerythrobacter	s__Pelagerythrobacter_marinus	NA	NA	NA	NA	NA	NA	NA	NA	NA	NA	68	NA	NA	NA	NA	NA	NA	NA	NA
k__Bacteria	p__Pseudomonadota	c__Alphaproteobacteria	o__Sphingomonadales	f__Erythrobacteraceae	g__Pelagerythrobacter	s__Pelagerythrobacter_marensis	NA	NA	NA	NA	NA	NA	NA	NA	6	1	128	NA	NA	NA	NA	NA	NA	NA	NA
k__Bacteria	p__Pseudomonadota	c__Alphaproteobacteria	o__Sphingomonadales	f__Erythrobacteraceae	g__Caenibius		NA	NA	NA	NA	NA	NA	NA	NA	NA	NA	1	NA	NA	NA	NA	NA	NA	NA	NA
k__Bacteria	p__Pseudomonadota	c__Alphaproteobacteria	o__Sphingomonadales	f__Erythrobacteraceae	g__Caenibius	s__Caenibius_tardaugens	NA	NA	NA	NA	NA	NA	NA	NA	NA	NA	1	NA	NA	NA	NA	NA	NA	NA	NA
k__Bacteria	p__Pseudomonadota	c__Alphaproteobacteria	o__Sphingomonadales	f__Sphingomonadaceae			21	20	9	28	1	NA	7	NA	633	782	5700	3	NA	3	1	4	3	2	1
k__Bacteria	p__Pseudomonadota	c__Alphaproteobacteria	o__Sphingomonadales	f__Sphingomonadaceae	g__Novosphingopyxis		9	8	NA	NA	NA	NA	NA	NA	26	5	2699	NA	NA	NA	NA	NA	NA	NA	NA
k__Bacteria	p__Pseudomonadota	c__Alphaproteobacteria	o__Sphingomonadales	f__Sphingomonadaceae	g__Novosphingopyxis	s__Novosphingopyxis_iocasae	9	8	NA	NA	NA	NA	NA	NA	26	5	2699	NA	NA	NA	NA	NA	NA	NA	NA
k__Bacteria	p__Pseudomonadota	c__Alphaproteobacteria	o__Sphingomonadales	f__Sphingomonadaceae	g__Sphingomonas		3	4	4	14	NA	NA	NA	NA	254	374	182	NA	NA	1	NA	NA	NA	1	NA
k__Bacteria	p__Pseudomonadota	c__Alphaproteobacteria	o__Sphingomonadales	f__Sphingomonadaceae	g__Sphingomonas	s__Sphingomonas_sp._R1	1	1	NA	NA	NA	NA	NA	NA	65	94	1	NA	NA	NA	NA	NA	NA	NA	NA
k__Bacteria	p__Pseudomonadota	c__Alphaproteobacteria	o__Sphingomonadales	f__Sphingomonadaceae	g__Sphingomonas	s__Sphingomonas_sp._LHG3406-1	NA	NA	NA	1	NA	NA	NA	NA	2	3	3	NA	NA	NA	NA	NA	NA	NA	NA
k__Bacteria	p__Pseudomonadota	c__Alphaproteobacteria	o__Sphingomonadales	f__Sphingomonadaceae	g__Sphingomonas	s__Sphingomonas_sp._S6-11	NA	NA	NA	NA	NA	NA	NA	NA	1	1	NA	NA	NA	NA	NA	NA	NA	NA	NA
k__Bacteria	p__Pseudomonadota	c__Alphaproteobacteria	o__Sphingomonadales	f__Sphingomonadaceae	g__Sphingomonas	s__Sphingomonas_sp._NIBR02145	NA	NA	NA	NA	NA	NA	NA	NA	NA	1	NA	NA	NA	NA	NA	NA	NA	NA	NA
k__Bacteria	p__Pseudomonadota	c__Alphaproteobacteria	o__Sphingomonadales	f__Sphingomonadaceae	g__Sphingomonas	s__Sphingomonas_sp._C3-2	NA	NA	NA	NA	NA	NA	NA	NA	NA	NA	NA	NA	NA	1	NA	NA	NA	NA	NA
k__Bacteria	p__Pseudomonadota	c__Alphaproteobacteria	o__Sphingomonadales	f__Sphingomonadaceae	g__Sphingomonas	s__Sphingomonas_sp._Y38-1Y	NA	NA	1	NA	NA	NA	NA	NA	3	NA	NA	NA	NA	NA	NA	NA	NA	NA	NA
k__Bacteria	p__Pseudomonadota	c__Alphaproteobacteria	o__Sphingomonadales	f__Sphingomonadaceae	g__Sphingomonas	s__Sphingomonas_sp._IC081	NA	NA	NA	NA	NA	NA	NA	NA	NA	NA	1	NA	NA	NA	NA	NA	NA	NA	NA
k__Bacteria	p__Pseudomonadota	c__Alphaproteobacteria	o__Sphingomonadales	f__Sphingomonadaceae	g__Sphingomonas	s__Sphingomonas_sp._MM-1	NA	NA	NA	NA	NA	NA	NA	NA	NA	3	2	NA	NA	NA	NA	NA	NA	NA	NA
k__Bacteria	p__Pseudomonadota	c__Alphaproteobacteria	o__Sphingomonadales	f__Sphingomonadaceae	g__Sphingomonas	s__Sphingomonas_sp._KC8	NA	NA	NA	NA	NA	NA	NA	NA	NA	1	NA	NA	NA	NA	NA	NA	NA	NA	NA
k__Bacteria	p__Pseudomonadota	c__Alphaproteobacteria	o__Sphingomonadales	f__Sphingomonadaceae	g__Sphingomonas	s__Sphingomonas_sp._ERG5	NA	NA	NA	NA	NA	NA	NA	NA	NA	NA	1	NA	NA	NA	NA	NA	NA	NA	NA
k__Bacteria	p__Pseudomonadota	c__Alphaproteobacteria	o__Sphingomonadales	f__Sphingomonadaceae	g__Sphingomonas	s__Sphingomonas_sp._LK11	NA	NA	NA	1	NA	NA	NA	NA	NA	NA	NA	NA	NA	NA	NA	NA	NA	NA	NA
k__Bacteria	p__Pseudomonadota	c__Alphaproteobacteria	o__Sphingomonadales	f__Sphingomonadaceae	g__Sphingomonas	s__Sphingomonas_sp._HMP6	NA	NA	NA	NA	NA	NA	NA	NA	NA	NA	1	NA	NA	NA	NA	NA	NA	NA	NA
k__Bacteria	p__Pseudomonadota	c__Alphaproteobacteria	o__Sphingomonadales	f__Sphingomonadaceae	g__Sphingomonas	s__Sphingomonas_sp.	NA	NA	NA	NA	NA	NA	NA	NA	NA	1	NA	NA	NA	NA	NA	NA	NA	NA	NA
k__Bacteria	p__Pseudomonadota	c__Alphaproteobacteria	o__Sphingomonadales	f__Sphingomonadaceae	g__Sphingomonas	s__Sphingomonas_sp._NIC1	NA	NA	NA	NA	NA	NA	NA	NA	2	NA	6	NA	NA	NA	NA	NA	NA	NA	NA
k__Bacteria	p__Pseudomonadota	c__Alphaproteobacteria	o__Sphingomonadales	f__Sphingomonadaceae	g__Sphingomonas	s__Sphingomonas_sp._FARSPH	NA	NA	NA	NA	NA	NA	NA	NA	1	5	20	NA	NA	NA	NA	NA	NA	NA	NA
k__Bacteria	p__Pseudomonadota	c__Alphaproteobacteria	o__Sphingomonadales	f__Sphingomonadaceae	g__Sphingomonas	s__Sphingomonas_sp._NBWT7	NA	NA	NA	1	NA	NA	NA	NA	NA	NA	1	NA	NA	NA	NA	NA	NA	NA	NA
k__Bacteria	p__Pseudomonadota	c__Alphaproteobacteria	o__Sphingomonadales	f__Sphingomonadaceae	g__Sphingomonas	s__Sphingomonas_sp._HDW15A	NA	NA	NA	NA	NA	NA	NA	NA	NA	NA	1	NA	NA	NA	NA	NA	NA	NA	NA
k__Bacteria	p__Pseudomonadota	c__Alphaproteobacteria	o__Sphingomonadales	f__Sphingomonadaceae	g__Sphingomonas	s__Sphingomonas_hankookensis	NA	1	NA	NA	NA	NA	NA	NA	9	19	4	NA	NA	NA	NA	NA	NA	NA	NA
k__Bacteria	p__Pseudomonadota	c__Alphaproteobacteria	o__Sphingomonadales	f__Sphingomonadaceae	g__Sphingomonas	s__Sphingomonas_suaedae	NA	NA	NA	NA	NA	NA	NA	NA	NA	NA	2	NA	NA	NA	NA	NA	NA	NA	NA
k__Bacteria	p__Pseudomonadota	c__Alphaproteobacteria	o__Sphingomonadales	f__Sphingomonadaceae	g__Sphingomonas	s__Sphingomonas_changnyeongensis	NA	NA	NA	NA	NA	NA	NA	NA	NA	NA	5	NA	NA	NA	NA	NA	NA	NA	NA
k__Bacteria	p__Pseudomonadota	c__Alphaproteobacteria	o__Sphingomonadales	f__Sphingomonadaceae	g__Sphingomonas	s__Sphingomonas_lacunae	NA	NA	NA	NA	NA	NA	NA	NA	NA	NA	1	NA	NA	NA	NA	NA	NA	NA	NA
k__Bacteria	p__Pseudomonadota	c__Alphaproteobacteria	o__Sphingomonadales	f__Sphingomonadaceae	g__Sphingomonas	s__Sphingomonas_hengshuiensis	NA	NA	NA	NA	NA	NA	NA	NA	NA	1	NA	NA	NA	NA	NA	NA	NA	NA	NA
k__Bacteria	p__Pseudomonadota	c__Alphaproteobacteria	o__Sphingomonadales	f__Sphingomonadaceae	g__Sphingomonas	s__Sphingomonas_aliaeris	NA	NA	NA	NA	NA	NA	NA	NA	3	3	NA	NA	NA	NA	NA	NA	NA	NA	NA
k__Bacteria	p__Pseudomonadota	c__Alphaproteobacteria	o__Sphingomonadales	f__Sphingomonadaceae	g__Sphingomonas	s__Sphingomonas_cannabina	NA	NA	NA	NA	NA	NA	NA	NA	NA	NA	1	NA	NA	NA	NA	NA	NA	NA	NA
k__Bacteria	p__Pseudomonadota	c__Alphaproteobacteria	o__Sphingomonadales	f__Sphingomonadaceae	g__Sphingomonas	s__Sphingomonas_sanguinis	NA	NA	NA	NA	NA	NA	NA	NA	NA	NA	2	NA	NA	NA	NA	NA	NA	NA	NA
k__Bacteria	p__Pseudomonadota	c__Alphaproteobacteria	o__Sphingomonadales	f__Sphingomonadaceae	g__Sphingomonas	s__Sphingomonas_koreensis	NA	NA	NA	NA	NA	NA	NA	NA	NA	2	1	NA	NA	NA	NA	NA	NA	NA	NA
k__Bacteria	p__Pseudomonadota	c__Alphaproteobacteria	o__Sphingomonadales	f__Sphingomonadaceae	g__Sphingomonas	s__Sphingomonas_melonis	NA	NA	1	NA	NA	NA	NA	NA	5	4	7	NA	NA	NA	NA	NA	NA	NA	NA
k__Bacteria	p__Pseudomonadota	c__Alphaproteobacteria	o__Sphingomonadales	f__Sphingomonadaceae	g__Sphingomonas	s__Sphingomonas_aerolata	NA	NA	NA	NA	NA	NA	NA	NA	1	NA	NA	NA	NA	NA	NA	NA	NA	NA	NA
k__Bacteria	p__Pseudomonadota	c__Alphaproteobacteria	o__Sphingomonadales	f__Sphingomonadaceae	g__Sphingomonas	s__Sphingomonas_bisphenolicum	NA	NA	NA	NA	NA	NA	NA	NA	NA	NA	1	NA	NA	NA	NA	NA	NA	NA	NA
k__Bacteria	p__Pseudomonadota	c__Alphaproteobacteria	o__Sphingomonadales	f__Sphingomonadaceae	g__Sphingomonas	s__Sphingomonas_sanxanigenens	NA	NA	NA	NA	NA	NA	NA	NA	NA	1	NA	NA	NA	NA	NA	NA	NA	NA	NA
k__Bacteria	p__Pseudomonadota	c__Alphaproteobacteria	o__Sphingomonadales	f__Sphingomonadaceae	g__Sphingomonas	s__Sphingomonas_naphthae	NA	NA	NA	NA	NA	NA	NA	NA	2	NA	1	NA	NA	NA	NA	NA	NA	NA	NA
k__Bacteria	p__Pseudomonadota	c__Alphaproteobacteria	o__Sphingomonadales	f__Sphingomonadaceae	g__Sphingomonas	s__Sphingomonas_limnosediminicola	NA	NA	NA	NA	NA	NA	NA	NA	NA	1	5	NA	NA	NA	NA	NA	NA	NA	NA
k__Bacteria	p__Pseudomonadota	c__Alphaproteobacteria	o__Sphingomonadales	f__Sphingomonadaceae	g__Sphingomonas	s__Sphingomonas_taxi	NA	NA	NA	NA	NA	NA	NA	NA	NA	NA	1	NA	NA	NA	NA	NA	NA	NA	NA
k__Bacteria	p__Pseudomonadota	c__Alphaproteobacteria	o__Sphingomonadales	f__Sphingomonadaceae	g__Sphingomonas	s__Sphingomonas_paucimobilis	1	NA	1	2	NA	NA	NA	NA	12	22	32	NA	NA	NA	NA	NA	NA	NA	NA
k__Bacteria	p__Pseudomonadota	c__Alphaproteobacteria	o__Sphingomonadales	f__Sphingomonadaceae	g__Citromicrobium		3	1	NA	NA	NA	NA	1	NA	53	4	471	NA	NA	NA	NA	NA	1	NA	NA
k__Bacteria	p__Pseudomonadota	c__Alphaproteobacteria	o__Sphingomonadales	f__Sphingomonadaceae	g__Citromicrobium	s__Citromicrobium_sp._JL477	3	1	NA	NA	NA	NA	1	NA	53	4	471	NA	NA	NA	NA	NA	1	NA	NA
k__Bacteria	p__Pseudomonadota	c__Alphaproteobacteria	o__Sphingomonadales	f__Sphingomonadaceae	g__Blastomonas		NA	1	NA	NA	NA	NA	NA	NA	NA	4	247	NA	NA	NA	NA	NA	NA	NA	NA
k__Bacteria	p__Pseudomonadota	c__Alphaproteobacteria	o__Sphingomonadales	f__Sphingomonadaceae	g__Blastomonas	s__Blastomonas_marina	NA	1	NA	NA	NA	NA	NA	NA	NA	2	247	NA	NA	NA	NA	NA	NA	NA	NA
k__Bacteria	p__Pseudomonadota	c__Alphaproteobacteria	o__Sphingomonadales	f__Sphingomonadaceae	g__Sphingobium		NA	1	3	NA	NA	NA	1	NA	18	23	85	NA	NA	NA	1	NA	NA	NA	NA
k__Bacteria	p__Pseudomonadota	c__Alphaproteobacteria	o__Sphingomonadales	f__Sphingomonadaceae	g__Sphingobium	s__Sphingobium_yanoikuyae	NA	NA	NA	NA	NA	NA	NA	NA	NA	3	1	NA	NA	NA	NA	NA	NA	NA	NA
k__Bacteria	p__Pseudomonadota	c__Alphaproteobacteria	o__Sphingomonadales	f__Sphingomonadaceae	g__Sphingobium	s__Sphingobium_herbicidovorans	NA	NA	NA	NA	NA	NA	NA	NA	NA	NA	1	NA	NA	NA	NA	NA	NA	NA	NA
k__Bacteria	p__Pseudomonadota	c__Alphaproteobacteria	o__Sphingomonadales	f__Sphingomonadaceae	g__Sphingobium	s__Sphingobium_cloacae	NA	NA	NA	NA	NA	NA	NA	NA	NA	NA	1	NA	NA	NA	NA	NA	NA	NA	NA
k__Bacteria	p__Pseudomonadota	c__Alphaproteobacteria	o__Sphingomonadales	f__Sphingomonadaceae	g__Sphingobium	s__Sphingobium_xenophagum	NA	NA	1	NA	NA	NA	NA	NA	7	3	8	NA	NA	NA	NA	NA	NA	NA	NA
k__Bacteria	p__Pseudomonadota	c__Alphaproteobacteria	o__Sphingomonadales	f__Sphingomonadaceae	g__Sphingobium	s__Sphingobium_amiense	NA	NA	NA	NA	NA	NA	NA	NA	NA	NA	1	NA	NA	NA	NA	NA	NA	NA	NA
k__Bacteria	p__Pseudomonadota	c__Alphaproteobacteria	o__Sphingomonadales	f__Sphingomonadaceae	g__Sphingobium	s__Sphingobium_baderi	NA	NA	NA	NA	NA	NA	NA	NA	1	NA	1	NA	NA	NA	NA	NA	NA	NA	NA
k__Bacteria	p__Pseudomonadota	c__Alphaproteobacteria	o__Sphingomonadales	f__Sphingomonadaceae	g__Sphingobium	s__Sphingobium_phenoxybenzoativorans	NA	NA	NA	NA	NA	NA	NA	NA	1	NA	NA	NA	NA	NA	NA	NA	NA	NA	NA
k__Bacteria	p__Pseudomonadota	c__Alphaproteobacteria	o__Sphingomonadales	f__Sphingomonadaceae	g__Sphingobium	s__Sphingobium_sp._V4	NA	NA	NA	NA	NA	NA	NA	NA	NA	NA	1	NA	NA	NA	NA	NA	NA	NA	NA
k__Bacteria	p__Pseudomonadota	c__Alphaproteobacteria	o__Sphingomonadales	f__Sphingomonadaceae	g__Sphingobium	s__Sphingobium_sp._YC-XJ3	NA	NA	NA	NA	NA	NA	NA	NA	NA	NA	3	NA	NA	NA	NA	NA	NA	NA	NA
k__Bacteria	p__Pseudomonadota	c__Alphaproteobacteria	o__Sphingomonadales	f__Sphingomonadaceae	g__Sphingobium	s__Sphingobium_sp._WTD-1	NA	NA	NA	NA	NA	NA	NA	NA	NA	NA	20	NA	NA	NA	NA	NA	NA	NA	NA
k__Bacteria	p__Pseudomonadota	c__Alphaproteobacteria	o__Sphingomonadales	f__Sphingomonadaceae	g__Sphingobium	s__Sphingobium_sp._JS3065	NA	NA	NA	NA	NA	NA	NA	NA	NA	NA	1	NA	NA	NA	NA	NA	NA	NA	NA
k__Bacteria	p__Pseudomonadota	c__Alphaproteobacteria	o__Sphingomonadales	f__Sphingomonadaceae	g__Sphingobium	s__Sphingobium_sp._CFD-1	NA	NA	NA	NA	NA	NA	1	NA	NA	NA	1	NA	NA	NA	NA	NA	NA	NA	NA
k__Bacteria	p__Pseudomonadota	c__Alphaproteobacteria	o__Sphingomonadales	f__Sphingomonadaceae	g__Sphingobium	s__Sphingobium_sp._MI1205	NA	NA	NA	NA	NA	NA	NA	NA	NA	1	NA	NA	NA	NA	NA	NA	NA	NA	NA
k__Bacteria	p__Pseudomonadota	c__Alphaproteobacteria	o__Sphingomonadales	f__Sphingomonadaceae	g__Sphingobium	s__Sphingobium_sp._YG1	NA	NA	NA	NA	NA	NA	NA	NA	1	NA	2	NA	NA	NA	NA	NA	NA	NA	NA
k__Bacteria	p__Pseudomonadota	c__Alphaproteobacteria	o__Sphingomonadales	f__Sphingomonadaceae	g__Sphingobium	s__Sphingobium_sp._LB126	NA	NA	NA	NA	NA	NA	NA	NA	NA	NA	1	NA	NA	NA	NA	NA	NA	NA	NA
k__Bacteria	p__Pseudomonadota	c__Alphaproteobacteria	o__Sphingomonadales	f__Sphingomonadaceae	g__Sphingobium	s__Sphingobium_sp._TKS	NA	NA	NA	NA	NA	NA	NA	NA	NA	NA	1	NA	NA	NA	NA	NA	NA	NA	NA
k__Bacteria	p__Pseudomonadota	c__Alphaproteobacteria	o__Sphingomonadales	f__Sphingomonadaceae	g__Sphingobium	s__Sphingobium_sp._SYK-6	NA	NA	NA	NA	NA	NA	NA	NA	NA	NA	1	NA	NA	NA	NA	NA	NA	NA	NA
k__Bacteria	p__Pseudomonadota	c__Alphaproteobacteria	o__Sphingomonadales	f__Sphingomonadaceae	g__Sphingobium	s__Sphingobium_sp._RSMS	NA	NA	NA	NA	NA	NA	NA	NA	NA	2	NA	NA	NA	NA	NA	NA	NA	NA	NA
k__Bacteria	p__Pseudomonadota	c__Alphaproteobacteria	o__Sphingomonadales	f__Sphingomonadaceae	g__Sphingobium	s__Sphingobium_sp._YBL2	NA	NA	NA	NA	NA	NA	NA	NA	1	NA	6	NA	NA	NA	NA	NA	NA	NA	NA
k__Bacteria	p__Pseudomonadota	c__Alphaproteobacteria	o__Sphingomonadales	f__Sphingomonadaceae	g__Parasphingorhabdus		NA	NA	NA	NA	NA	NA	NA	NA	NA	1	2	NA	NA	NA	NA	NA	NA	NA	NA
k__Bacteria	p__Pseudomonadota	c__Alphaproteobacteria	o__Sphingomonadales	f__Sphingomonadaceae	g__Parasphingorhabdus	s__Parasphingorhabdus_sp._SCSIO_66989	NA	NA	NA	NA	NA	NA	NA	NA	NA	1	2	NA	NA	NA	NA	NA	NA	NA	NA
k__Bacteria	p__Pseudomonadota	c__Alphaproteobacteria	o__Sphingomonadales	f__Sphingomonadaceae	g__Sphingosinithalassobacter		NA	NA	NA	NA	NA	NA	NA	NA	2	1	72	NA	NA	NA	NA	NA	NA	NA	NA
k__Bacteria	p__Pseudomonadota	c__Alphaproteobacteria	o__Sphingomonadales	f__Sphingomonadaceae	g__Sphingosinithalassobacter	s__Sphingosinithalassobacter_sp._CS137	NA	NA	NA	NA	NA	NA	NA	NA	2	NA	43	NA	NA	NA	NA	NA	NA	NA	NA
k__Bacteria	p__Pseudomonadota	c__Alphaproteobacteria	o__Sphingomonadales	f__Sphingomonadaceae	g__Sphingosinithalassobacter	s__Sphingosinithalassobacter_tenebrarum	NA	NA	NA	NA	NA	NA	NA	NA	NA	1	29	NA	NA	NA	NA	NA	NA	NA	NA
k__Bacteria	p__Pseudomonadota	c__Alphaproteobacteria	o__Sphingomonadales	f__Sphingomonadaceae	g__Rhizorhabdus		NA	NA	NA	NA	NA	NA	1	NA	NA	NA	1	NA	NA	NA	NA	NA	NA	NA	NA
k__Bacteria	p__Pseudomonadota	c__Alphaproteobacteria	o__Sphingomonadales	f__Sphingomonadaceae	g__Rhizorhabdus	s__Rhizorhabdus_dicambivorans	NA	NA	NA	NA	NA	NA	1	NA	NA	NA	NA	NA	NA	NA	NA	NA	NA	NA	NA
k__Bacteria	p__Pseudomonadota	c__Alphaproteobacteria	o__Sphingomonadales	f__Sphingomonadaceae	g__Rhizorhabdus	s__Rhizorhabdus_phycosphaerae	NA	NA	NA	NA	NA	NA	NA	NA	NA	NA	1	NA	NA	NA	NA	NA	NA	NA	NA
k__Bacteria	p__Pseudomonadota	c__Alphaproteobacteria	o__Sphingomonadales	f__Sphingomonadaceae	g__Sphingorhabdus		NA	NA	NA	NA	NA	NA	NA	NA	NA	NA	NA	1	NA	NA	NA	NA	NA	NA	NA
k__Bacteria	p__Pseudomonadota	c__Alphaproteobacteria	o__Sphingomonadales	f__Sphingomonadaceae	g__Sphingorhabdus	s__Sphingorhabdus_lacus	NA	NA	NA	NA	NA	NA	NA	NA	NA	NA	NA	1	NA	NA	NA	NA	NA	NA	NA
k__Bacteria	p__Pseudomonadota	c__Alphaproteobacteria	o__Sphingomonadales	f__Sphingomonadaceae	g__Sphingomicrobium		NA	NA	NA	NA	NA	NA	NA	NA	2	NA	6	NA	NA	NA	NA	NA	NA	NA	NA
k__Bacteria	p__Pseudomonadota	c__Alphaproteobacteria	o__Sphingomonadales	f__Sphingomonadaceae	g__Sphingomicrobium	s__Sphingomicrobium_aestuariivivum	NA	NA	NA	NA	NA	NA	NA	NA	2	NA	3	NA	NA	NA	NA	NA	NA	NA	NA
k__Bacteria	p__Pseudomonadota	c__Alphaproteobacteria	o__Sphingomonadales	f__Sphingomonadaceae	g__Sphingopyxis		1	NA	NA	NA	NA	NA	NA	NA	34	27	381	1	NA	1	NA	3	2	NA	1
k__Bacteria	p__Pseudomonadota	c__Alphaproteobacteria	o__Sphingomonadales	f__Sphingomonadaceae	g__Sphingopyxis	s__Sphingopyxis_macrogoltabida	1	NA	NA	NA	NA	NA	NA	NA	6	6	9	NA	NA	NA	NA	NA	NA	NA	NA
k__Bacteria	p__Pseudomonadota	c__Alphaproteobacteria	o__Sphingomonadales	f__Sphingomonadaceae	g__Sphingopyxis	s__Sphingopyxis_terrae	NA	NA	NA	NA	NA	NA	NA	NA	1	1	13	NA	NA	NA	NA	NA	NA	NA	NA
k__Bacteria	p__Pseudomonadota	c__Alphaproteobacteria	o__Sphingomonadales	f__Sphingomonadaceae	g__Sphingopyxis	s__Sphingopyxis_alaskensis	NA	NA	NA	NA	NA	NA	NA	NA	NA	1	1	NA	NA	NA	NA	NA	NA	NA	NA
k__Bacteria	p__Pseudomonadota	c__Alphaproteobacteria	o__Sphingomonadales	f__Sphingomonadaceae	g__Sphingopyxis	s__Sphingopyxis_granuli	NA	NA	NA	NA	NA	NA	NA	NA	2	6	32	NA	NA	NA	NA	NA	NA	NA	1
k__Bacteria	p__Pseudomonadota	c__Alphaproteobacteria	o__Sphingomonadales	f__Sphingomonadaceae	g__Sphingopyxis	s__Sphingopyxis_indica	NA	NA	NA	NA	NA	NA	NA	NA	NA	NA	1	NA	NA	NA	NA	NA	NA	NA	NA
k__Bacteria	p__Pseudomonadota	c__Alphaproteobacteria	o__Sphingomonadales	f__Sphingomonadaceae	g__Sphingopyxis	s__Sphingopyxis_fribergensis	NA	NA	NA	NA	NA	NA	NA	NA	NA	NA	3	NA	NA	NA	NA	NA	NA	NA	NA
k__Bacteria	p__Pseudomonadota	c__Alphaproteobacteria	o__Sphingomonadales	f__Sphingomonadaceae	g__Sphingopyxis	s__Sphingopyxis_sp._113P3	NA	NA	NA	NA	NA	NA	NA	NA	2	3	181	1	NA	NA	NA	NA	NA	NA	NA
k__Bacteria	p__Pseudomonadota	c__Alphaproteobacteria	o__Sphingomonadales	f__Sphingomonadaceae	g__Sphingopyxis	s__Sphingopyxis_sp._MG	NA	NA	NA	NA	NA	NA	NA	NA	NA	NA	1	NA	NA	NA	NA	NA	NA	NA	NA
k__Bacteria	p__Pseudomonadota	c__Alphaproteobacteria	o__Sphingomonadales	f__Sphingomonadaceae	g__Sphingopyxis	s__Sphingopyxis_sp._EG6	NA	NA	NA	NA	NA	NA	NA	NA	NA	2	1	NA	NA	1	NA	NA	NA	NA	NA
k__Bacteria	p__Pseudomonadota	c__Alphaproteobacteria	o__Sphingomonadales	f__Sphingomonadaceae	g__Sphingopyxis	s__Sphingopyxis_sp._FD7	NA	NA	NA	NA	NA	NA	NA	NA	NA	NA	66	NA	NA	NA	NA	NA	NA	NA	NA
k__Bacteria	p__Pseudomonadota	c__Alphaproteobacteria	o__Sphingomonadales	f__Sphingomonadaceae	g__Sphingopyxis	s__Sphingopyxis_sp._YF1	NA	NA	NA	NA	NA	NA	NA	NA	NA	1	NA	NA	NA	NA	NA	1	NA	NA	NA
k__Bacteria	p__Pseudomonadota	c__Alphaproteobacteria	o__Sphingomonadales	f__Sphingomonadaceae	g__Sphingopyxis	s__Sphingopyxis_sp._PAMC25046	NA	NA	NA	NA	NA	NA	NA	NA	NA	1	6	NA	NA	NA	NA	NA	NA	NA	NA
k__Bacteria	p__Pseudomonadota	c__Alphaproteobacteria	o__Sphingomonadales	f__Sphingomonadaceae	g__Sphingopyxis	s__Sphingopyxis_sp._GC21	NA	NA	NA	NA	NA	NA	NA	NA	1	NA	2	NA	NA	NA	NA	NA	NA	NA	NA
k__Bacteria	p__Pseudomonadota	c__Alphaproteobacteria	o__Sphingomonadales	f__Sphingomonadaceae	g__Novosphingobium		1	NA	NA	1	NA	NA	NA	NA	19	15	300	NA	NA	NA	NA	NA	NA	1	NA
k__Bacteria	p__Pseudomonadota	c__Alphaproteobacteria	o__Sphingomonadales	f__Sphingomonadaceae	g__Novosphingobium	s__Novosphingobium_resinovorum	NA	NA	NA	NA	NA	NA	NA	NA	NA	1	1	NA	NA	NA	NA	NA	NA	NA	NA
k__Bacteria	p__Pseudomonadota	c__Alphaproteobacteria	o__Sphingomonadales	f__Sphingomonadaceae	g__Novosphingobium	s__Novosphingobium_pentaromativorans	1	NA	NA	NA	NA	NA	NA	NA	6	3	206	NA	NA	NA	NA	NA	NA	NA	NA
k__Bacteria	p__Pseudomonadota	c__Alphaproteobacteria	o__Sphingomonadales	f__Sphingomonadaceae	g__Novosphingobium	s__Novosphingobium_sp._KA1	NA	NA	NA	NA	NA	NA	NA	NA	NA	1	3	NA	NA	NA	NA	NA	NA	1	NA
k__Bacteria	p__Pseudomonadota	c__Alphaproteobacteria	o__Sphingomonadales	f__Sphingomonadaceae	g__Novosphingobium	s__Novosphingobium_sp._PP1Y	NA	NA	NA	1	NA	NA	NA	NA	1	1	33	NA	NA	NA	NA	NA	NA	NA	NA
k__Bacteria	p__Pseudomonadota	c__Alphaproteobacteria	o__Sphingomonadales	f__Sphingomonadaceae	g__Novosphingobium	s__Novosphingobium_sp._THN1	NA	NA	NA	NA	NA	NA	NA	NA	1	NA	2	NA	NA	NA	NA	NA	NA	NA	NA
k__Bacteria	p__Pseudomonadota	c__Alphaproteobacteria	o__Sphingomonadales	f__Sphingomonadaceae	g__Novosphingobium	s__Novosphingobium_sp._9	NA	NA	NA	NA	NA	NA	NA	NA	NA	NA	4	NA	NA	NA	NA	NA	NA	NA	NA
k__Bacteria	p__Pseudomonadota	c__Alphaproteobacteria	o__Sphingomonadales	f__Sphingomonadaceae	g__Novosphingobium	s__Novosphingobium_sp._EMRT-2	NA	NA	NA	NA	NA	NA	NA	NA	6	5	NA	NA	NA	NA	NA	NA	NA	NA	NA
k__Bacteria	p__Pseudomonadota	c__Alphaproteobacteria	o__Sphingomonadales	f__Sphingomonadaceae	g__Novosphingobium	s__Novosphingobium_sp._Gsoil_351	NA	NA	NA	NA	NA	NA	NA	NA	NA	NA	1	NA	NA	NA	NA	NA	NA	NA	NA
k__Bacteria	p__Pseudomonadota	c__Alphaproteobacteria	o__Sphingomonadales	f__Sphingomonadaceae	g__Novosphingobium	s__Novosphingobium_sp._ES2-1	NA	NA	NA	NA	NA	NA	NA	NA	NA	NA	2	NA	NA	NA	NA	NA	NA	NA	NA
k__Bacteria	p__Pseudomonadota	c__Alphaproteobacteria	o__Sphingomonadales	f__Sphingomonadaceae	g__Novosphingobium	s__Novosphingobium_decolorationis	NA	NA	NA	NA	NA	NA	NA	NA	5	3	15	NA	NA	NA	NA	NA	NA	NA	NA
k__Bacteria	p__Pseudomonadota	c__Alphaproteobacteria	o__Sphingomonadales	f__Sphingosinicellaceae			NA	NA	1	NA	NA	NA	NA	NA	NA	1	2	NA	NA	NA	NA	NA	NA	NA	NA
k__Bacteria	p__Pseudomonadota	c__Alphaproteobacteria	o__Sphingomonadales	f__Sphingosinicellaceae	g__Sphingosinicella		NA	NA	1	NA	NA	NA	NA	NA	NA	1	2	NA	NA	NA	NA	NA	NA	NA	NA
k__Bacteria	p__Pseudomonadota	c__Alphaproteobacteria	o__Sphingomonadales	f__Sphingosinicellaceae	g__Sphingosinicella	s__Sphingosinicella_microcystinivorans	NA	NA	1	NA	NA	NA	NA	NA	NA	1	2	NA	NA	NA	NA	NA	NA	NA	NA
k__Bacteria	p__Pseudomonadota	c__Alphaproteobacteria	o__Sphingomonadales	f__Zymomonadaceae			NA	NA	NA	NA	NA	NA	NA	NA	NA	NA	1	NA	NA	NA	NA	NA	NA	NA	NA
k__Bacteria	p__Pseudomonadota	c__Alphaproteobacteria	o__Sphingomonadales	f__Zymomonadaceae	g__Zymomonas		NA	NA	NA	NA	NA	NA	NA	NA	NA	NA	1	NA	NA	NA	NA	NA	NA	NA	NA
k__Bacteria	p__Pseudomonadota	c__Alphaproteobacteria	o__Sphingomonadales	f__Zymomonadaceae	g__Zymomonas	s__Zymomonas_mobilis	NA	NA	NA	NA	NA	NA	NA	NA	NA	NA	1	NA	NA	NA	NA	NA	NA	NA	NA
k__Bacteria	p__Pseudomonadota	c__Alphaproteobacteria	o__Rhodobacterales				71	109	230	347	57	23	240	27	16770	2932	37317	130	41	91	44	25	14	96	8
k__Bacteria	p__Pseudomonadota	c__Alphaproteobacteria	o__Rhodobacterales	f__Paracoccaceae			48	73	18	43	2	3	34	6	14770	2423	23995	118	37	77	36	25	9	89	7
k__Bacteria	p__Pseudomonadota	c__Alphaproteobacteria	o__Rhodobacterales	f__Paracoccaceae	g__Paracoccus		37	57	11	30	NA	2	8	2	14222	2167	16525	100	28	71	33	23	5	82	7
k__Bacteria	p__Pseudomonadota	c__Alphaproteobacteria	o__Rhodobacterales	f__Paracoccaceae	g__Paracoccus	s__Paracoccus_stylophorae	7	13	6	13	NA	NA	1	1	10464	276	38	4	1	NA	2	NA	NA	NA	1
k__Bacteria	p__Pseudomonadota	c__Alphaproteobacteria	o__Rhodobacterales	f__Paracoccaceae	g__Paracoccus	s__Paracoccus_sp._M09	5	4	NA	NA	NA	NA	NA	NA	10	13	1998	1	NA	NA	NA	NA	NA	5	NA
k__Bacteria	p__Pseudomonadota	c__Alphaproteobacteria	o__Rhodobacterales	f__Paracoccaceae	g__Paracoccus	s__Paracoccus_sp._AK26	1	1	1	3	NA	NA	1	NA	12	46	334	NA	NA	NA	NA	NA	NA	1	NA
k__Bacteria	p__Pseudomonadota	c__Alphaproteobacteria	o__Rhodobacterales	f__Paracoccaceae	g__Paracoccus	s__Paracoccus_sp._(in:_a-proteobacteria)	NA	NA	NA	NA	NA	NA	NA	NA	16	1	10	NA	NA	NA	NA	NA	NA	NA	NA
k__Bacteria	p__Pseudomonadota	c__Alphaproteobacteria	o__Rhodobacterales	f__Paracoccaceae	g__Paracoccus	s__Paracoccus_sp._TOH	NA	NA	NA	NA	NA	NA	NA	NA	5	NA	3	NA	NA	NA	NA	NA	NA	NA	NA
k__Bacteria	p__Pseudomonadota	c__Alphaproteobacteria	o__Rhodobacterales	f__Paracoccaceae	g__Paracoccus	s__Paracoccus_sp._Arc7-R13	NA	NA	NA	NA	NA	NA	NA	NA	6	4	74	NA	NA	NA	NA	NA	NA	1	NA
k__Bacteria	p__Pseudomonadota	c__Alphaproteobacteria	o__Rhodobacterales	f__Paracoccaceae	g__Paracoccus	s__Paracoccus_sp._MC1862	NA	NA	NA	NA	NA	NA	NA	NA	NA	28	7	NA	NA	NA	NA	NA	1	NA	NA
k__Bacteria	p__Pseudomonadota	c__Alphaproteobacteria	o__Rhodobacterales	f__Paracoccaceae	g__Paracoccus	s__Paracoccus_sp._MA	NA	NA	NA	NA	NA	NA	NA	NA	4	NA	1	NA	NA	NA	NA	NA	NA	NA	NA
k__Bacteria	p__Pseudomonadota	c__Alphaproteobacteria	o__Rhodobacterales	f__Paracoccaceae	g__Paracoccus	s__Paracoccus_sp._SCSIO_75233	NA	NA	NA	NA	NA	NA	NA	NA	4	1	2	NA	NA	NA	NA	NA	NA	NA	NA
k__Bacteria	p__Pseudomonadota	c__Alphaproteobacteria	o__Rhodobacterales	f__Paracoccaceae	g__Paracoccus	s__Paracoccus_sp._S3-43	NA	NA	NA	NA	NA	NA	NA	NA	5	1	198	NA	NA	NA	NA	NA	NA	NA	NA
k__Bacteria	p__Pseudomonadota	c__Alphaproteobacteria	o__Rhodobacterales	f__Paracoccaceae	g__Paracoccus	s__Paracoccus_albus	NA	1	1	NA	NA	1	NA	NA	512	7	10	NA	NA	1	NA	NA	1	NA	NA
k__Bacteria	p__Pseudomonadota	c__Alphaproteobacteria	o__Rhodobacterales	f__Paracoccaceae	g__Paracoccus	s__Paracoccus_sanguinis	1	1	NA	NA	NA	NA	1	NA	648	936	58	70	19	49	10	14	1	15	2
k__Bacteria	p__Pseudomonadota	c__Alphaproteobacteria	o__Rhodobacterales	f__Paracoccaceae	g__Paracoccus	s__Paracoccus_mutanolyticus	NA	NA	NA	NA	NA	NA	NA	NA	NA	NA	2	NA	NA	NA	NA	NA	NA	NA	NA
k__Bacteria	p__Pseudomonadota	c__Alphaproteobacteria	o__Rhodobacterales	f__Paracoccaceae	g__Paracoccus	s__Paracoccus_denitrificans	NA	NA	NA	NA	NA	NA	NA	NA	NA	1	NA	NA	NA	NA	NA	NA	NA	NA	NA
k__Bacteria	p__Pseudomonadota	c__Alphaproteobacteria	o__Rhodobacterales	f__Paracoccaceae	g__Paracoccus	s__Paracoccus_sediminicola	NA	NA	1	NA	NA	NA	NA	NA	33	26	17	NA	NA	NA	NA	NA	1	NA	NA
k__Bacteria	p__Pseudomonadota	c__Alphaproteobacteria	o__Rhodobacterales	f__Paracoccaceae	g__Paracoccus	s__Paracoccus_aerodenitrificans	NA	NA	NA	NA	NA	NA	NA	NA	17	1	1	NA	NA	NA	NA	NA	NA	NA	NA
k__Bacteria	p__Pseudomonadota	c__Alphaproteobacteria	o__Rhodobacterales	f__Paracoccaceae	g__Paracoccus	s__Paracoccus_albicereus	NA	NA	NA	NA	NA	NA	NA	NA	7	NA	2	NA	NA	NA	NA	NA	NA	NA	NA
k__Bacteria	p__Pseudomonadota	c__Alphaproteobacteria	o__Rhodobacterales	f__Paracoccaceae	g__Paracoccus	s__Paracoccus_everestensis	NA	NA	NA	NA	NA	NA	NA	NA	1	1	203	NA	NA	1	NA	NA	NA	1	NA
k__Bacteria	p__Pseudomonadota	c__Alphaproteobacteria	o__Rhodobacterales	f__Paracoccaceae	g__Paracoccus	s__Paracoccus_methylovorus	NA	NA	NA	NA	NA	NA	NA	NA	2	NA	1	NA	NA	NA	NA	NA	NA	NA	NA
k__Bacteria	p__Pseudomonadota	c__Alphaproteobacteria	o__Rhodobacterales	f__Paracoccaceae	g__Paracoccus	s__Paracoccus_alcaliphilus	NA	NA	NA	NA	NA	NA	NA	NA	4	1	10	NA	NA	NA	NA	NA	NA	NA	NA
k__Bacteria	p__Pseudomonadota	c__Alphaproteobacteria	o__Rhodobacterales	f__Paracoccaceae	g__Paracoccus	s__Paracoccus_liaowanqingii	NA	NA	NA	NA	NA	NA	NA	NA	NA	NA	11	NA	NA	NA	NA	NA	NA	NA	NA
k__Bacteria	p__Pseudomonadota	c__Alphaproteobacteria	o__Rhodobacterales	f__Paracoccaceae	g__Paracoccus	s__Paracoccus_suum	NA	NA	NA	NA	NA	NA	NA	NA	NA	1	2	NA	NA	NA	NA	NA	NA	NA	NA
k__Bacteria	p__Pseudomonadota	c__Alphaproteobacteria	o__Rhodobacterales	f__Paracoccaceae	g__Paracoccus	s__Paracoccus_jeotgali	NA	NA	NA	3	NA	NA	NA	NA	689	201	5	1	NA	1	7	1	NA	NA	NA
k__Bacteria	p__Pseudomonadota	c__Alphaproteobacteria	o__Rhodobacterales	f__Paracoccaceae	g__Paracoccus	s__Paracoccus_contaminans	NA	NA	NA	NA	NA	NA	NA	NA	3	4	13	NA	NA	NA	NA	NA	NA	NA	NA
k__Bacteria	p__Pseudomonadota	c__Alphaproteobacteria	o__Rhodobacterales	f__Paracoccaceae	g__Paracoccus	s__Paracoccus_aminophilus	NA	NA	NA	NA	NA	NA	NA	NA	2	NA	NA	NA	NA	NA	NA	NA	NA	NA	NA
k__Bacteria	p__Pseudomonadota	c__Alphaproteobacteria	o__Rhodobacterales	f__Paracoccaceae	g__Paracoccus	s__Paracoccus_tegillarcae	NA	NA	NA	NA	NA	NA	NA	NA	25	1	13	1	NA	1	NA	NA	NA	NA	NA
k__Bacteria	p__Pseudomonadota	c__Alphaproteobacteria	o__Rhodobacterales	f__Paracoccaceae	g__Paracoccus	s__Paracoccus_versutus	NA	NA	NA	NA	NA	NA	NA	NA	5	2	6	NA	NA	NA	NA	1	NA	NA	NA
k__Bacteria	p__Pseudomonadota	c__Alphaproteobacteria	o__Rhodobacterales	f__Paracoccaceae	g__Paracoccus	s__Paracoccus_zhejiangensis	NA	NA	NA	1	NA	NA	NA	NA	86	6	20	NA	NA	1	NA	1	NA	NA	NA
k__Bacteria	p__Pseudomonadota	c__Alphaproteobacteria	o__Rhodobacterales	f__Paracoccaceae	g__Paracoccus	s__Paracoccus_aminovorans	NA	NA	NA	NA	NA	NA	NA	NA	11	6	1	1	NA	1	NA	NA	NA	NA	NA
k__Bacteria	p__Pseudomonadota	c__Alphaproteobacteria	o__Rhodobacterales	f__Paracoccaceae	g__Paracoccus	s__Paracoccus_fistulariae	NA	NA	NA	NA	NA	NA	NA	NA	12	NA	11	NA	NA	NA	NA	NA	NA	NA	NA
k__Bacteria	p__Pseudomonadota	c__Alphaproteobacteria	o__Rhodobacterales	f__Paracoccaceae	g__Paracoccus	s__Paracoccus_aestuarii	NA	NA	NA	NA	NA	NA	NA	NA	9	1	13	NA	NA	NA	NA	NA	NA	NA	NA
k__Bacteria	p__Pseudomonadota	c__Alphaproteobacteria	o__Rhodobacterales	f__Paracoccaceae	g__Paracoccus	s__Paracoccus_saliphilus	NA	NA	NA	NA	NA	NA	NA	NA	NA	NA	2	NA	NA	NA	NA	NA	NA	NA	NA
k__Bacteria	p__Pseudomonadota	c__Alphaproteobacteria	o__Rhodobacterales	f__Paracoccaceae	g__Paracoccus	s__Paracoccus_seriniphilus	NA	NA	NA	NA	NA	NA	NA	NA	NA	NA	2	NA	NA	NA	NA	NA	NA	NA	NA
k__Bacteria	p__Pseudomonadota	c__Alphaproteobacteria	o__Rhodobacterales	f__Paracoccaceae	g__Paracoccus	s__Paracoccus_yeei	NA	NA	NA	NA	NA	NA	NA	NA	134	49	187	2	1	1	1	NA	NA	NA	NA
k__Bacteria	p__Pseudomonadota	c__Alphaproteobacteria	o__Rhodobacterales	f__Paracoccaceae	g__Paracoccus	s__Paracoccus_kondratievae	NA	NA	NA	NA	NA	NA	NA	NA	2	2	6	NA	1	NA	NA	NA	NA	NA	NA
k__Bacteria	p__Pseudomonadota	c__Alphaproteobacteria	o__Rhodobacterales	f__Paracoccaceae	g__Paracoccus	s__Paracoccus_pantotrophus	NA	NA	NA	NA	NA	NA	NA	NA	4	2	17	NA	NA	NA	NA	NA	NA	NA	NA
k__Bacteria	p__Pseudomonadota	c__Alphaproteobacteria	o__Rhodobacterales	f__Paracoccaceae	g__Paracoccus	s__Paracoccus_marcusii	NA	NA	NA	NA	NA	NA	NA	NA	4	1	76	NA	NA	NA	NA	NA	NA	7	NA
k__Bacteria	p__Pseudomonadota	c__Alphaproteobacteria	o__Rhodobacterales	f__Paracoccaceae	g__Thioclava		2	4	NA	NA	NA	NA	2	NA	10	8	1714	NA	NA	NA	NA	NA	NA	NA	NA
k__Bacteria	p__Pseudomonadota	c__Alphaproteobacteria	o__Rhodobacterales	f__Paracoccaceae	g__Thioclava	s__Thioclava_nitratireducens	2	2	NA	NA	NA	NA	2	NA	8	7	1567	NA	NA	NA	NA	NA	NA	NA	NA
k__Bacteria	p__Pseudomonadota	c__Alphaproteobacteria	o__Rhodobacterales	f__Paracoccaceae	g__Thioclava	s__Thioclava_electrotropha	NA	NA	NA	NA	NA	NA	NA	NA	2	NA	15	NA	NA	NA	NA	NA	NA	NA	NA
k__Bacteria	p__Pseudomonadota	c__Alphaproteobacteria	o__Rhodobacterales	f__Paracoccaceae	g__Rhodobacter		NA	1	NA	1	NA	NA	2	NA	2	3	167	2	1	NA	NA	NA	1	NA	NA
k__Bacteria	p__Pseudomonadota	c__Alphaproteobacteria	o__Rhodobacterales	f__Paracoccaceae	g__Rhodobacter	s__Rhodobacter_capsulatus	NA	1	NA	NA	NA	NA	NA	NA	NA	1	33	2	1	NA	NA	NA	1	NA	NA
k__Bacteria	p__Pseudomonadota	c__Alphaproteobacteria	o__Rhodobacterales	f__Paracoccaceae	g__Rhodobacter	s__Rhodobacter_sp._LPB0142	NA	NA	NA	1	NA	NA	1	NA	2	NA	126	NA	NA	NA	NA	NA	NA	NA	NA
k__Bacteria	p__Pseudomonadota	c__Alphaproteobacteria	o__Rhodobacterales	f__Paracoccaceae	g__Rhodobacter	s__Rhodobacter_sp._CZR27	NA	NA	NA	NA	NA	NA	NA	NA	NA	2	1	NA	NA	NA	NA	NA	NA	NA	NA
k__Bacteria	p__Pseudomonadota	c__Alphaproteobacteria	o__Rhodobacterales	f__Paracoccaceae	g__Limimaricola		NA	NA	NA	NA	NA	NA	NA	NA	NA	NA	138	NA	NA	NA	NA	NA	NA	NA	NA
k__Bacteria	p__Pseudomonadota	c__Alphaproteobacteria	o__Rhodobacterales	f__Paracoccaceae	g__Limimaricola	s__Limimaricola_hongkongensis	NA	NA	NA	NA	NA	NA	NA	NA	NA	NA	1	NA	NA	NA	NA	NA	NA	NA	NA
k__Bacteria	p__Pseudomonadota	c__Alphaproteobacteria	o__Rhodobacterales	f__Paracoccaceae	g__Limimaricola	s__Limimaricola_variabilis	NA	NA	NA	NA	NA	NA	NA	NA	NA	NA	137	NA	NA	NA	NA	NA	NA	NA	NA
k__Bacteria	p__Pseudomonadota	c__Alphaproteobacteria	o__Rhodobacterales	f__Paracoccaceae	g__Paroceanicella		NA	NA	NA	NA	NA	NA	NA	NA	NA	NA	2	NA	NA	NA	NA	NA	NA	NA	NA
k__Bacteria	p__Pseudomonadota	c__Alphaproteobacteria	o__Rhodobacterales	f__Paracoccaceae	g__Paroceanicella	s__Paroceanicella_profunda	NA	NA	NA	NA	NA	NA	NA	NA	NA	NA	2	NA	NA	NA	NA	NA	NA	NA	NA
k__Bacteria	p__Pseudomonadota	c__Alphaproteobacteria	o__Rhodobacterales	f__Paracoccaceae	g__Parasedimentitalea		NA	NA	1	NA	NA	NA	NA	NA	NA	NA	NA	NA	NA	NA	NA	NA	NA	NA	NA
k__Bacteria	p__Pseudomonadota	c__Alphaproteobacteria	o__Rhodobacterales	f__Paracoccaceae	g__Parasedimentitalea	s__Parasedimentitalea_psychrophila	NA	NA	1	NA	NA	NA	NA	NA	NA	NA	NA	NA	NA	NA	NA	NA	NA	NA	NA
k__Bacteria	p__Pseudomonadota	c__Alphaproteobacteria	o__Rhodobacterales	f__Paracoccaceae	g__Pelagovum		NA	NA	NA	NA	NA	NA	NA	NA	1	NA	20	NA	NA	NA	NA	NA	NA	NA	NA
k__Bacteria	p__Pseudomonadota	c__Alphaproteobacteria	o__Rhodobacterales	f__Paracoccaceae	g__Pelagovum	s__Pelagovum_pacificum	NA	NA	NA	NA	NA	NA	NA	NA	1	NA	20	NA	NA	NA	NA	NA	NA	NA	NA
k__Bacteria	p__Pseudomonadota	c__Alphaproteobacteria	o__Rhodobacterales	f__Paracoccaceae	g__Fuscovulum		NA	NA	NA	NA	NA	NA	1	NA	2	2	46	NA	1	NA	NA	NA	NA	NA	NA
k__Bacteria	p__Pseudomonadota	c__Alphaproteobacteria	o__Rhodobacterales	f__Paracoccaceae	g__Fuscovulum	s__Fuscovulum_blasticum	NA	NA	NA	NA	NA	NA	NA	NA	1	2	15	NA	1	NA	NA	NA	NA	NA	NA
k__Bacteria	p__Pseudomonadota	c__Alphaproteobacteria	o__Rhodobacterales	f__Paracoccaceae	g__Fuscovulum	s__Fuscovulum_sp._YMD61	NA	NA	NA	NA	NA	NA	1	NA	1	NA	31	NA	NA	NA	NA	NA	NA	NA	NA
k__Bacteria	p__Pseudomonadota	c__Alphaproteobacteria	o__Rhodobacterales	f__Paracoccaceae	g__Pukyongiella		NA	NA	NA	NA	NA	NA	NA	NA	3	1	4	NA	NA	NA	NA	NA	NA	NA	NA
k__Bacteria	p__Pseudomonadota	c__Alphaproteobacteria	o__Rhodobacterales	f__Paracoccaceae	g__Pukyongiella	s__Pukyongiella_litopenaei	NA	NA	NA	NA	NA	NA	NA	NA	3	1	4	NA	NA	NA	NA	NA	NA	NA	NA
k__Bacteria	p__Pseudomonadota	c__Alphaproteobacteria	o__Rhodobacterales	f__Paracoccaceae	g__Pikeienuella		NA	NA	NA	NA	NA	NA	NA	NA	NA	NA	1	NA	NA	NA	NA	NA	NA	NA	NA
k__Bacteria	p__Pseudomonadota	c__Alphaproteobacteria	o__Rhodobacterales	f__Paracoccaceae	g__Pikeienuella	s__Pikeienuella_piscinae	NA	NA	NA	NA	NA	NA	NA	NA	NA	NA	1	NA	NA	NA	NA	NA	NA	NA	NA
k__Bacteria	p__Pseudomonadota	c__Alphaproteobacteria	o__Rhodobacterales	f__Paracoccaceae	g__Pacificitalea		NA	NA	NA	NA	NA	NA	NA	NA	NA	1	NA	NA	NA	NA	NA	NA	NA	NA	NA
k__Bacteria	p__Pseudomonadota	c__Alphaproteobacteria	o__Rhodobacterales	f__Paracoccaceae	g__Pacificitalea	s__Pacificitalea_manganoxidans	NA	NA	NA	NA	NA	NA	NA	NA	NA	1	NA	NA	NA	NA	NA	NA	NA	NA	NA
k__Bacteria	p__Pseudomonadota	c__Alphaproteobacteria	o__Rhodobacterales	f__Paracoccaceae	g__Gymnodinialimonas		NA	NA	NA	NA	NA	NA	NA	NA	NA	NA	1	NA	NA	NA	NA	NA	NA	NA	NA
k__Bacteria	p__Pseudomonadota	c__Alphaproteobacteria	o__Rhodobacterales	f__Paracoccaceae	g__Gymnodinialimonas	s__Gymnodinialimonas_ceratoperidinii	NA	NA	NA	NA	NA	NA	NA	NA	NA	NA	1	NA	NA	NA	NA	NA	NA	NA	NA
k__Bacteria	p__Pseudomonadota	c__Alphaproteobacteria	o__Rhodobacterales	f__Paracoccaceae	g__Neotabrizicola		NA	NA	NA	NA	NA	NA	NA	NA	1	1	34	NA	NA	NA	NA	NA	NA	NA	NA
k__Bacteria	p__Pseudomonadota	c__Alphaproteobacteria	o__Rhodobacterales	f__Paracoccaceae	g__Neotabrizicola	s__Neotabrizicola_shimadae	NA	NA	NA	NA	NA	NA	NA	NA	1	1	34	NA	NA	NA	NA	NA	NA	NA	NA
k__Bacteria	p__Pseudomonadota	c__Alphaproteobacteria	o__Rhodobacterales	f__Paracoccaceae	g__Marivivens		NA	NA	4	1	1	NA	9	2	2	NA	4	NA	NA	NA	NA	NA	NA	NA	NA
k__Bacteria	p__Pseudomonadota	c__Alphaproteobacteria	o__Rhodobacterales	f__Paracoccaceae	g__Marivivens	s__Marivivens_sp._JLT3646	NA	NA	4	1	1	NA	6	2	2	NA	3	NA	NA	NA	NA	NA	NA	NA	NA
k__Bacteria	p__Pseudomonadota	c__Alphaproteobacteria	o__Rhodobacterales	f__Paracoccaceae	g__Marivivens	s__Marivivens_sp._LCG002	NA	NA	NA	NA	NA	NA	3	NA	NA	NA	1	NA	NA	NA	NA	NA	NA	NA	NA
k__Bacteria	p__Pseudomonadota	c__Alphaproteobacteria	o__Rhodobacterales	f__Paracoccaceae	g__Abyssibius		NA	NA	NA	NA	NA	NA	NA	NA	1	NA	3	NA	NA	NA	NA	NA	NA	NA	NA
k__Bacteria	p__Pseudomonadota	c__Alphaproteobacteria	o__Rhodobacterales	f__Paracoccaceae	g__Abyssibius	s__Abyssibius_alkaniclasticus	NA	NA	NA	NA	NA	NA	NA	NA	1	NA	3	NA	NA	NA	NA	NA	NA	NA	NA
k__Bacteria	p__Pseudomonadota	c__Alphaproteobacteria	o__Rhodobacterales	f__Paracoccaceae	g__Tabrizicola		NA	NA	NA	NA	NA	NA	NA	NA	2	1	1	NA	1	NA	NA	NA	NA	NA	NA
k__Bacteria	p__Pseudomonadota	c__Alphaproteobacteria	o__Rhodobacterales	f__Paracoccaceae	g__Tabrizicola	s__Tabrizicola_piscis	NA	NA	NA	NA	NA	NA	NA	NA	2	1	1	NA	1	NA	NA	NA	NA	NA	NA
k__Bacteria	p__Pseudomonadota	c__Alphaproteobacteria	o__Rhodobacterales	f__Paracoccaceae	g__Rhodovulum		NA	NA	NA	NA	NA	NA	NA	NA	1	NA	4	NA	NA	NA	NA	NA	NA	NA	NA
k__Bacteria	p__Pseudomonadota	c__Alphaproteobacteria	o__Rhodobacterales	f__Paracoccaceae	g__Rhodovulum	s__Rhodovulum_sulfidophilum	NA	NA	NA	NA	NA	NA	NA	NA	NA	NA	1	NA	NA	NA	NA	NA	NA	NA	NA
k__Bacteria	p__Pseudomonadota	c__Alphaproteobacteria	o__Rhodobacterales	f__Paracoccaceae	g__Rhodovulum	s__Rhodovulum_sp._MB263	NA	NA	NA	NA	NA	NA	NA	NA	1	NA	1	NA	NA	NA	NA	NA	NA	NA	NA
k__Bacteria	p__Pseudomonadota	c__Alphaproteobacteria	o__Rhodobacterales	f__Paracoccaceae	g__Rhodovulum	s__Rhodovulum_sp._P5	NA	NA	NA	NA	NA	NA	NA	NA	NA	NA	1	NA	NA	NA	NA	NA	NA	NA	NA
k__Bacteria	p__Pseudomonadota	c__Alphaproteobacteria	o__Rhodobacterales	f__Paracoccaceae	g__Roseinatronobacter		NA	NA	NA	NA	NA	NA	NA	NA	NA	NA	1	NA	NA	NA	NA	NA	NA	NA	NA
k__Bacteria	p__Pseudomonadota	c__Alphaproteobacteria	o__Rhodobacterales	f__Paracoccaceae	g__Roseinatronobacter	s__Roseinatronobacter_sp._S2	NA	NA	NA	NA	NA	NA	NA	NA	NA	NA	1	NA	NA	NA	NA	NA	NA	NA	NA
k__Bacteria	p__Pseudomonadota	c__Alphaproteobacteria	o__Rhodobacterales	f__Paracoccaceae	g__Gemmobacter		NA	NA	NA	NA	NA	NA	NA	NA	NA	NA	3	NA	NA	NA	NA	NA	1	NA	NA
k__Bacteria	p__Pseudomonadota	c__Alphaproteobacteria	o__Rhodobacterales	f__Paracoccaceae	g__Gemmobacter	s__Gemmobacter_fulvus	NA	NA	NA	NA	NA	NA	NA	NA	NA	NA	2	NA	NA	NA	NA	NA	1	NA	NA
k__Bacteria	p__Pseudomonadota	c__Alphaproteobacteria	o__Rhodobacterales	f__Paracoccaceae	g__Pseudorhodobacter		NA	NA	NA	NA	NA	NA	NA	NA	1	NA	NA	NA	NA	NA	NA	NA	NA	NA	NA
k__Bacteria	p__Pseudomonadota	c__Alphaproteobacteria	o__Rhodobacterales	f__Paracoccaceae	g__Pseudorhodobacter	s__Pseudorhodobacter_turbinis	NA	NA	NA	NA	NA	NA	NA	NA	1	NA	NA	NA	NA	NA	NA	NA	NA	NA	NA
k__Bacteria	p__Pseudomonadota	c__Alphaproteobacteria	o__Rhodobacterales	f__Paracoccaceae	g__Haematobacter		NA	NA	NA	NA	NA	NA	NA	NA	NA	1	NA	NA	NA	NA	NA	NA	NA	NA	NA
k__Bacteria	p__Pseudomonadota	c__Alphaproteobacteria	o__Rhodobacterales	f__Paracoccaceae	g__Haematobacter	s__Haematobacter_massiliensis	NA	NA	NA	NA	NA	NA	NA	NA	NA	1	NA	NA	NA	NA	NA	NA	NA	NA	NA
k__Bacteria	p__Pseudomonadota	c__Alphaproteobacteria	o__Rhodobacterales	f__Paracoccaceae	g__Polymorphum		NA	NA	NA	NA	NA	NA	NA	NA	9	NA	82	NA	NA	NA	NA	NA	NA	NA	NA
k__Bacteria	p__Pseudomonadota	c__Alphaproteobacteria	o__Rhodobacterales	f__Paracoccaceae	g__Polymorphum	s__Polymorphum_gilvum	NA	NA	NA	NA	NA	NA	NA	NA	9	NA	82	NA	NA	NA	NA	NA	NA	NA	NA
k__Bacteria	p__Pseudomonadota	c__Alphaproteobacteria	o__Rhodobacterales	f__Paracoccaceae	g__Falsirhodobacter		NA	NA	NA	NA	NA	NA	NA	NA	1	NA	1	NA	NA	NA	NA	NA	NA	NA	NA
k__Bacteria	p__Pseudomonadota	c__Alphaproteobacteria	o__Rhodobacterales	f__Paracoccaceae	g__Falsirhodobacter	s__Falsirhodobacter_algicola	NA	NA	NA	NA	NA	NA	NA	NA	1	NA	1	NA	NA	NA	NA	NA	NA	NA	NA
k__Bacteria	p__Pseudomonadota	c__Alphaproteobacteria	o__Rhodobacterales	f__Paracoccaceae	g__Tritonibacter		NA	NA	NA	1	NA	NA	NA	2	15	2	7	NA	NA	NA	NA	NA	NA	NA	NA
k__Bacteria	p__Pseudomonadota	c__Alphaproteobacteria	o__Rhodobacterales	f__Paracoccaceae	g__Tritonibacter	s__Tritonibacter_mobilis	NA	NA	NA	1	NA	NA	NA	1	5	1	4	NA	NA	NA	NA	NA	NA	NA	NA
k__Bacteria	p__Pseudomonadota	c__Alphaproteobacteria	o__Rhodobacterales	f__Paracoccaceae	g__Tritonibacter	s__Tritonibacter_scottomollicae	NA	NA	NA	NA	NA	NA	NA	NA	NA	NA	1	NA	NA	NA	NA	NA	NA	NA	NA
k__Bacteria	p__Pseudomonadota	c__Alphaproteobacteria	o__Rhodobacterales	f__Paracoccaceae	g__Amylibacter		NA	NA	NA	1	NA	NA	NA	NA	NA	NA	NA	NA	NA	NA	NA	NA	NA	NA	NA
k__Bacteria	p__Pseudomonadota	c__Alphaproteobacteria	o__Rhodobacterales	f__Paracoccaceae	g__Amylibacter	s__Amylibacter_sp._IMCC11727	NA	NA	NA	1	NA	NA	NA	NA	NA	NA	NA	NA	NA	NA	NA	NA	NA	NA	NA
k__Bacteria	p__Pseudomonadota	c__Alphaproteobacteria	o__Rhodobacterales	f__Paracoccaceae	g__Cereibacter		2	NA	NA	NA	NA	NA	NA	NA	30	33	3	2	4	NA	NA	NA	NA	NA	NA
k__Bacteria	p__Pseudomonadota	c__Alphaproteobacteria	o__Rhodobacterales	f__Paracoccaceae	g__Cereibacter	s__Cereibacter_sphaeroides	2	NA	NA	NA	NA	NA	NA	NA	29	25	1	2	2	NA	NA	NA	NA	NA	NA
k__Bacteria	p__Pseudomonadota	c__Alphaproteobacteria	o__Rhodobacterales	f__Paracoccaceae	g__Cereibacter	s__Cereibacter_azotoformans	NA	NA	NA	NA	NA	NA	NA	NA	NA	6	2	NA	NA	NA	NA	NA	NA	NA	NA
k__Bacteria	p__Pseudomonadota	c__Alphaproteobacteria	o__Rhodobacterales	f__Paracoccaceae	g__Aliiroseovarius		NA	NA	NA	1	1	NA	NA	NA	2	NA	NA	NA	NA	NA	NA	NA	NA	NA	NA
k__Bacteria	p__Pseudomonadota	c__Alphaproteobacteria	o__Rhodobacterales	f__Paracoccaceae	g__Aliiroseovarius	s__Aliiroseovarius_crassostreae	NA	NA	NA	1	1	NA	NA	NA	2	NA	NA	NA	NA	NA	NA	NA	NA	NA	NA
k__Bacteria	p__Pseudomonadota	c__Alphaproteobacteria	o__Rhodobacterales	f__Paracoccaceae	g__Pseudooceanicola		NA	NA	NA	NA	NA	NA	NA	NA	3	NA	6	NA	NA	NA	NA	NA	NA	NA	NA
k__Bacteria	p__Pseudomonadota	c__Alphaproteobacteria	o__Rhodobacterales	f__Paracoccaceae	g__Pseudooceanicola	s__Pseudooceanicola_nitratireducens	NA	NA	NA	NA	NA	NA	NA	NA	3	NA	3	NA	NA	NA	NA	NA	NA	NA	NA
k__Bacteria	p__Pseudomonadota	c__Alphaproteobacteria	o__Rhodobacterales	f__Paracoccaceae	g__Pseudooceanicola	s__Pseudooceanicola_algae	NA	NA	NA	NA	NA	NA	NA	NA	NA	NA	1	NA	NA	NA	NA	NA	NA	NA	NA
k__Bacteria	p__Pseudomonadota	c__Alphaproteobacteria	o__Rhodobacterales	f__Paracoccaceae	g__Pseudohalocynthiibacter		NA	NA	NA	NA	NA	NA	1	NA	2	NA	1	NA	NA	NA	NA	NA	NA	NA	NA
k__Bacteria	p__Pseudomonadota	c__Alphaproteobacteria	o__Rhodobacterales	f__Paracoccaceae	g__Pseudohalocynthiibacter	s__Pseudohalocynthiibacter_aestuariivivens	NA	NA	NA	NA	NA	NA	1	NA	2	NA	1	NA	NA	NA	NA	NA	NA	NA	NA
k__Bacteria	p__Pseudomonadota	c__Alphaproteobacteria	o__Rhodobacterales	f__Paracoccaceae	g__Frigidibacter		NA	NA	NA	NA	NA	NA	NA	NA	1	NA	3	NA	NA	NA	NA	NA	NA	NA	NA
k__Bacteria	p__Pseudomonadota	c__Alphaproteobacteria	o__Rhodobacterales	f__Paracoccaceae	g__Frigidibacter	s__Frigidibacter_mobilis	NA	NA	NA	NA	NA	NA	NA	NA	1	NA	3	NA	NA	NA	NA	NA	NA	NA	NA
k__Bacteria	p__Pseudomonadota	c__Alphaproteobacteria	o__Rhodobacterales	f__Paracoccaceae	g__Pontivivens		NA	NA	NA	NA	NA	NA	NA	NA	1	NA	NA	NA	NA	NA	NA	NA	NA	NA	NA
k__Bacteria	p__Pseudomonadota	c__Alphaproteobacteria	o__Rhodobacterales	f__Paracoccaceae	g__Pontivivens	s__Pontivivens_ytuae	NA	NA	NA	NA	NA	NA	NA	NA	1	NA	NA	NA	NA	NA	NA	NA	NA	NA	NA
k__Bacteria	p__Pseudomonadota	c__Alphaproteobacteria	o__Rhodobacterales	f__Paracoccaceae	g__Brevirhabdus		NA	NA	NA	NA	NA	NA	NA	NA	2	NA	NA	NA	NA	NA	NA	NA	NA	NA	NA
k__Bacteria	p__Pseudomonadota	c__Alphaproteobacteria	o__Rhodobacterales	f__Paracoccaceae	g__Brevirhabdus	s__Brevirhabdus_pacifica	NA	NA	NA	NA	NA	NA	NA	NA	2	NA	NA	NA	NA	NA	NA	NA	NA	NA	NA
k__Bacteria	p__Pseudomonadota	c__Alphaproteobacteria	o__Rhodobacterales	f__Paracoccaceae	g__Silicimonas		NA	NA	NA	NA	NA	NA	NA	NA	NA	NA	3	NA	NA	NA	NA	NA	NA	NA	NA
k__Bacteria	p__Pseudomonadota	c__Alphaproteobacteria	o__Rhodobacterales	f__Paracoccaceae	g__Silicimonas	s__Silicimonas_algicola	NA	NA	NA	NA	NA	NA	NA	NA	NA	NA	3	NA	NA	NA	NA	NA	NA	NA	NA
k__Bacteria	p__Pseudomonadota	c__Alphaproteobacteria	o__Rhodobacterales	f__Roseobacteraceae			9	7	28	44	9	2	8	3	644	53	2009	NA	NA	NA	NA	NA	1	NA	NA
k__Bacteria	p__Pseudomonadota	c__Alphaproteobacteria	o__Rhodobacterales	f__Roseobacteraceae	g__Alloyangia		6	6	NA	NA	NA	NA	NA	NA	38	5	928	NA	NA	NA	NA	NA	NA	NA	NA
k__Bacteria	p__Pseudomonadota	c__Alphaproteobacteria	o__Rhodobacterales	f__Roseobacteraceae	g__Alloyangia	s__Alloyangia_pacifica	6	6	NA	NA	NA	NA	NA	NA	38	5	928	NA	NA	NA	NA	NA	NA	NA	NA
k__Bacteria	p__Pseudomonadota	c__Alphaproteobacteria	o__Rhodobacterales	f__Roseobacteraceae	g__Sulfitobacter		NA	1	2	5	2	NA	1	NA	311	14	213	NA	NA	NA	NA	NA	NA	NA	NA
k__Bacteria	p__Pseudomonadota	c__Alphaproteobacteria	o__Rhodobacterales	f__Roseobacteraceae	g__Sulfitobacter	s__Sulfitobacter_pontiacus	NA	NA	NA	NA	NA	NA	NA	NA	2	NA	1	NA	NA	NA	NA	NA	NA	NA	NA
k__Bacteria	p__Pseudomonadota	c__Alphaproteobacteria	o__Rhodobacterales	f__Roseobacteraceae	g__Sulfitobacter	s__Sulfitobacter_sp._OXR-159	NA	NA	NA	NA	NA	NA	NA	NA	NA	NA	3	NA	NA	NA	NA	NA	NA	NA	NA
k__Bacteria	p__Pseudomonadota	c__Alphaproteobacteria	o__Rhodobacterales	f__Roseobacteraceae	g__Sulfitobacter	s__Sulfitobacter_sp._LC.270.F.C4	NA	NA	NA	NA	NA	NA	NA	NA	NA	NA	1	NA	NA	NA	NA	NA	NA	NA	NA
k__Bacteria	p__Pseudomonadota	c__Alphaproteobacteria	o__Rhodobacterales	f__Roseobacteraceae	g__Sulfitobacter	s__Sulfitobacter_sp._THAF37	NA	NA	NA	NA	NA	NA	NA	NA	1	NA	4	NA	NA	NA	NA	NA	NA	NA	NA
k__Bacteria	p__Pseudomonadota	c__Alphaproteobacteria	o__Rhodobacterales	f__Roseobacteraceae	g__Sulfitobacter	s__Sulfitobacter_dubius	NA	NA	NA	NA	NA	NA	NA	NA	2	NA	NA	NA	NA	NA	NA	NA	NA	NA	NA
k__Bacteria	p__Pseudomonadota	c__Alphaproteobacteria	o__Rhodobacterales	f__Roseobacteraceae	g__Sulfitobacter	s__Sulfitobacter_faviae	NA	NA	1	1	NA	NA	NA	NA	139	8	83	NA	NA	NA	NA	NA	NA	NA	NA
k__Bacteria	p__Pseudomonadota	c__Alphaproteobacteria	o__Rhodobacterales	f__Roseobacteraceae	g__Sulfitobacter	s__Sulfitobacter_alexandrii	NA	NA	NA	1	NA	NA	NA	NA	19	1	10	NA	NA	NA	NA	NA	NA	NA	NA
k__Bacteria	p__Pseudomonadota	c__Alphaproteobacteria	o__Rhodobacterales	f__Roseobacteraceae	g__Phaeobacter		1	NA	NA	NA	NA	1	NA	NA	10	2	432	NA	NA	NA	NA	NA	NA	NA	NA
k__Bacteria	p__Pseudomonadota	c__Alphaproteobacteria	o__Rhodobacterales	f__Roseobacteraceae	g__Phaeobacter	s__Phaeobacter_inhibens	1	NA	NA	NA	NA	NA	NA	NA	4	2	418	NA	NA	NA	NA	NA	NA	NA	NA
k__Bacteria	p__Pseudomonadota	c__Alphaproteobacteria	o__Rhodobacterales	f__Roseobacteraceae	g__Phaeobacter	s__Phaeobacter_piscinae	NA	NA	NA	NA	NA	NA	NA	NA	1	NA	3	NA	NA	NA	NA	NA	NA	NA	NA
k__Bacteria	p__Pseudomonadota	c__Alphaproteobacteria	o__Rhodobacterales	f__Roseobacteraceae	g__Thalassovita		NA	NA	NA	NA	NA	NA	NA	1	1	1	1	NA	NA	NA	NA	NA	1	NA	NA
k__Bacteria	p__Pseudomonadota	c__Alphaproteobacteria	o__Rhodobacterales	f__Roseobacteraceae	g__Thalassovita	s__Thalassovita_sp.	NA	NA	NA	NA	NA	NA	NA	1	1	1	1	NA	NA	NA	NA	NA	1	NA	NA
k__Bacteria	p__Pseudomonadota	c__Alphaproteobacteria	o__Rhodobacterales	f__Roseobacteraceae	g__Thalassococcus		NA	NA	NA	NA	NA	NA	1	NA	NA	NA	NA	NA	NA	NA	NA	NA	NA	NA	NA
k__Bacteria	p__Pseudomonadota	c__Alphaproteobacteria	o__Rhodobacterales	f__Roseobacteraceae	g__Thalassococcus	s__Thalassococcus_sp._S3	NA	NA	NA	NA	NA	NA	1	NA	NA	NA	NA	NA	NA	NA	NA	NA	NA	NA	NA
k__Bacteria	p__Pseudomonadota	c__Alphaproteobacteria	o__Rhodobacterales	f__Roseobacteraceae	g__Tropicibacter		NA	NA	NA	NA	NA	NA	NA	NA	1	NA	NA	NA	NA	NA	NA	NA	NA	NA	NA
k__Bacteria	p__Pseudomonadota	c__Alphaproteobacteria	o__Rhodobacterales	f__Roseobacteraceae	g__Tropicibacter	s__Tropicibacter_oceani	NA	NA	NA	NA	NA	NA	NA	NA	1	NA	NA	NA	NA	NA	NA	NA	NA	NA	NA
k__Bacteria	p__Pseudomonadota	c__Alphaproteobacteria	o__Rhodobacterales	f__Roseobacteraceae	g__Celeribacter		NA	NA	1	NA	NA	NA	NA	NA	7	NA	11	NA	NA	NA	NA	NA	NA	NA	NA
k__Bacteria	p__Pseudomonadota	c__Alphaproteobacteria	o__Rhodobacterales	f__Roseobacteraceae	g__Celeribacter	s__Celeribacter_baekdonensis	NA	NA	NA	NA	NA	NA	NA	NA	NA	NA	1	NA	NA	NA	NA	NA	NA	NA	NA
k__Bacteria	p__Pseudomonadota	c__Alphaproteobacteria	o__Rhodobacterales	f__Roseobacteraceae	g__Celeribacter	s__uncultured_Celeribacter_sp.	NA	NA	NA	NA	NA	NA	NA	NA	4	NA	1	NA	NA	NA	NA	NA	NA	NA	NA
k__Bacteria	p__Pseudomonadota	c__Alphaproteobacteria	o__Rhodobacterales	f__Roseobacteraceae	g__Celeribacter	s__Celeribacter_indicus	NA	NA	NA	NA	NA	NA	NA	NA	1	NA	5	NA	NA	NA	NA	NA	NA	NA	NA
k__Bacteria	p__Pseudomonadota	c__Alphaproteobacteria	o__Rhodobacterales	f__Roseobacteraceae	g__Celeribacter	s__Celeribacter_marinus	NA	NA	1	NA	NA	NA	NA	NA	NA	NA	NA	NA	NA	NA	NA	NA	NA	NA	NA
k__Bacteria	p__Pseudomonadota	c__Alphaproteobacteria	o__Rhodobacterales	f__Roseobacteraceae	g__Celeribacter	s__Celeribacter_ethanolicus	NA	NA	NA	NA	NA	NA	NA	NA	NA	NA	1	NA	NA	NA	NA	NA	NA	NA	NA
k__Bacteria	p__Pseudomonadota	c__Alphaproteobacteria	o__Rhodobacterales	f__Roseobacteraceae	g__Ponticoccus		NA	NA	NA	NA	NA	NA	NA	NA	45	1	12	NA	NA	NA	NA	NA	NA	NA	NA
k__Bacteria	p__Pseudomonadota	c__Alphaproteobacteria	o__Rhodobacterales	f__Roseobacteraceae	g__Ponticoccus	s__Ponticoccus_alexandrii	NA	NA	NA	NA	NA	NA	NA	NA	45	1	12	NA	NA	NA	NA	NA	NA	NA	NA
k__Bacteria	p__Pseudomonadota	c__Alphaproteobacteria	o__Rhodobacterales	f__Roseobacteraceae	g__Actibacterium		NA	NA	1	NA	NA	NA	NA	NA	1	NA	11	NA	NA	NA	NA	NA	NA	NA	NA
k__Bacteria	p__Pseudomonadota	c__Alphaproteobacteria	o__Rhodobacterales	f__Roseobacteraceae	g__Actibacterium	s__Actibacterium_sp._EMB200-NS6	NA	NA	1	NA	NA	NA	NA	NA	1	NA	11	NA	NA	NA	NA	NA	NA	NA	NA
k__Bacteria	p__Pseudomonadota	c__Alphaproteobacteria	o__Rhodobacterales	f__Roseobacteraceae	g__Mameliella		NA	NA	NA	NA	NA	NA	NA	NA	2	NA	NA	NA	NA	NA	NA	NA	NA	NA	NA
k__Bacteria	p__Pseudomonadota	c__Alphaproteobacteria	o__Rhodobacterales	f__Roseobacteraceae	g__Mameliella	s__Mameliella_alba	NA	NA	NA	NA	NA	NA	NA	NA	2	NA	NA	NA	NA	NA	NA	NA	NA	NA	NA
k__Bacteria	p__Pseudomonadota	c__Alphaproteobacteria	o__Rhodobacterales	f__Roseobacteraceae	g__Pseudosulfitobacter		NA	NA	NA	1	NA	NA	NA	NA	3	1	9	NA	NA	NA	NA	NA	NA	NA	NA
k__Bacteria	p__Pseudomonadota	c__Alphaproteobacteria	o__Rhodobacterales	f__Roseobacteraceae	g__Pseudosulfitobacter	s__Pseudosulfitobacter_pseudonitzschiae	NA	NA	NA	NA	NA	NA	NA	NA	2	1	7	NA	NA	NA	NA	NA	NA	NA	NA
k__Bacteria	p__Pseudomonadota	c__Alphaproteobacteria	o__Rhodobacterales	f__Roseobacteraceae	g__Pseudosulfitobacter	s__Pseudosulfitobacter_sp._DSM_107133	NA	NA	NA	1	NA	NA	NA	NA	1	NA	NA	NA	NA	NA	NA	NA	NA	NA	NA
k__Bacteria	p__Pseudomonadota	c__Alphaproteobacteria	o__Rhodobacterales	f__Roseobacteraceae	g__Roseobacter		NA	NA	NA	NA	NA	NA	NA	NA	NA	NA	1	NA	NA	NA	NA	NA	NA	NA	NA
k__Bacteria	p__Pseudomonadota	c__Alphaproteobacteria	o__Rhodobacterales	f__Roseobacteraceae	g__Roseobacter	s__Roseobacter_denitrificans	NA	NA	NA	NA	NA	NA	NA	NA	NA	NA	1	NA	NA	NA	NA	NA	NA	NA	NA
k__Bacteria	p__Pseudomonadota	c__Alphaproteobacteria	o__Rhodobacterales	f__Roseobacteraceae	g__Thalassobacter		NA	NA	NA	1	NA	NA	NA	NA	NA	NA	NA	NA	NA	NA	NA	NA	NA	NA	NA
k__Bacteria	p__Pseudomonadota	c__Alphaproteobacteria	o__Rhodobacterales	f__Roseobacteraceae	g__Thalassobacter	s__Thalassobacter_stenotrophicus	NA	NA	NA	1	NA	NA	NA	NA	NA	NA	NA	NA	NA	NA	NA	NA	NA	NA	NA
k__Bacteria	p__Pseudomonadota	c__Alphaproteobacteria	o__Rhodobacterales	f__Roseobacteraceae	g__Salipiger		NA	NA	NA	NA	NA	NA	NA	NA	7	NA	16	NA	NA	NA	NA	NA	NA	NA	NA
k__Bacteria	p__Pseudomonadota	c__Alphaproteobacteria	o__Rhodobacterales	f__Roseobacteraceae	g__Salipiger	s__Salipiger_profundus	NA	NA	NA	NA	NA	NA	NA	NA	5	NA	8	NA	NA	NA	NA	NA	NA	NA	NA
k__Bacteria	p__Pseudomonadota	c__Alphaproteobacteria	o__Rhodobacterales	f__Roseobacteraceae	g__Salipiger	s__Salipiger_abyssi	NA	NA	NA	NA	NA	NA	NA	NA	1	NA	2	NA	NA	NA	NA	NA	NA	NA	NA
k__Bacteria	p__Pseudomonadota	c__Alphaproteobacteria	o__Rhodobacterales	f__Roseobacteraceae	g__Salipiger	s__Salipiger_sp._CCB-MM3	NA	NA	NA	NA	NA	NA	NA	NA	1	NA	6	NA	NA	NA	NA	NA	NA	NA	NA
k__Bacteria	p__Pseudomonadota	c__Alphaproteobacteria	o__Rhodobacterales	f__Roseobacteraceae	g__Oceanicola		NA	NA	NA	NA	NA	NA	NA	NA	NA	NA	1	NA	NA	NA	NA	NA	NA	NA	NA
k__Bacteria	p__Pseudomonadota	c__Alphaproteobacteria	o__Rhodobacterales	f__Roseobacteraceae	g__Oceanicola	s__Oceanicola_sp._D3	NA	NA	NA	NA	NA	NA	NA	NA	NA	NA	1	NA	NA	NA	NA	NA	NA	NA	NA
k__Bacteria	p__Pseudomonadota	c__Alphaproteobacteria	o__Rhodobacterales	f__Roseobacteraceae	g__Leisingera		NA	NA	1	2	NA	1	NA	NA	4	NA	7	NA	NA	NA	NA	NA	NA	NA	NA
k__Bacteria	p__Pseudomonadota	c__Alphaproteobacteria	o__Rhodobacterales	f__Roseobacteraceae	g__Leisingera	s__Leisingera_caerulea	NA	NA	NA	1	NA	NA	NA	NA	1	NA	2	NA	NA	NA	NA	NA	NA	NA	NA
k__Bacteria	p__Pseudomonadota	c__Alphaproteobacteria	o__Rhodobacterales	f__Roseobacteraceae	g__Leisingera	s__Leisingera_aquaemixtae	NA	NA	NA	1	NA	NA	NA	NA	NA	NA	NA	NA	NA	NA	NA	NA	NA	NA	NA
k__Bacteria	p__Pseudomonadota	c__Alphaproteobacteria	o__Rhodobacterales	f__Roseobacteraceae	g__Leisingera	s__Leisingera_thetidis	NA	NA	1	NA	NA	NA	NA	NA	3	NA	4	NA	NA	NA	NA	NA	NA	NA	NA
k__Bacteria	p__Pseudomonadota	c__Alphaproteobacteria	o__Rhodobacterales	f__Roseobacteraceae	g__Jannaschia		NA	NA	NA	NA	NA	NA	NA	NA	1	2	9	NA	NA	NA	NA	NA	NA	NA	NA
k__Bacteria	p__Pseudomonadota	c__Alphaproteobacteria	o__Rhodobacterales	f__Roseobacteraceae	g__Jannaschia	s__Jannaschia_sp._M317	NA	NA	NA	NA	NA	NA	NA	NA	NA	2	1	NA	NA	NA	NA	NA	NA	NA	NA
k__Bacteria	p__Pseudomonadota	c__Alphaproteobacteria	o__Rhodobacterales	f__Roseobacteraceae	g__Jannaschia	s__Jannaschia_sp._GRR-S6-38	NA	NA	NA	NA	NA	NA	NA	NA	1	NA	8	NA	NA	NA	NA	NA	NA	NA	NA
k__Bacteria	p__Pseudomonadota	c__Alphaproteobacteria	o__Rhodobacterales	f__Roseobacteraceae	g__Ruegeria		NA	NA	2	4	3	NA	NA	NA	4	NA	2	NA	NA	NA	NA	NA	NA	NA	NA
k__Bacteria	p__Pseudomonadota	c__Alphaproteobacteria	o__Rhodobacterales	f__Roseobacteraceae	g__Ruegeria	s__Ruegeria_pomeroyi	NA	NA	NA	NA	NA	NA	NA	NA	4	NA	NA	NA	NA	NA	NA	NA	NA	NA	NA
k__Bacteria	p__Pseudomonadota	c__Alphaproteobacteria	o__Rhodobacterales	f__Roseobacteraceae	g__Ruegeria	s__Ruegeria_sp._THAF33	NA	NA	NA	NA	NA	NA	NA	NA	NA	NA	1	NA	NA	NA	NA	NA	NA	NA	NA
k__Bacteria	p__Pseudomonadota	c__Alphaproteobacteria	o__Rhodobacterales	f__Roseobacteraceae	g__Ruegeria	s__Ruegeria_sp._SCSIO_43209	NA	NA	1	NA	NA	NA	NA	NA	NA	NA	1	NA	NA	NA	NA	NA	NA	NA	NA
k__Bacteria	p__Pseudomonadota	c__Alphaproteobacteria	o__Rhodobacterales	f__Roseobacteraceae	g__Ruegeria	s__Ruegeria_sp._B32	NA	NA	1	NA	1	NA	NA	NA	NA	NA	NA	NA	NA	NA	NA	NA	NA	NA	NA
k__Bacteria	p__Pseudomonadota	c__Alphaproteobacteria	o__Rhodobacterales	f__Roseobacteraceae	g__Ruegeria	s__Ruegeria_sp._YS9	NA	NA	NA	1	NA	NA	NA	NA	NA	NA	NA	NA	NA	NA	NA	NA	NA	NA	NA
k__Bacteria	p__Pseudomonadota	c__Alphaproteobacteria	o__Rhodobacterales	f__Roseobacteraceae	g__Roseivivax		NA	NA	NA	5	NA	NA	NA	NA	7	4	92	NA	NA	NA	NA	NA	NA	NA	NA
k__Bacteria	p__Pseudomonadota	c__Alphaproteobacteria	o__Rhodobacterales	f__Roseobacteraceae	g__Roseivivax	s__Roseivivax_marinus	NA	NA	NA	3	NA	NA	NA	NA	5	1	87	NA	NA	NA	NA	NA	NA	NA	NA
k__Bacteria	p__Pseudomonadota	c__Alphaproteobacteria	o__Rhodobacterales	f__Roseobacteraceae	g__Roseivivax	s__Roseivivax_sp._THAF30	NA	NA	NA	NA	NA	NA	NA	NA	2	3	1	NA	NA	NA	NA	NA	NA	NA	NA
k__Bacteria	p__Pseudomonadota	c__Alphaproteobacteria	o__Rhodobacterales	f__Roseobacteraceae	g__Ketogulonicigenium		NA	NA	NA	NA	NA	NA	NA	NA	NA	NA	1	NA	NA	NA	NA	NA	NA	NA	NA
k__Bacteria	p__Pseudomonadota	c__Alphaproteobacteria	o__Rhodobacterales	f__Roseobacteraceae	g__Ketogulonicigenium	s__Ketogulonicigenium_robustum	NA	NA	NA	NA	NA	NA	NA	NA	NA	NA	1	NA	NA	NA	NA	NA	NA	NA	NA
k__Bacteria	p__Pseudomonadota	c__Alphaproteobacteria	o__Rhodobacterales	f__Roseobacteraceae	g__Roseovarius		NA	NA	NA	4	NA	NA	NA	1	115	11	11	NA	NA	NA	NA	NA	NA	NA	NA
k__Bacteria	p__Pseudomonadota	c__Alphaproteobacteria	o__Rhodobacterales	f__Roseobacteraceae	g__Roseovarius	s__Roseovarius_mucosus	NA	NA	NA	NA	NA	NA	NA	NA	1	NA	NA	NA	NA	NA	NA	NA	NA	NA	NA
k__Bacteria	p__Pseudomonadota	c__Alphaproteobacteria	o__Rhodobacterales	f__Roseobacteraceae	g__Roseovarius	s__Roseovarius_pacificus	NA	NA	NA	NA	NA	NA	NA	NA	58	3	2	NA	NA	NA	NA	NA	NA	NA	NA
k__Bacteria	p__Pseudomonadota	c__Alphaproteobacteria	o__Rhodobacterales	f__Roseobacteraceae	g__Roseovarius	s__Roseovarius_faecimaris	NA	NA	NA	2	NA	NA	NA	NA	NA	NA	NA	NA	NA	NA	NA	NA	NA	NA	NA
k__Bacteria	p__Pseudomonadota	c__Alphaproteobacteria	o__Rhodobacterales	f__Roseobacteraceae	g__Roseovarius	s__Roseovarius_sp._TM1035	NA	NA	NA	NA	NA	NA	NA	NA	1	NA	1	NA	NA	NA	NA	NA	NA	NA	NA
k__Bacteria	p__Pseudomonadota	c__Alphaproteobacteria	o__Rhodobacterales	f__Roseobacteraceae	g__Roseovarius	s__Roseovarius_sp._THAF8	NA	NA	NA	NA	NA	NA	NA	NA	NA	NA	1	NA	NA	NA	NA	NA	NA	NA	NA
k__Bacteria	p__Pseudomonadota	c__Alphaproteobacteria	o__Rhodobacterales	f__Roseobacteraceae	g__Roseovarius	s__Roseovarius_sp._THAF27	NA	NA	NA	NA	NA	NA	NA	NA	1	NA	NA	NA	NA	NA	NA	NA	NA	NA	NA
k__Bacteria	p__Pseudomonadota	c__Alphaproteobacteria	o__Rhodobacterales	f__Roseobacteraceae	g__Roseovarius	s__Roseovarius_sp._SCSIO_43702	NA	NA	NA	2	NA	NA	NA	NA	54	7	5	NA	NA	NA	NA	NA	NA	NA	NA
k__Bacteria	p__Pseudomonadota	c__Alphaproteobacteria	o__Rhodobacterales	f__Roseobacteraceae	g__Sagittula		1	NA	NA	NA	NA	NA	NA	NA	3	2	31	NA	NA	NA	NA	NA	NA	NA	NA
k__Bacteria	p__Pseudomonadota	c__Alphaproteobacteria	o__Rhodobacterales	f__Roseobacteraceae	g__Sagittula	s__Sagittula_sp._P11	NA	NA	NA	NA	NA	NA	NA	NA	NA	1	7	NA	NA	NA	NA	NA	NA	NA	NA
k__Bacteria	p__Pseudomonadota	c__Alphaproteobacteria	o__Rhodobacterales	f__Roseobacteraceae	g__Sagittula	s__Sagittula_sp._MA-2	1	NA	NA	NA	NA	NA	NA	NA	NA	1	12	NA	NA	NA	NA	NA	NA	NA	NA
k__Bacteria	p__Pseudomonadota	c__Alphaproteobacteria	o__Rhodobacterales	f__Roseobacteraceae	g__Octadecabacter		NA	NA	NA	NA	NA	NA	NA	NA	1	NA	3	NA	NA	NA	NA	NA	NA	NA	NA
k__Bacteria	p__Pseudomonadota	c__Alphaproteobacteria	o__Rhodobacterales	f__Roseobacteraceae	g__Octadecabacter	s__Octadecabacter_sp._SW4	NA	NA	NA	NA	NA	NA	NA	NA	1	NA	3	NA	NA	NA	NA	NA	NA	NA	NA
k__Bacteria	p__Pseudomonadota	c__Alphaproteobacteria	o__Rhodospirillales				7	12	1	3	3	NA	10	1	48	66	2474	NA	NA	1	1	NA	1	NA	NA
k__Bacteria	p__Pseudomonadota	c__Alphaproteobacteria	o__Rhodospirillales	f__Azospirillaceae			6	12	1	NA	NA	NA	1	NA	6	49	2368	NA	NA	NA	1	NA	NA	NA	NA
k__Bacteria	p__Pseudomonadota	c__Alphaproteobacteria	o__Rhodospirillales	f__Azospirillaceae	g__Skermanella		6	12	NA	NA	NA	NA	NA	NA	5	28	2281	NA	NA	NA	NA	NA	NA	NA	NA
k__Bacteria	p__Pseudomonadota	c__Alphaproteobacteria	o__Rhodospirillales	f__Azospirillaceae	g__Skermanella	s__Skermanella_rosea	1	3	NA	NA	NA	NA	NA	NA	1	8	372	NA	NA	NA	NA	NA	NA	NA	NA
k__Bacteria	p__Pseudomonadota	c__Alphaproteobacteria	o__Rhodospirillales	f__Azospirillaceae	g__Skermanella	s__Skermanella_mucosa	NA	1	NA	NA	NA	NA	NA	NA	NA	NA	83	NA	NA	NA	NA	NA	NA	NA	NA
k__Bacteria	p__Pseudomonadota	c__Alphaproteobacteria	o__Rhodospirillales	f__Azospirillaceae	g__Skermanella	s__Skermanella_sp._TT6	1	1	NA	NA	NA	NA	NA	NA	NA	2	62	NA	NA	NA	NA	NA	NA	NA	NA
k__Bacteria	p__Pseudomonadota	c__Alphaproteobacteria	o__Rhodospirillales	f__Azospirillaceae	g__Skermanella	s__Skermanella_pratensis	NA	NA	NA	NA	NA	NA	NA	NA	NA	NA	6	NA	NA	NA	NA	NA	NA	NA	NA
k__Bacteria	p__Pseudomonadota	c__Alphaproteobacteria	o__Rhodospirillales	f__Azospirillaceae	g__Azospirillum		NA	NA	NA	NA	NA	NA	NA	NA	NA	21	32	NA	NA	NA	1	NA	NA	NA	NA
k__Bacteria	p__Pseudomonadota	c__Alphaproteobacteria	o__Rhodospirillales	f__Azospirillaceae	g__Azospirillum	s__Azospirillum_thiophilum	NA	NA	NA	NA	NA	NA	NA	NA	NA	1	NA	NA	NA	NA	NA	NA	NA	NA	NA
k__Bacteria	p__Pseudomonadota	c__Alphaproteobacteria	o__Rhodospirillales	f__Azospirillaceae	g__Azospirillum	s__Azospirillum_thermophilum	NA	NA	NA	NA	NA	NA	NA	NA	NA	NA	1	NA	NA	NA	1	NA	NA	NA	NA
k__Bacteria	p__Pseudomonadota	c__Alphaproteobacteria	o__Rhodospirillales	f__Azospirillaceae	g__Azospirillum	s__Azospirillum_sp._TSA2s	NA	NA	NA	NA	NA	NA	NA	NA	NA	1	1	NA	NA	NA	NA	NA	NA	NA	NA
k__Bacteria	p__Pseudomonadota	c__Alphaproteobacteria	o__Rhodospirillales	f__Azospirillaceae	g__Azospirillum	s__Azospirillum_argentinense	NA	NA	NA	NA	NA	NA	NA	NA	NA	1	NA	NA	NA	NA	NA	NA	NA	NA	NA
k__Bacteria	p__Pseudomonadota	c__Alphaproteobacteria	o__Rhodospirillales	f__Azospirillaceae	g__Indioceanicola		NA	NA	1	NA	NA	NA	1	NA	NA	NA	31	NA	NA	NA	NA	NA	NA	NA	NA
k__Bacteria	p__Pseudomonadota	c__Alphaproteobacteria	o__Rhodospirillales	f__Azospirillaceae	g__Indioceanicola	s__Indioceanicola_profundi	NA	NA	1	NA	NA	NA	1	NA	NA	NA	31	NA	NA	NA	NA	NA	NA	NA	NA
k__Bacteria	p__Pseudomonadota	c__Alphaproteobacteria	o__Rhodospirillales	f__Acetobacteraceae			1	NA	NA	1	NA	NA	3	1	38	14	22	NA	NA	1	NA	NA	NA	NA	NA
k__Bacteria	p__Pseudomonadota	c__Alphaproteobacteria	o__Rhodospirillales	f__Acetobacteraceae	g__Pseudoroseomonas		NA	NA	NA	NA	NA	NA	NA	NA	NA	1	5	NA	NA	NA	NA	NA	NA	NA	NA
k__Bacteria	p__Pseudomonadota	c__Alphaproteobacteria	o__Rhodospirillales	f__Acetobacteraceae	g__Pseudoroseomonas	s__Pseudoroseomonas_cervicalis	NA	NA	NA	NA	NA	NA	NA	NA	NA	1	5	NA	NA	NA	NA	NA	NA	NA	NA
k__Bacteria	p__Pseudomonadota	c__Alphaproteobacteria	o__Rhodospirillales	f__Acetobacteraceae	g__Acetobacter		NA	NA	NA	NA	NA	NA	NA	NA	1	NA	1	NA	NA	NA	NA	NA	NA	NA	NA
k__Bacteria	p__Pseudomonadota	c__Alphaproteobacteria	o__Rhodospirillales	f__Acetobacteraceae	g__Roseomonas		1	NA	NA	NA	NA	NA	3	NA	30	6	9	NA	NA	1	NA	NA	NA	NA	NA
k__Bacteria	p__Pseudomonadota	c__Alphaproteobacteria	o__Rhodospirillales	f__Acetobacteraceae	g__Roseomonas	s__Roseomonas_mucosa	NA	NA	NA	NA	NA	NA	1	NA	NA	NA	1	NA	NA	NA	NA	NA	NA	NA	NA
k__Bacteria	p__Pseudomonadota	c__Alphaproteobacteria	o__Rhodospirillales	f__Acetobacteraceae	g__Roseomonas	s__Roseomonas_gilardii	NA	NA	NA	NA	NA	NA	NA	NA	1	2	4	NA	NA	1	NA	NA	NA	NA	NA
k__Bacteria	p__Pseudomonadota	c__Alphaproteobacteria	o__Rhodospirillales	f__Acetobacteraceae	g__Roseomonas	s__Roseomonas_sp._OT10	NA	NA	NA	NA	NA	NA	NA	NA	18	NA	NA	NA	NA	NA	NA	NA	NA	NA	NA
k__Bacteria	p__Pseudomonadota	c__Alphaproteobacteria	o__Rhodospirillales	f__Acetobacteraceae	g__Roseomonas	s__Roseomonas_marmotae	NA	NA	NA	NA	NA	NA	NA	NA	NA	1	1	NA	NA	NA	NA	NA	NA	NA	NA
k__Bacteria	p__Pseudomonadota	c__Alphaproteobacteria	o__Rhodospirillales	f__Acetobacteraceae	g__Asaia		NA	NA	NA	NA	NA	NA	NA	NA	1	NA	NA	NA	NA	NA	NA	NA	NA	NA	NA
k__Bacteria	p__Pseudomonadota	c__Alphaproteobacteria	o__Rhodospirillales	f__Acetobacteraceae	g__Asaia	s__Asaia_bogorensis	NA	NA	NA	NA	NA	NA	NA	NA	1	NA	NA	NA	NA	NA	NA	NA	NA	NA	NA
k__Bacteria	p__Pseudomonadota	c__Alphaproteobacteria	o__Rhodospirillales	f__Acetobacteraceae	g__Roseococcus		NA	NA	NA	NA	NA	NA	NA	NA	1	NA	NA	NA	NA	NA	NA	NA	NA	NA	NA
k__Bacteria	p__Pseudomonadota	c__Alphaproteobacteria	o__Rhodospirillales	f__Acetobacteraceae	g__Roseococcus	s__Roseococcus_microcysteis	NA	NA	NA	NA	NA	NA	NA	NA	1	NA	NA	NA	NA	NA	NA	NA	NA	NA	NA
k__Bacteria	p__Pseudomonadota	c__Alphaproteobacteria	o__Rhodospirillales	f__Acetobacteraceae	g__Acidiphilium		NA	NA	NA	NA	NA	NA	NA	NA	NA	NA	1	NA	NA	NA	NA	NA	NA	NA	NA
k__Bacteria	p__Pseudomonadota	c__Alphaproteobacteria	o__Rhodospirillales	f__Acetobacteraceae	g__Acidiphilium	s__Acidiphilium_multivorum	NA	NA	NA	NA	NA	NA	NA	NA	NA	NA	1	NA	NA	NA	NA	NA	NA	NA	NA
k__Bacteria	p__Pseudomonadota	c__Alphaproteobacteria	o__Rhodospirillales	f__Acetobacteraceae	g__Gluconobacter		NA	NA	NA	1	NA	NA	NA	NA	NA	NA	1	NA	NA	NA	NA	NA	NA	NA	NA
k__Bacteria	p__Pseudomonadota	c__Alphaproteobacteria	o__Rhodospirillales	f__Acetobacteraceae	g__Gluconobacter	s__Gluconobacter_sphaericus	NA	NA	NA	1	NA	NA	NA	NA	NA	NA	1	NA	NA	NA	NA	NA	NA	NA	NA
k__Bacteria	p__Pseudomonadota	c__Alphaproteobacteria	o__Rhodospirillales	f__Terasakiellaceae			NA	NA	NA	NA	NA	NA	NA	NA	NA	NA	1	NA	NA	NA	NA	NA	NA	NA	NA
k__Bacteria	p__Pseudomonadota	c__Alphaproteobacteria	o__Rhodospirillales	f__Terasakiellaceae	g__Terasakiella		NA	NA	NA	NA	NA	NA	NA	NA	NA	NA	1	NA	NA	NA	NA	NA	NA	NA	NA
k__Bacteria	p__Pseudomonadota	c__Alphaproteobacteria	o__Rhodospirillales	f__Terasakiellaceae	g__Terasakiella	s__Terasakiella_sp._SH-1	NA	NA	NA	NA	NA	NA	NA	NA	NA	NA	1	NA	NA	NA	NA	NA	NA	NA	NA
k__Bacteria	p__Pseudomonadota	c__Alphaproteobacteria	o__Rhodospirillales	f__Thalassobaculaceae			NA	NA	NA	2	NA	NA	4	NA	1	NA	NA	NA	NA	NA	NA	NA	NA	NA	NA
k__Bacteria	p__Pseudomonadota	c__Alphaproteobacteria	o__Rhodospirillales	f__Thalassobaculaceae	g__Nisaea		NA	NA	NA	2	NA	NA	NA	NA	NA	NA	NA	NA	NA	NA	NA	NA	NA	NA	NA
k__Bacteria	p__Pseudomonadota	c__Alphaproteobacteria	o__Rhodospirillales	f__Thalassobaculaceae	g__Nisaea	s__Nisaea_acidiphila	NA	NA	NA	2	NA	NA	NA	NA	NA	NA	NA	NA	NA	NA	NA	NA	NA	NA	NA
k__Bacteria	p__Pseudomonadota	c__Alphaproteobacteria	o__Rhodospirillales	f__Thalassobaculaceae	g__Thalassobaculum		NA	NA	NA	NA	NA	NA	4	NA	1	NA	NA	NA	NA	NA	NA	NA	NA	NA	NA
k__Bacteria	p__Pseudomonadota	c__Alphaproteobacteria	o__Rhodospirillales	f__Thalassobaculaceae	g__Thalassobaculum	s__Thalassobaculum_sp._OXR-137	NA	NA	NA	NA	NA	NA	4	NA	1	NA	NA	NA	NA	NA	NA	NA	NA	NA	NA
k__Bacteria	p__Pseudomonadota	c__Alphaproteobacteria	o__Rhodospirillales	f__Thalassospiraceae			NA	NA	NA	NA	NA	NA	1	NA	1	NA	63	NA	NA	NA	NA	NA	1	NA	NA
k__Bacteria	p__Pseudomonadota	c__Alphaproteobacteria	o__Rhodospirillales	f__Thalassospiraceae	g__Thalassospira		NA	NA	NA	NA	NA	NA	1	NA	1	NA	63	NA	NA	NA	NA	NA	1	NA	NA
k__Bacteria	p__Pseudomonadota	c__Alphaproteobacteria	o__Rhodospirillales	f__Thalassospiraceae	g__Thalassospira	s__Thalassospira_indica	NA	NA	NA	NA	NA	NA	NA	NA	NA	NA	47	NA	NA	NA	NA	NA	NA	NA	NA
k__Bacteria	p__Pseudomonadota	c__Alphaproteobacteria	o__Rhodospirillales	f__Thalassospiraceae	g__Thalassospira	s__Thalassospira_marina	NA	NA	NA	NA	NA	NA	NA	NA	1	NA	1	NA	NA	NA	NA	NA	1	NA	NA
k__Bacteria	p__Pseudomonadota	c__Alphaproteobacteria	o__Rhodospirillales	f__Thalassospiraceae	g__Thalassospira	s__Thalassospira_sp._A40-3	NA	NA	NA	NA	NA	NA	NA	NA	NA	NA	1	NA	NA	NA	NA	NA	NA	NA	NA
k__Bacteria	p__Pseudomonadota	c__Alphaproteobacteria	o__Rhodospirillales	f__Thalassospiraceae	g__Thalassospira	s__Thalassospira_sp._GO-4	NA	NA	NA	NA	NA	NA	1	NA	NA	NA	11	NA	NA	NA	NA	NA	NA	NA	NA
k__Bacteria	p__Pseudomonadota	c__Alphaproteobacteria	o__Rhodospirillales	f__Magnetovibrionaceae			NA	NA	NA	NA	1	NA	NA	NA	NA	NA	NA	NA	NA	NA	NA	NA	NA	NA	NA
k__Bacteria	p__Pseudomonadota	c__Alphaproteobacteria	o__Rhodospirillales	f__Magnetovibrionaceae	g__Varunaivibrio		NA	NA	NA	NA	1	NA	NA	NA	NA	NA	NA	NA	NA	NA	NA	NA	NA	NA	NA
k__Bacteria	p__Pseudomonadota	c__Alphaproteobacteria	o__Rhodospirillales	f__Magnetovibrionaceae	g__Varunaivibrio	s__Varunaivibrio_sulfuroxidans	NA	NA	NA	NA	1	NA	NA	NA	NA	NA	NA	NA	NA	NA	NA	NA	NA	NA	NA
k__Bacteria	p__Pseudomonadota	c__Alphaproteobacteria	o__Rhodospirillales	f__Novispirillaceae			NA	NA	NA	NA	1	NA	NA	NA	NA	NA	NA	NA	NA	NA	NA	NA	NA	NA	NA
k__Bacteria	p__Pseudomonadota	c__Alphaproteobacteria	o__Rhodospirillales	f__Novispirillaceae	g__Haematospirillum		NA	NA	NA	NA	1	NA	NA	NA	NA	NA	NA	NA	NA	NA	NA	NA	NA	NA	NA
k__Bacteria	p__Pseudomonadota	c__Alphaproteobacteria	o__Rhodospirillales	f__Novispirillaceae	g__Haematospirillum	s__Haematospirillum_jordaniae	NA	NA	NA	NA	1	NA	NA	NA	NA	NA	NA	NA	NA	NA	NA	NA	NA	NA	NA
k__Bacteria	p__Pseudomonadota	c__Alphaproteobacteria	o__Hyphomicrobiales				7	6	14	30	5	1	31	6	601	563	1590	775	419	2875	2125	1012	5699	1778	1279
k__Bacteria	p__Pseudomonadota	c__Alphaproteobacteria	o__Hyphomicrobiales	f__Rhizobiaceae			2	2	4	1	2	NA	9	1	237	223	610	758	407	2803	2119	1002	5691	1771	1278
k__Bacteria	p__Pseudomonadota	c__Alphaproteobacteria	o__Hyphomicrobiales	f__Rhizobiaceae	g__Pseudorhizobium		NA	1	NA	NA	NA	NA	NA	NA	2	63	30	NA	NA	NA	1	NA	NA	NA	NA
k__Bacteria	p__Pseudomonadota	c__Alphaproteobacteria	o__Hyphomicrobiales	f__Rhizobiaceae	g__Pseudorhizobium	s__Pseudorhizobium_banfieldiae	NA	1	NA	NA	NA	NA	NA	NA	NA	7	4	NA	NA	NA	NA	NA	NA	NA	NA
k__Bacteria	p__Pseudomonadota	c__Alphaproteobacteria	o__Hyphomicrobiales	f__Rhizobiaceae	g__Pseudorhizobium	s__Pseudorhizobium_flavum	NA	NA	NA	NA	NA	NA	NA	NA	1	29	9	NA	NA	NA	1	NA	NA	NA	NA
k__Bacteria	p__Pseudomonadota	c__Alphaproteobacteria	o__Hyphomicrobiales	f__Rhizobiaceae	g__Agrobacterium		NA	NA	1	1	NA	NA	NA	NA	17	14	21	2	NA	2	1	2	NA	NA	NA
k__Bacteria	p__Pseudomonadota	c__Alphaproteobacteria	o__Hyphomicrobiales	f__Rhizobiaceae	g__Agrobacterium	s__Agrobacterium_pusense	NA	NA	NA	NA	NA	NA	NA	NA	NA	3	2	NA	NA	NA	NA	NA	NA	NA	NA
k__Bacteria	p__Pseudomonadota	c__Alphaproteobacteria	o__Hyphomicrobiales	f__Rhizobiaceae	g__Agrobacterium	s__Agrobacterium_tumefaciens	NA	NA	NA	NA	NA	NA	NA	NA	1	1	5	1	NA	1	NA	NA	NA	NA	NA
k__Bacteria	p__Pseudomonadota	c__Alphaproteobacteria	o__Hyphomicrobiales	f__Rhizobiaceae	g__Agrobacterium	s__Agrobacterium_salinitolerans	NA	NA	NA	NA	NA	NA	NA	NA	1	NA	NA	NA	NA	NA	NA	NA	NA	NA	NA
k__Bacteria	p__Pseudomonadota	c__Alphaproteobacteria	o__Hyphomicrobiales	f__Rhizobiaceae	g__Agrobacterium	s__Agrobacterium_sp._RAC06	NA	NA	NA	NA	NA	NA	NA	NA	NA	1	NA	NA	NA	NA	NA	NA	NA	NA	NA
k__Bacteria	p__Pseudomonadota	c__Alphaproteobacteria	o__Hyphomicrobiales	f__Rhizobiaceae	g__Agrobacterium	s__Agrobacterium_sp._MA01	NA	NA	NA	NA	NA	NA	NA	NA	1	NA	8	NA	NA	NA	NA	NA	NA	NA	NA
k__Bacteria	p__Pseudomonadota	c__Alphaproteobacteria	o__Hyphomicrobiales	f__Rhizobiaceae	g__Agrobacterium	s__Agrobacterium_leguminum	NA	NA	NA	NA	NA	NA	NA	NA	1	NA	NA	NA	NA	NA	NA	NA	NA	NA	NA
k__Bacteria	p__Pseudomonadota	c__Alphaproteobacteria	o__Hyphomicrobiales	f__Rhizobiaceae	g__Agrobacterium	s__Agrobacterium_cucumeris	NA	NA	NA	NA	NA	NA	NA	NA	NA	1	NA	NA	NA	NA	NA	NA	NA	NA	NA
k__Bacteria	p__Pseudomonadota	c__Alphaproteobacteria	o__Hyphomicrobiales	f__Rhizobiaceae	g__Rhizobium		NA	NA	NA	NA	NA	NA	NA	NA	4	12	33	1	NA	2	NA	NA	NA	NA	1
k__Bacteria	p__Pseudomonadota	c__Alphaproteobacteria	o__Hyphomicrobiales	f__Rhizobiaceae	g__Rhizobium	s__Rhizobium_oryzihabitans	NA	NA	NA	NA	NA	NA	NA	NA	NA	NA	NA	NA	NA	NA	NA	NA	NA	NA	1
k__Bacteria	p__Pseudomonadota	c__Alphaproteobacteria	o__Hyphomicrobiales	f__Rhizobiaceae	g__Rhizobium	s__Rhizobium_rosettiformans	NA	NA	NA	NA	NA	NA	NA	NA	1	1	6	1	NA	NA	NA	NA	NA	NA	NA
k__Bacteria	p__Pseudomonadota	c__Alphaproteobacteria	o__Hyphomicrobiales	f__Rhizobiaceae	g__Rhizobium	s__Rhizobium_sp._SSA_523	NA	NA	NA	NA	NA	NA	NA	NA	NA	1	5	NA	NA	NA	NA	NA	NA	NA	NA
k__Bacteria	p__Pseudomonadota	c__Alphaproteobacteria	o__Hyphomicrobiales	f__Rhizobiaceae	g__Rhizobium	s__Rhizobium_sp._TH2	NA	NA	NA	NA	NA	NA	NA	NA	NA	1	NA	NA	NA	NA	NA	NA	NA	NA	NA
k__Bacteria	p__Pseudomonadota	c__Alphaproteobacteria	o__Hyphomicrobiales	f__Rhizobiaceae	g__Rhizobium	s__Rhizobium_sp._TRM96647	NA	NA	NA	NA	NA	NA	NA	NA	NA	1	NA	NA	NA	NA	NA	NA	NA	NA	NA
k__Bacteria	p__Pseudomonadota	c__Alphaproteobacteria	o__Hyphomicrobiales	f__Rhizobiaceae	g__Rhizobium	s__Rhizobium_sp._BT-175	NA	NA	NA	NA	NA	NA	NA	NA	NA	NA	NA	NA	NA	1	NA	NA	NA	NA	NA
k__Bacteria	p__Pseudomonadota	c__Alphaproteobacteria	o__Hyphomicrobiales	f__Rhizobiaceae	g__Rhizobium	s__Rhizobium_sp._WL3	NA	NA	NA	NA	NA	NA	NA	NA	NA	4	1	NA	NA	NA	NA	NA	NA	NA	NA
k__Bacteria	p__Pseudomonadota	c__Alphaproteobacteria	o__Hyphomicrobiales	f__Rhizobiaceae	g__Rhizobium	s__Rhizobium_sp._BG4	NA	NA	NA	NA	NA	NA	NA	NA	NA	NA	12	NA	NA	NA	NA	NA	NA	NA	NA
k__Bacteria	p__Pseudomonadota	c__Alphaproteobacteria	o__Hyphomicrobiales	f__Rhizobiaceae	g__Rhizobium	s__Rhizobium_daejeonense	NA	NA	NA	NA	NA	NA	NA	NA	1	NA	NA	NA	NA	NA	NA	NA	NA	NA	NA
k__Bacteria	p__Pseudomonadota	c__Alphaproteobacteria	o__Hyphomicrobiales	f__Rhizobiaceae	g__Rhizobium	s__Rhizobium_rhizoryzae	NA	NA	NA	NA	NA	NA	NA	NA	1	3	NA	NA	NA	1	NA	NA	NA	NA	NA
k__Bacteria	p__Pseudomonadota	c__Alphaproteobacteria	o__Hyphomicrobiales	f__Rhizobiaceae	g__Allorhizobium		NA	NA	NA	NA	NA	NA	NA	NA	1	1	1	NA	NA	NA	NA	NA	NA	NA	NA
k__Bacteria	p__Pseudomonadota	c__Alphaproteobacteria	o__Hyphomicrobiales	f__Rhizobiaceae	g__Allorhizobium	s__Allorhizobium_pseudoryzae	NA	NA	NA	NA	NA	NA	NA	NA	1	1	1	NA	NA	NA	NA	NA	NA	NA	NA
k__Bacteria	p__Pseudomonadota	c__Alphaproteobacteria	o__Hyphomicrobiales	f__Rhizobiaceae	g__Neorhizobium		NA	NA	NA	NA	NA	NA	NA	NA	NA	37	6	NA	NA	NA	NA	NA	NA	NA	NA
k__Bacteria	p__Pseudomonadota	c__Alphaproteobacteria	o__Hyphomicrobiales	f__Rhizobiaceae	g__Neorhizobium	s__Neorhizobium_sp._SOG26	NA	NA	NA	NA	NA	NA	NA	NA	NA	37	6	NA	NA	NA	NA	NA	NA	NA	NA
k__Bacteria	p__Pseudomonadota	c__Alphaproteobacteria	o__Hyphomicrobiales	f__Rhizobiaceae	g__Pararhizobium		NA	NA	NA	NA	NA	NA	1	NA	8	6	46	67	45	271	236	95	525	181	129
k__Bacteria	p__Pseudomonadota	c__Alphaproteobacteria	o__Hyphomicrobiales	f__Rhizobiaceae	g__Pararhizobium	s__Pararhizobium_polonicum	NA	NA	NA	NA	NA	NA	1	NA	NA	NA	NA	NA	NA	NA	NA	NA	NA	NA	NA
k__Bacteria	p__Pseudomonadota	c__Alphaproteobacteria	o__Hyphomicrobiales	f__Rhizobiaceae	g__Pararhizobium	s__Pararhizobium_sp._BT-229	NA	NA	NA	NA	NA	NA	NA	NA	7	6	46	67	45	271	236	95	525	181	129
k__Bacteria	p__Pseudomonadota	c__Alphaproteobacteria	o__Hyphomicrobiales	f__Rhizobiaceae	g__Pararhizobium	s__Pararhizobium_sp._T808	NA	NA	NA	NA	NA	NA	NA	NA	1	NA	NA	NA	NA	NA	NA	NA	NA	NA	NA
k__Bacteria	p__Pseudomonadota	c__Alphaproteobacteria	o__Hyphomicrobiales	f__Rhizobiaceae	g__Sinorhizobium		NA	NA	NA	NA	NA	NA	NA	NA	NA	NA	1	NA	NA	NA	NA	NA	NA	NA	NA
k__Bacteria	p__Pseudomonadota	c__Alphaproteobacteria	o__Hyphomicrobiales	f__Rhizobiaceae	g__Ensifer		NA	NA	NA	NA	NA	NA	NA	NA	NA	NA	NA	NA	NA	NA	15	1	NA	NA	NA
k__Bacteria	p__Pseudomonadota	c__Alphaproteobacteria	o__Hyphomicrobiales	f__Rhizobiaceae	g__Ensifer	s__Ensifer_adhaerens	NA	NA	NA	NA	NA	NA	NA	NA	NA	NA	NA	NA	NA	NA	1	1	NA	NA	NA
k__Bacteria	p__Pseudomonadota	c__Alphaproteobacteria	o__Hyphomicrobiales	f__Rhizobiaceae	g__Ensifer	s__Ensifer_sp._PDNC004	NA	NA	NA	NA	NA	NA	NA	NA	NA	NA	NA	NA	NA	NA	8	NA	NA	NA	NA
k__Bacteria	p__Pseudomonadota	c__Alphaproteobacteria	o__Hyphomicrobiales	f__Rhizobiaceae	g__Shinella		NA	NA	NA	NA	NA	NA	NA	NA	28	22	8	1	NA	6	1	NA	NA	2	1
k__Bacteria	p__Pseudomonadota	c__Alphaproteobacteria	o__Hyphomicrobiales	f__Rhizobiaceae	g__Shinella	s__Shinella_zoogloeoides	NA	NA	NA	NA	NA	NA	NA	NA	11	5	1	NA	NA	NA	NA	NA	NA	1	NA
k__Bacteria	p__Pseudomonadota	c__Alphaproteobacteria	o__Hyphomicrobiales	f__Rhizobiaceae	g__Shinella	s__Shinella_sumterensis	NA	NA	NA	NA	NA	NA	NA	NA	2	NA	NA	NA	NA	NA	NA	NA	NA	1	NA
k__Bacteria	p__Pseudomonadota	c__Alphaproteobacteria	o__Hyphomicrobiales	f__Rhizobiaceae	g__Shinella	s__Shinella_sp._HZN7	NA	NA	NA	NA	NA	NA	NA	NA	NA	1	NA	NA	NA	1	1	NA	NA	NA	NA
k__Bacteria	p__Pseudomonadota	c__Alphaproteobacteria	o__Hyphomicrobiales	f__Rhizobiaceae	g__Shinella	s__Shinella_sp._PSBB067	NA	NA	NA	NA	NA	NA	NA	NA	NA	1	4	NA	NA	NA	NA	NA	NA	NA	NA
k__Bacteria	p__Pseudomonadota	c__Alphaproteobacteria	o__Hyphomicrobiales	f__Rhizobiaceae	g__Shinella	s__Shinella_sp._XGS7	NA	NA	NA	NA	NA	NA	NA	NA	4	9	NA	NA	NA	NA	NA	NA	NA	NA	1
k__Bacteria	p__Pseudomonadota	c__Alphaproteobacteria	o__Hyphomicrobiales	f__Rhizobiaceae	g__Ciceribacter		NA	NA	NA	NA	NA	NA	NA	NA	NA	NA	1	NA	NA	NA	NA	NA	NA	NA	NA
k__Bacteria	p__Pseudomonadota	c__Alphaproteobacteria	o__Hyphomicrobiales	f__Rhizobiaceae	g__Ciceribacter	s__Ciceribacter_thiooxidans	NA	NA	NA	NA	NA	NA	NA	NA	NA	NA	1	NA	NA	NA	NA	NA	NA	NA	NA
k__Bacteria	p__Pseudomonadota	c__Alphaproteobacteria	o__Hyphomicrobiales	f__Rhizobiaceae	g__Georhizobium		NA	NA	NA	NA	NA	NA	NA	NA	1	NA	2	NA	NA	NA	NA	NA	NA	NA	NA
k__Bacteria	p__Pseudomonadota	c__Alphaproteobacteria	o__Hyphomicrobiales	f__Rhizobiaceae	g__Georhizobium	s__Georhizobium_profundi	NA	NA	NA	NA	NA	NA	NA	NA	1	NA	2	NA	NA	NA	NA	NA	NA	NA	NA
k__Bacteria	p__Pseudomonadota	c__Alphaproteobacteria	o__Hyphomicrobiales	f__Nitrobacteraceae			1	1	1	2	NA	NA	1	NA	53	50	36	NA	NA	1	1	NA	NA	NA	NA
k__Bacteria	p__Pseudomonadota	c__Alphaproteobacteria	o__Hyphomicrobiales	f__Nitrobacteraceae	g__Bradyrhizobium		1	1	NA	2	NA	NA	1	NA	45	36	24	NA	NA	1	1	NA	NA	NA	NA
k__Bacteria	p__Pseudomonadota	c__Alphaproteobacteria	o__Hyphomicrobiales	f__Nitrobacteraceae	g__Bradyrhizobium	s__Bradyrhizobium_sp._CB1015	NA	NA	NA	NA	NA	NA	NA	NA	1	NA	NA	NA	NA	NA	NA	NA	NA	NA	NA
k__Bacteria	p__Pseudomonadota	c__Alphaproteobacteria	o__Hyphomicrobiales	f__Nitrobacteraceae	g__Bradyrhizobium	s__Bradyrhizobium_diazoefficiens	NA	NA	NA	NA	NA	NA	NA	NA	NA	NA	1	NA	NA	NA	NA	NA	NA	NA	NA
k__Bacteria	p__Pseudomonadota	c__Alphaproteobacteria	o__Hyphomicrobiales	f__Nitrobacteraceae	g__Rhodopseudomonas		NA	NA	NA	NA	NA	NA	NA	NA	2	4	1	NA	NA	NA	NA	NA	NA	NA	NA
k__Bacteria	p__Pseudomonadota	c__Alphaproteobacteria	o__Hyphomicrobiales	f__Nitrobacteraceae	g__Rhodopseudomonas	s__Rhodopseudomonas_palustris	NA	NA	NA	NA	NA	NA	NA	NA	2	3	NA	NA	NA	NA	NA	NA	NA	NA	NA
k__Bacteria	p__Pseudomonadota	c__Alphaproteobacteria	o__Hyphomicrobiales	f__Nitrobacteraceae	g__Rhodopseudomonas	s__Rhodopseudomonas_boonkerdii	NA	NA	NA	NA	NA	NA	NA	NA	NA	NA	1	NA	NA	NA	NA	NA	NA	NA	NA
k__Bacteria	p__Pseudomonadota	c__Alphaproteobacteria	o__Hyphomicrobiales	f__Methylobacteriaceae			3	1	7	19	1	1	6	2	78	95	154	1	1	NA	1	1	NA	2	NA
k__Bacteria	p__Pseudomonadota	c__Alphaproteobacteria	o__Hyphomicrobiales	f__Methylobacteriaceae	g__Methylorubrum		NA	1	1	7	NA	1	1	1	4	6	14	1	NA	NA	NA	1	NA	NA	NA
k__Bacteria	p__Pseudomonadota	c__Alphaproteobacteria	o__Hyphomicrobiales	f__Methylobacteriaceae	g__Methylorubrum	s__Methylorubrum_populi	NA	1	1	3	NA	NA	1	1	3	2	11	NA	NA	NA	NA	1	NA	NA	NA
k__Bacteria	p__Pseudomonadota	c__Alphaproteobacteria	o__Hyphomicrobiales	f__Methylobacteriaceae	g__Methylorubrum	s__Methylorubrum_extorquens	NA	NA	NA	1	NA	1	NA	NA	NA	NA	NA	NA	NA	NA	NA	NA	NA	NA	NA
k__Bacteria	p__Pseudomonadota	c__Alphaproteobacteria	o__Hyphomicrobiales	f__Methylobacteriaceae	g__Methylorubrum	s__Methylorubrum_sp._B1-46	NA	NA	NA	1	NA	NA	NA	NA	1	1	NA	1	NA	NA	NA	NA	NA	NA	NA
k__Bacteria	p__Pseudomonadota	c__Alphaproteobacteria	o__Hyphomicrobiales	f__Methylobacteriaceae	g__Methylorubrum	s__Methylorubrum_sp._GM97	NA	NA	NA	NA	NA	NA	NA	NA	NA	NA	1	NA	NA	NA	NA	NA	NA	NA	NA
k__Bacteria	p__Pseudomonadota	c__Alphaproteobacteria	o__Hyphomicrobiales	f__Methylobacteriaceae	g__Methylobacterium		3	NA	6	7	1	NA	4	1	62	74	117	NA	1	NA	NA	NA	NA	2	NA
k__Bacteria	p__Pseudomonadota	c__Alphaproteobacteria	o__Hyphomicrobiales	f__Methylobacteriaceae	g__Methylobacterium	s__Methylobacterium_organophilum	NA	NA	1	NA	NA	NA	NA	NA	NA	NA	NA	NA	NA	NA	NA	NA	NA	NA	NA
k__Bacteria	p__Pseudomonadota	c__Alphaproteobacteria	o__Hyphomicrobiales	f__Methylobacteriaceae	g__Methylobacterium	s__Methylobacterium_radiotolerans	NA	NA	NA	NA	NA	NA	NA	NA	1	5	5	NA	NA	NA	NA	NA	NA	NA	NA
k__Bacteria	p__Pseudomonadota	c__Alphaproteobacteria	o__Hyphomicrobiales	f__Methylobacteriaceae	g__Methylobacterium	s__Methylobacterium_mesophilicum	NA	NA	NA	NA	NA	NA	NA	NA	NA	NA	2	NA	NA	NA	NA	NA	NA	NA	NA
k__Bacteria	p__Pseudomonadota	c__Alphaproteobacteria	o__Hyphomicrobiales	f__Methylobacteriaceae	g__Methylobacterium	s__Methylobacterium_brachiatum	NA	NA	NA	NA	NA	NA	NA	NA	NA	4	NA	NA	NA	NA	NA	NA	NA	NA	NA
k__Bacteria	p__Pseudomonadota	c__Alphaproteobacteria	o__Hyphomicrobiales	f__Methylobacteriaceae	g__Methylobacterium	s__Methylobacterium_aquaticum	NA	NA	NA	NA	NA	NA	NA	NA	1	NA	1	NA	NA	NA	NA	NA	NA	NA	NA
k__Bacteria	p__Pseudomonadota	c__Alphaproteobacteria	o__Hyphomicrobiales	f__Methylobacteriaceae	g__Methylobacterium	s__Methylobacterium_tardum	NA	NA	NA	NA	NA	NA	NA	NA	1	6	3	NA	NA	NA	NA	NA	NA	NA	NA
k__Bacteria	p__Pseudomonadota	c__Alphaproteobacteria	o__Hyphomicrobiales	f__Methylobacteriaceae	g__Methylobacterium	s__Methylobacterium_phyllosphaerae	NA	NA	NA	NA	NA	NA	NA	NA	NA	1	NA	NA	NA	NA	NA	NA	NA	NA	NA
k__Bacteria	p__Pseudomonadota	c__Alphaproteobacteria	o__Hyphomicrobiales	f__Methylobacteriaceae	g__Methylobacterium	s__Methylobacterium_indicum	NA	NA	NA	NA	NA	NA	NA	NA	3	NA	NA	NA	NA	NA	NA	NA	NA	NA	NA
k__Bacteria	p__Pseudomonadota	c__Alphaproteobacteria	o__Hyphomicrobiales	f__Methylobacteriaceae	g__Methylobacterium	s__Methylobacterium_currus	NA	NA	NA	NA	NA	NA	NA	NA	8	1	NA	NA	NA	NA	NA	NA	NA	NA	NA
k__Bacteria	p__Pseudomonadota	c__Alphaproteobacteria	o__Hyphomicrobiales	f__Methylobacteriaceae	g__Methylobacterium	s__Methylobacterium_radiodurans	NA	NA	1	1	NA	NA	NA	NA	2	1	1	NA	NA	NA	NA	NA	NA	NA	NA
k__Bacteria	p__Pseudomonadota	c__Alphaproteobacteria	o__Hyphomicrobiales	f__Methylobacteriaceae	g__Methylobacterium	s__Methylobacterium_sp._C1	NA	NA	NA	NA	NA	NA	NA	NA	NA	NA	1	NA	NA	NA	NA	NA	NA	NA	NA
k__Bacteria	p__Pseudomonadota	c__Alphaproteobacteria	o__Hyphomicrobiales	f__Methylobacteriaceae	g__Methylobacterium	s__Methylobacterium_sp._17Sr1-1	NA	NA	1	NA	NA	NA	NA	NA	1	1	1	NA	NA	NA	NA	NA	NA	NA	NA
k__Bacteria	p__Pseudomonadota	c__Alphaproteobacteria	o__Hyphomicrobiales	f__Methylobacteriaceae	g__Methylobacterium	s__Methylobacterium_sp._391_Methyba4	NA	NA	NA	NA	NA	NA	NA	NA	NA	2	1	NA	NA	NA	NA	NA	NA	NA	NA
k__Bacteria	p__Pseudomonadota	c__Alphaproteobacteria	o__Hyphomicrobiales	f__Methylobacteriaceae	g__Microvirga		NA	NA	NA	NA	NA	NA	NA	NA	1	9	16	NA	NA	NA	NA	NA	NA	NA	NA
k__Bacteria	p__Pseudomonadota	c__Alphaproteobacteria	o__Hyphomicrobiales	f__Methylobacteriaceae	g__Microvirga	s__Microvirga_lotononidis	NA	NA	NA	NA	NA	NA	NA	NA	NA	NA	2	NA	NA	NA	NA	NA	NA	NA	NA
k__Bacteria	p__Pseudomonadota	c__Alphaproteobacteria	o__Hyphomicrobiales	f__Methylobacteriaceae	g__Microvirga	s__Microvirga_sp._17_mud_1-3	NA	NA	NA	NA	NA	NA	NA	NA	NA	NA	1	NA	NA	NA	NA	NA	NA	NA	NA
k__Bacteria	p__Pseudomonadota	c__Alphaproteobacteria	o__Hyphomicrobiales	f__Methylobacteriaceae	g__Microvirga	s__Microvirga_terrae	NA	NA	NA	NA	NA	NA	NA	NA	NA	1	4	NA	NA	NA	NA	NA	NA	NA	NA
k__Bacteria	p__Pseudomonadota	c__Alphaproteobacteria	o__Hyphomicrobiales	f__Stappiaceae			NA	1	NA	1	NA	NA	NA	NA	7	6	114	NA	NA	NA	NA	NA	NA	NA	NA
k__Bacteria	p__Pseudomonadota	c__Alphaproteobacteria	o__Hyphomicrobiales	f__Stappiaceae	g__Stappia		NA	1	NA	NA	NA	NA	NA	NA	3	2	93	NA	NA	NA	NA	NA	NA	NA	NA
k__Bacteria	p__Pseudomonadota	c__Alphaproteobacteria	o__Hyphomicrobiales	f__Stappiaceae	g__Stappia	s__Stappia_indica	NA	1	NA	NA	NA	NA	NA	NA	3	2	89	NA	NA	NA	NA	NA	NA	NA	NA
k__Bacteria	p__Pseudomonadota	c__Alphaproteobacteria	o__Hyphomicrobiales	f__Stappiaceae	g__Stappia	s__Stappia_sp._ES.058	NA	NA	NA	NA	NA	NA	NA	NA	NA	NA	1	NA	NA	NA	NA	NA	NA	NA	NA
k__Bacteria	p__Pseudomonadota	c__Alphaproteobacteria	o__Hyphomicrobiales	f__Stappiaceae	g__Roseibium		NA	NA	NA	NA	NA	NA	NA	NA	NA	NA	1	NA	NA	NA	NA	NA	NA	NA	NA
k__Bacteria	p__Pseudomonadota	c__Alphaproteobacteria	o__Hyphomicrobiales	f__Stappiaceae	g__Roseibium	s__Roseibium_sp._Sym1	NA	NA	NA	NA	NA	NA	NA	NA	NA	NA	1	NA	NA	NA	NA	NA	NA	NA	NA
k__Bacteria	p__Pseudomonadota	c__Alphaproteobacteria	o__Hyphomicrobiales	f__Stappiaceae	g__Pannonibacter		NA	NA	NA	NA	NA	NA	NA	NA	2	3	2	NA	NA	NA	NA	NA	NA	NA	NA
k__Bacteria	p__Pseudomonadota	c__Alphaproteobacteria	o__Hyphomicrobiales	f__Stappiaceae	g__Pannonibacter	s__Pannonibacter_phragmitetus	NA	NA	NA	NA	NA	NA	NA	NA	2	3	2	NA	NA	NA	NA	NA	NA	NA	NA
k__Bacteria	p__Pseudomonadota	c__Alphaproteobacteria	o__Hyphomicrobiales	f__Stappiaceae	g__Labrenzia		NA	NA	NA	1	NA	NA	NA	NA	NA	NA	NA	NA	NA	NA	NA	NA	NA	NA	NA
k__Bacteria	p__Pseudomonadota	c__Alphaproteobacteria	o__Hyphomicrobiales	f__Stappiaceae	g__Labrenzia	s__Labrenzia_sp._THAF82	NA	NA	NA	1	NA	NA	NA	NA	NA	NA	NA	NA	NA	NA	NA	NA	NA	NA	NA
k__Bacteria	p__Pseudomonadota	c__Alphaproteobacteria	o__Hyphomicrobiales	f__Cohaesibacteraceae			NA	NA	NA	NA	NA	NA	NA	NA	NA	NA	31	NA	NA	NA	NA	NA	NA	NA	NA
k__Bacteria	p__Pseudomonadota	c__Alphaproteobacteria	o__Hyphomicrobiales	f__Cohaesibacteraceae	g__Cohaesibacter		NA	NA	NA	NA	NA	NA	NA	NA	NA	NA	31	NA	NA	NA	NA	NA	NA	NA	NA
k__Bacteria	p__Pseudomonadota	c__Alphaproteobacteria	o__Hyphomicrobiales	f__Cohaesibacteraceae	g__Cohaesibacter	s__uncultured_Cohaesibacter_sp.	NA	NA	NA	NA	NA	NA	NA	NA	NA	NA	31	NA	NA	NA	NA	NA	NA	NA	NA
k__Bacteria	p__Pseudomonadota	c__Alphaproteobacteria	o__Hyphomicrobiales	f__Devosiaceae			NA	NA	1	NA	NA	NA	NA	NA	23	7	24	NA	NA	NA	NA	1	NA	NA	NA
k__Bacteria	p__Pseudomonadota	c__Alphaproteobacteria	o__Hyphomicrobiales	f__Devosiaceae	g__Devosia		NA	NA	NA	NA	NA	NA	NA	NA	13	5	19	NA	NA	NA	NA	1	NA	NA	NA
k__Bacteria	p__Pseudomonadota	c__Alphaproteobacteria	o__Hyphomicrobiales	f__Devosiaceae	g__Devosia	s__Devosia_sp.	NA	NA	NA	NA	NA	NA	NA	NA	1	NA	NA	NA	NA	NA	NA	NA	NA	NA	NA
k__Bacteria	p__Pseudomonadota	c__Alphaproteobacteria	o__Hyphomicrobiales	f__Devosiaceae	g__Devosia	s__Devosia_sp._I507	NA	NA	NA	NA	NA	NA	NA	NA	NA	NA	1	NA	NA	NA	NA	NA	NA	NA	NA
k__Bacteria	p__Pseudomonadota	c__Alphaproteobacteria	o__Hyphomicrobiales	f__Devosiaceae	g__Devosia	s__Devosia_sp._SD17-2	NA	NA	NA	NA	NA	NA	NA	NA	1	NA	NA	NA	NA	NA	NA	NA	NA	NA	NA
k__Bacteria	p__Pseudomonadota	c__Alphaproteobacteria	o__Hyphomicrobiales	f__Devosiaceae	g__Devosia	s__Devosia_sp._RR2S18	NA	NA	NA	NA	NA	NA	NA	NA	NA	NA	1	NA	NA	NA	NA	NA	NA	NA	NA
k__Bacteria	p__Pseudomonadota	c__Alphaproteobacteria	o__Hyphomicrobiales	f__Devosiaceae	g__Devosia	s__Devosia_rhizoryzae	NA	NA	NA	NA	NA	NA	NA	NA	NA	NA	1	NA	NA	NA	NA	NA	NA	NA	NA
k__Bacteria	p__Pseudomonadota	c__Alphaproteobacteria	o__Hyphomicrobiales	f__Devosiaceae	g__Devosia	s__Devosia_salina	NA	NA	NA	NA	NA	NA	NA	NA	NA	NA	7	NA	NA	NA	NA	NA	NA	NA	NA
k__Bacteria	p__Pseudomonadota	c__Alphaproteobacteria	o__Hyphomicrobiales	f__Devosiaceae	g__Maritalea		NA	NA	NA	NA	NA	NA	NA	NA	NA	NA	2	NA	NA	NA	NA	NA	NA	NA	NA
k__Bacteria	p__Pseudomonadota	c__Alphaproteobacteria	o__Hyphomicrobiales	f__Devosiaceae	g__Maritalea	s__Maritalea_myrionectae	NA	NA	NA	NA	NA	NA	NA	NA	NA	NA	2	NA	NA	NA	NA	NA	NA	NA	NA
k__Bacteria	p__Pseudomonadota	c__Alphaproteobacteria	o__Hyphomicrobiales	f__Devosiaceae	g__Pelagibacterium		NA	NA	NA	NA	NA	NA	NA	NA	1	2	1	NA	NA	NA	NA	NA	NA	NA	NA
k__Bacteria	p__Pseudomonadota	c__Alphaproteobacteria	o__Hyphomicrobiales	f__Devosiaceae	g__Pelagibacterium	s__Pelagibacterium_halotolerans	NA	NA	NA	NA	NA	NA	NA	NA	NA	1	NA	NA	NA	NA	NA	NA	NA	NA	NA
k__Bacteria	p__Pseudomonadota	c__Alphaproteobacteria	o__Hyphomicrobiales	f__Devosiaceae	g__Pelagibacterium	s__Pelagibacterium_sp._26DY04	NA	NA	NA	NA	NA	NA	NA	NA	1	NA	NA	NA	NA	NA	NA	NA	NA	NA	NA
k__Bacteria	p__Pseudomonadota	c__Alphaproteobacteria	o__Hyphomicrobiales	f__Devosiaceae	g__Pelagibacterium	s__Pelagibacterium_sp._YIM_151497	NA	NA	NA	NA	NA	NA	NA	NA	NA	NA	1	NA	NA	NA	NA	NA	NA	NA	NA
k__Bacteria	p__Pseudomonadota	c__Alphaproteobacteria	o__Hyphomicrobiales	f__Devosiaceae	g__Youhaiella		NA	NA	NA	NA	NA	NA	NA	NA	1	NA	NA	NA	NA	NA	NA	NA	NA	NA	NA
k__Bacteria	p__Pseudomonadota	c__Alphaproteobacteria	o__Hyphomicrobiales	f__Devosiaceae	g__Youhaiella	s__Youhaiella_tibetensis	NA	NA	NA	NA	NA	NA	NA	NA	1	NA	NA	NA	NA	NA	NA	NA	NA	NA	NA
k__Bacteria	p__Pseudomonadota	c__Alphaproteobacteria	o__Hyphomicrobiales	f__Devosiaceae	g__Mariluticola		NA	NA	1	NA	NA	NA	NA	NA	NA	NA	NA	NA	NA	NA	NA	NA	NA	NA	NA
k__Bacteria	p__Pseudomonadota	c__Alphaproteobacteria	o__Hyphomicrobiales	f__Devosiaceae	g__Mariluticola	s__Mariluticola_halotolerans	NA	NA	1	NA	NA	NA	NA	NA	NA	NA	NA	NA	NA	NA	NA	NA	NA	NA	NA
k__Bacteria	p__Pseudomonadota	c__Alphaproteobacteria	o__Hyphomicrobiales	f__Breoghaniaceae			NA	NA	NA	NA	NA	NA	NA	NA	NA	NA	2	NA	NA	NA	NA	NA	NA	NA	NA
k__Bacteria	p__Pseudomonadota	c__Alphaproteobacteria	o__Hyphomicrobiales	f__Breoghaniaceae	g__Breoghania		NA	NA	NA	NA	NA	NA	NA	NA	NA	NA	2	NA	NA	NA	NA	NA	NA	NA	NA
k__Bacteria	p__Pseudomonadota	c__Alphaproteobacteria	o__Hyphomicrobiales	f__Breoghaniaceae	g__Breoghania	s__Breoghania_sp.	NA	NA	NA	NA	NA	NA	NA	NA	NA	NA	1	NA	NA	NA	NA	NA	NA	NA	NA
k__Bacteria	p__Pseudomonadota	c__Alphaproteobacteria	o__Hyphomicrobiales	f__Breoghaniaceae	g__Breoghania	s__Breoghania_sp._L-A4	NA	NA	NA	NA	NA	NA	NA	NA	NA	NA	1	NA	NA	NA	NA	NA	NA	NA	NA
k__Bacteria	p__Pseudomonadota	c__Alphaproteobacteria	o__Hyphomicrobiales	f__Boseaceae			1	NA	NA	NA	1	NA	NA	NA	29	28	2	3	1	1	NA	1	2	NA	NA
k__Bacteria	p__Pseudomonadota	c__Alphaproteobacteria	o__Hyphomicrobiales	f__Boseaceae	g__Bosea		1	NA	NA	NA	1	NA	NA	NA	29	28	2	3	1	1	NA	1	2	NA	NA
k__Bacteria	p__Pseudomonadota	c__Alphaproteobacteria	o__Hyphomicrobiales	f__Boseaceae	g__Bosea	s__Bosea_vaviloviae	NA	NA	NA	NA	1	NA	NA	NA	NA	NA	NA	NA	NA	NA	NA	NA	NA	NA	NA
k__Bacteria	p__Pseudomonadota	c__Alphaproteobacteria	o__Hyphomicrobiales	f__Boseaceae	g__Bosea	s__Bosea_sp._RAC05	NA	NA	NA	NA	NA	NA	NA	NA	1	11	NA	NA	NA	NA	NA	NA	NA	NA	NA
k__Bacteria	p__Pseudomonadota	c__Alphaproteobacteria	o__Hyphomicrobiales	f__Boseaceae	g__Bosea	s__Bosea_sp._Tri-49	NA	NA	NA	NA	NA	NA	NA	NA	NA	NA	1	NA	NA	NA	NA	NA	NA	NA	NA
k__Bacteria	p__Pseudomonadota	c__Alphaproteobacteria	o__Hyphomicrobiales	f__Boseaceae	g__Bosea	s__Bosea_sp._AS-1	NA	NA	NA	NA	NA	NA	NA	NA	2	NA	1	NA	NA	NA	NA	NA	NA	NA	NA
k__Bacteria	p__Pseudomonadota	c__Alphaproteobacteria	o__Hyphomicrobiales	f__Boseaceae	g__Bosea	s__Bosea_sp._ANAM02	NA	NA	NA	NA	NA	NA	NA	NA	15	3	NA	2	NA	NA	NA	1	1	NA	NA
k__Bacteria	p__Pseudomonadota	c__Alphaproteobacteria	o__Hyphomicrobiales	f__Boseaceae	g__Bosea	s__Bosea_sp._REN20	NA	NA	NA	NA	NA	NA	NA	NA	1	2	NA	NA	NA	NA	NA	NA	NA	NA	NA
k__Bacteria	p__Pseudomonadota	c__Alphaproteobacteria	o__Hyphomicrobiales	f__Blastochloridaceae			NA	NA	NA	NA	NA	NA	NA	NA	NA	NA	NA	NA	1	NA	NA	NA	NA	NA	NA
k__Bacteria	p__Pseudomonadota	c__Alphaproteobacteria	o__Hyphomicrobiales	f__Blastochloridaceae	g__Blastochloris		NA	NA	NA	NA	NA	NA	NA	NA	NA	NA	NA	NA	1	NA	NA	NA	NA	NA	NA
k__Bacteria	p__Pseudomonadota	c__Alphaproteobacteria	o__Hyphomicrobiales	f__Blastochloridaceae	g__Blastochloris	s__Blastochloris_viridis	NA	NA	NA	NA	NA	NA	NA	NA	NA	NA	NA	NA	1	NA	NA	NA	NA	NA	NA
k__Bacteria	p__Pseudomonadota	c__Alphaproteobacteria	o__Hyphomicrobiales	f__Amorphaceae			NA	NA	NA	NA	NA	NA	NA	NA	NA	NA	1	NA	NA	NA	NA	NA	NA	NA	NA
k__Bacteria	p__Pseudomonadota	c__Alphaproteobacteria	o__Hyphomicrobiales	f__Amorphaceae	g__Acuticoccus		NA	NA	NA	NA	NA	NA	NA	NA	NA	NA	1	NA	NA	NA	NA	NA	NA	NA	NA
k__Bacteria	p__Pseudomonadota	c__Alphaproteobacteria	o__Hyphomicrobiales	f__Amorphaceae	g__Acuticoccus	s__Acuticoccus_sp._MNP-M23	NA	NA	NA	NA	NA	NA	NA	NA	NA	NA	1	NA	NA	NA	NA	NA	NA	NA	NA
k__Bacteria	p__Pseudomonadota	c__Alphaproteobacteria	o__Hyphomicrobiales	f__Chelatococcaceae			NA	NA	NA	NA	NA	NA	NA	NA	NA	1	1	NA	NA	NA	NA	NA	NA	NA	NA
k__Bacteria	p__Pseudomonadota	c__Alphaproteobacteria	o__Hyphomicrobiales	f__Chelatococcaceae	g__Chelatococcus		NA	NA	NA	NA	NA	NA	NA	NA	NA	1	1	NA	NA	NA	NA	NA	NA	NA	NA
k__Bacteria	p__Pseudomonadota	c__Alphaproteobacteria	o__Hyphomicrobiales	f__Chelatococcaceae	g__Chelatococcus	s__Chelatococcus_sp._CO-6	NA	NA	NA	NA	NA	NA	NA	NA	NA	1	NA	NA	NA	NA	NA	NA	NA	NA	NA
k__Bacteria	p__Pseudomonadota	c__Alphaproteobacteria	o__Hyphomicrobiales	f__Bartonellaceae			NA	NA	NA	NA	NA	NA	1	NA	NA	NA	NA	NA	NA	NA	NA	NA	NA	NA	NA
k__Bacteria	p__Pseudomonadota	c__Alphaproteobacteria	o__Hyphomicrobiales	f__Bartonellaceae	g__Bartonella		NA	NA	NA	NA	NA	NA	1	NA	NA	NA	NA	NA	NA	NA	NA	NA	NA	NA	NA
k__Bacteria	p__Pseudomonadota	c__Alphaproteobacteria	o__Hyphomicrobiales	f__Bartonellaceae	g__Bartonella	s__Bartonella_sp._TP	NA	NA	NA	NA	NA	NA	1	NA	NA	NA	NA	NA	NA	NA	NA	NA	NA	NA	NA
k__Bacteria	p__Pseudomonadota	c__Alphaproteobacteria	o__Hyphomicrobiales	f__Xanthobacteraceae			NA	NA	NA	NA	NA	NA	NA	NA	NA	NA	4	NA	NA	NA	NA	NA	NA	1	NA
k__Bacteria	p__Pseudomonadota	c__Alphaproteobacteria	o__Hyphomicrobiales	f__Xanthobacteraceae	g__Ancylobacter		NA	NA	NA	NA	NA	NA	NA	NA	NA	NA	1	NA	NA	NA	NA	NA	NA	NA	NA
k__Bacteria	p__Pseudomonadota	c__Alphaproteobacteria	o__Hyphomicrobiales	f__Xanthobacteraceae	g__Ancylobacter	s__Ancylobacter_novellus	NA	NA	NA	NA	NA	NA	NA	NA	NA	NA	1	NA	NA	NA	NA	NA	NA	NA	NA
k__Bacteria	p__Pseudomonadota	c__Alphaproteobacteria	o__Hyphomicrobiales	f__Xanthobacteraceae	g__Aquabacter		NA	NA	NA	NA	NA	NA	NA	NA	NA	NA	2	NA	NA	NA	NA	NA	NA	NA	NA
k__Bacteria	p__Pseudomonadota	c__Alphaproteobacteria	o__Hyphomicrobiales	f__Xanthobacteraceae	g__Aquabacter	s__Aquabacter_sp._L1I39	NA	NA	NA	NA	NA	NA	NA	NA	NA	NA	2	NA	NA	NA	NA	NA	NA	NA	NA
k__Bacteria	p__Pseudomonadota	c__Alphaproteobacteria	o__Hyphomicrobiales	f__Aurantimonadaceae			NA	NA	NA	NA	NA	NA	NA	NA	2	3	128	NA	NA	NA	NA	NA	NA	NA	NA
k__Bacteria	p__Pseudomonadota	c__Alphaproteobacteria	o__Hyphomicrobiales	f__Aurantimonadaceae	g__Martelella		NA	NA	NA	NA	NA	NA	NA	NA	2	1	121	NA	NA	NA	NA	NA	NA	NA	NA
k__Bacteria	p__Pseudomonadota	c__Alphaproteobacteria	o__Hyphomicrobiales	f__Aurantimonadaceae	g__Martelella	s__Martelella_mediterranea	NA	NA	NA	NA	NA	NA	NA	NA	2	1	119	NA	NA	NA	NA	NA	NA	NA	NA
k__Bacteria	p__Pseudomonadota	c__Alphaproteobacteria	o__Hyphomicrobiales	f__Aurantimonadaceae	g__Martelella	s__Martelella_endophytica	NA	NA	NA	NA	NA	NA	NA	NA	NA	NA	1	NA	NA	NA	NA	NA	NA	NA	NA
k__Bacteria	p__Pseudomonadota	c__Alphaproteobacteria	o__Hyphomicrobiales	f__Aurantimonadaceae	g__Aureimonas		NA	NA	NA	NA	NA	NA	NA	NA	NA	1	3	NA	NA	NA	NA	NA	NA	NA	NA
k__Bacteria	p__Pseudomonadota	c__Alphaproteobacteria	o__Hyphomicrobiales	f__Aurantimonadaceae	g__Aureimonas	s__Aureimonas_altamirensis	NA	NA	NA	NA	NA	NA	NA	NA	NA	NA	3	NA	NA	NA	NA	NA	NA	NA	NA
k__Bacteria	p__Pseudomonadota	c__Alphaproteobacteria	o__Hyphomicrobiales	f__Aurantimonadaceae	g__Aureimonas	s__Aureimonas_sp._AU20	NA	NA	NA	NA	NA	NA	NA	NA	NA	1	NA	NA	NA	NA	NA	NA	NA	NA	NA
k__Bacteria	p__Pseudomonadota	c__Alphaproteobacteria	o__Hyphomicrobiales	f__Aurantimonadaceae	g__Jiella		NA	NA	NA	NA	NA	NA	NA	NA	NA	NA	3	NA	NA	NA	NA	NA	NA	NA	NA
k__Bacteria	p__Pseudomonadota	c__Alphaproteobacteria	o__Hyphomicrobiales	f__Aurantimonadaceae	g__Jiella	s__Jiella_pelagia	NA	NA	NA	NA	NA	NA	NA	NA	NA	NA	3	NA	NA	NA	NA	NA	NA	NA	NA
k__Bacteria	p__Pseudomonadota	c__Alphaproteobacteria	o__Hyphomicrobiales		g__Enhydrobacter		NA	NA	NA	NA	NA	NA	NA	NA	1	NA	NA	NA	NA	NA	NA	NA	NA	NA	NA
k__Bacteria	p__Pseudomonadota	c__Alphaproteobacteria	o__Hyphomicrobiales		g__Enhydrobacter	s__Enhydrobacter_sp.	NA	NA	NA	NA	NA	NA	NA	NA	1	NA	NA	NA	NA	NA	NA	NA	NA	NA	NA
k__Bacteria	p__Pseudomonadota	c__Alphaproteobacteria	o__Hyphomicrobiales	f__Brucellaceae			NA	NA	NA	NA	NA	NA	NA	NA	19	22	17	9	8	61	2	5	5	4	1
k__Bacteria	p__Pseudomonadota	c__Alphaproteobacteria	o__Hyphomicrobiales	f__Brucellaceae	g__Pseudochrobactrum		NA	NA	NA	NA	NA	NA	NA	NA	13	9	2	8	7	61	2	4	5	4	1
k__Bacteria	p__Pseudomonadota	c__Alphaproteobacteria	o__Hyphomicrobiales	f__Brucellaceae	g__Pseudochrobactrum	s__Pseudochrobactrum_sp._Wa41.01b-1	NA	NA	NA	NA	NA	NA	NA	NA	NA	NA	NA	NA	NA	2	NA	NA	1	NA	NA
k__Bacteria	p__Pseudomonadota	c__Alphaproteobacteria	o__Hyphomicrobiales	f__Brucellaceae	g__Pseudochrobactrum	s__Pseudochrobactrum_sp._XF203	NA	NA	NA	NA	NA	NA	NA	NA	2	NA	2	3	NA	8	1	NA	NA	1	NA
k__Bacteria	p__Pseudomonadota	c__Alphaproteobacteria	o__Hyphomicrobiales	f__Brucellaceae	g__Pseudochrobactrum	s__Pseudochrobactrum_algeriensis	NA	NA	NA	NA	NA	NA	NA	NA	NA	2	NA	NA	NA	2	NA	1	NA	1	NA
k__Bacteria	p__Pseudomonadota	c__Alphaproteobacteria	o__Hyphomicrobiales	f__Brucellaceae	g__Brucella		NA	NA	NA	NA	NA	NA	NA	NA	6	13	14	NA	1	NA	NA	1	NA	NA	NA
k__Bacteria	p__Pseudomonadota	c__Alphaproteobacteria	o__Hyphomicrobiales	f__Brucellaceae	g__Brucella	s__Brucella_anthropi	NA	NA	NA	NA	NA	NA	NA	NA	NA	NA	5	NA	NA	NA	NA	NA	NA	NA	NA
k__Bacteria	p__Pseudomonadota	c__Alphaproteobacteria	o__Hyphomicrobiales	f__Brucellaceae	g__Brucella	s__Brucella_intermedia	NA	NA	NA	NA	NA	NA	NA	NA	1	6	3	NA	NA	NA	NA	NA	NA	NA	NA
k__Bacteria	p__Pseudomonadota	c__Alphaproteobacteria	o__Hyphomicrobiales	f__Brucellaceae	g__Brucella	s__[Ochrobactrum]_quorumnocens	NA	NA	NA	NA	NA	NA	NA	NA	NA	NA	1	NA	NA	NA	NA	NA	NA	NA	NA
k__Bacteria	p__Pseudomonadota	c__Alphaproteobacteria	o__Hyphomicrobiales	f__Brucellaceae	g__Brucella	s__Brucella_pseudintermedia	NA	NA	NA	NA	NA	NA	NA	NA	1	NA	1	NA	NA	NA	NA	NA	NA	NA	NA
k__Bacteria	p__Pseudomonadota	c__Alphaproteobacteria	o__Hyphomicrobiales	f__Brucellaceae	g__Brucella	s__Brucella_pseudogrignonensis	NA	NA	NA	NA	NA	NA	NA	NA	NA	NA	1	NA	NA	NA	NA	NA	NA	NA	NA
k__Bacteria	p__Pseudomonadota	c__Alphaproteobacteria	o__Hyphomicrobiales	f__Brucellaceae	g__Brucella	s__Brucella_sp._NM4	NA	NA	NA	NA	NA	NA	NA	NA	NA	2	NA	NA	NA	NA	NA	NA	NA	NA	NA
k__Bacteria	p__Pseudomonadota	c__Alphaproteobacteria	o__Hyphomicrobiales	f__Phyllobacteriaceae			NA	NA	NA	1	NA	NA	1	NA	52	17	137	NA	NA	NA	1	NA	NA	NA	NA
k__Bacteria	p__Pseudomonadota	c__Alphaproteobacteria	o__Hyphomicrobiales	f__Phyllobacteriaceae	g__Aminobacter		NA	NA	NA	NA	NA	NA	NA	NA	3	1	115	NA	NA	NA	NA	NA	NA	NA	NA
k__Bacteria	p__Pseudomonadota	c__Alphaproteobacteria	o__Hyphomicrobiales	f__Phyllobacteriaceae	g__Aminobacter	s__Aminobacter_sp._MSH1	NA	NA	NA	NA	NA	NA	NA	NA	NA	NA	1	NA	NA	NA	NA	NA	NA	NA	NA
k__Bacteria	p__Pseudomonadota	c__Alphaproteobacteria	o__Hyphomicrobiales	f__Phyllobacteriaceae	g__Aminobacter	s__Aminobacter_sp._NyZ550	NA	NA	NA	NA	NA	NA	NA	NA	3	1	114	NA	NA	NA	NA	NA	NA	NA	NA
k__Bacteria	p__Pseudomonadota	c__Alphaproteobacteria	o__Hyphomicrobiales	f__Phyllobacteriaceae	g__Mesorhizobium		NA	NA	NA	NA	NA	NA	NA	NA	1	1	6	NA	NA	NA	NA	NA	NA	NA	NA
k__Bacteria	p__Pseudomonadota	c__Alphaproteobacteria	o__Hyphomicrobiales	f__Phyllobacteriaceae	g__Mesorhizobium	s__Mesorhizobium_terrae	NA	NA	NA	NA	NA	NA	NA	NA	1	NA	NA	NA	NA	NA	NA	NA	NA	NA	NA
k__Bacteria	p__Pseudomonadota	c__Alphaproteobacteria	o__Hyphomicrobiales	f__Phyllobacteriaceae	g__Nitratireductor		NA	NA	NA	NA	NA	NA	NA	NA	47	11	11	NA	NA	NA	1	NA	NA	NA	NA
k__Bacteria	p__Pseudomonadota	c__Alphaproteobacteria	o__Hyphomicrobiales	f__Phyllobacteriaceae	g__Nitratireductor	s__Nitratireductor_mangrovi	NA	NA	NA	NA	NA	NA	NA	NA	1	NA	NA	NA	NA	NA	NA	NA	NA	NA	NA
k__Bacteria	p__Pseudomonadota	c__Alphaproteobacteria	o__Hyphomicrobiales	f__Phyllobacteriaceae	g__Nitratireductor	s__Nitratireductor_sp._OM-1	NA	NA	NA	NA	NA	NA	NA	NA	41	7	4	NA	NA	NA	1	NA	NA	NA	NA
k__Bacteria	p__Pseudomonadota	c__Alphaproteobacteria	o__Hyphomicrobiales	f__Phyllobacteriaceae	g__Nitratireductor	s__Nitratireductor_rhodophyticola	NA	NA	NA	NA	NA	NA	NA	NA	NA	1	3	NA	NA	NA	NA	NA	NA	NA	NA
k__Bacteria	p__Pseudomonadota	c__Alphaproteobacteria	o__Hyphomicrobiales	f__Phyllobacteriaceae	g__Hoeflea		NA	NA	NA	NA	NA	NA	NA	NA	NA	NA	2	NA	NA	NA	NA	NA	NA	NA	NA
k__Bacteria	p__Pseudomonadota	c__Alphaproteobacteria	o__Hyphomicrobiales	f__Phyllobacteriaceae	g__Hoeflea	s__Hoeflea_sp._IMCC20628	NA	NA	NA	NA	NA	NA	NA	NA	NA	NA	1	NA	NA	NA	NA	NA	NA	NA	NA
k__Bacteria	p__Pseudomonadota	c__Alphaproteobacteria	o__Hyphomicrobiales	f__Phyllobacteriaceae	g__Salaquimonas		NA	NA	NA	1	NA	NA	NA	NA	NA	NA	1	NA	NA	NA	NA	NA	NA	NA	NA
k__Bacteria	p__Pseudomonadota	c__Alphaproteobacteria	o__Hyphomicrobiales	f__Phyllobacteriaceae	g__Salaquimonas	s__Salaquimonas_pukyongi	NA	NA	NA	1	NA	NA	NA	NA	NA	NA	1	NA	NA	NA	NA	NA	NA	NA	NA
k__Bacteria	p__Pseudomonadota	c__Alphaproteobacteria	o__Hyphomicrobiales	f__Hyphomicrobiaceae			NA	NA	NA	NA	NA	NA	NA	NA	NA	2	1	NA	NA	NA	NA	NA	NA	NA	NA
k__Bacteria	p__Pseudomonadota	c__Alphaproteobacteria	o__Hyphomicrobiales	f__Hyphomicrobiaceae	g__Hyphomicrobium		NA	NA	NA	NA	NA	NA	NA	NA	NA	1	1	NA	NA	NA	NA	NA	NA	NA	NA
k__Bacteria	p__Pseudomonadota	c__Alphaproteobacteria	o__Hyphomicrobiales	f__Hyphomicrobiaceae	g__Hyphomicrobium	s__Hyphomicrobium_sp._DMF-1	NA	NA	NA	NA	NA	NA	NA	NA	NA	1	NA	NA	NA	NA	NA	NA	NA	NA	NA
k__Bacteria	p__Pseudomonadota	c__Alphaproteobacteria	o__Hyphomicrobiales	f__Hyphomicrobiaceae	g__Filomicrobium		NA	NA	NA	NA	NA	NA	NA	NA	NA	1	NA	NA	NA	NA	NA	NA	NA	NA	NA
k__Bacteria	p__Pseudomonadota	c__Alphaproteobacteria	o__Hyphomicrobiales	f__Hyphomicrobiaceae	g__Filomicrobium	s__Candidatus_Filomicrobium_marinum	NA	NA	NA	NA	NA	NA	NA	NA	NA	1	NA	NA	NA	NA	NA	NA	NA	NA	NA
k__Bacteria	p__Pseudomonadota	c__Alphaproteobacteria	o__Hyphomicrobiales	f__Methylocystaceae			NA	NA	NA	NA	NA	NA	NA	NA	NA	NA	1	NA	NA	NA	NA	NA	NA	NA	NA
k__Bacteria	p__Pseudomonadota	c__Alphaproteobacteria	o__Caulobacterales				2	3	11	43	1	2	4	1	1311	118	78	NA	8	8	7	8	2	8	2
k__Bacteria	p__Pseudomonadota	c__Alphaproteobacteria	o__Caulobacterales	f__Caulobacteraceae			2	3	11	43	1	2	4	1	1311	118	78	NA	8	8	7	8	2	8	2
k__Bacteria	p__Pseudomonadota	c__Alphaproteobacteria	o__Caulobacterales	f__Caulobacteraceae	g__Brevundimonas		2	3	11	38	1	2	3	1	1296	104	58	NA	8	6	7	8	2	8	2
k__Bacteria	p__Pseudomonadota	c__Alphaproteobacteria	o__Caulobacterales	f__Caulobacteraceae	g__Brevundimonas	s__Brevundimonas_diminuta	NA	NA	NA	NA	NA	NA	NA	NA	1	7	1	NA	NA	1	NA	NA	NA	NA	NA
k__Bacteria	p__Pseudomonadota	c__Alphaproteobacteria	o__Caulobacterales	f__Caulobacteraceae	g__Brevundimonas	s__Brevundimonas_vesicularis	NA	NA	NA	NA	NA	NA	NA	NA	13	NA	NA	NA	NA	NA	NA	NA	NA	NA	NA
k__Bacteria	p__Pseudomonadota	c__Alphaproteobacteria	o__Caulobacterales	f__Caulobacteraceae	g__Brevundimonas	s__Brevundimonas_nasdae	NA	NA	NA	1	NA	NA	NA	NA	7	NA	NA	NA	1	NA	NA	NA	NA	NA	NA
k__Bacteria	p__Pseudomonadota	c__Alphaproteobacteria	o__Caulobacterales	f__Caulobacteraceae	g__Brevundimonas	s__Brevundimonas_naejangsanensis	NA	NA	NA	NA	NA	NA	NA	NA	NA	7	NA	NA	NA	NA	NA	NA	NA	NA	NA
k__Bacteria	p__Pseudomonadota	c__Alphaproteobacteria	o__Caulobacterales	f__Caulobacteraceae	g__Brevundimonas	s__Brevundimonas_albigilva	NA	NA	3	1	NA	NA	1	NA	5	3	3	NA	NA	NA	NA	NA	1	NA	NA
k__Bacteria	p__Pseudomonadota	c__Alphaproteobacteria	o__Caulobacterales	f__Caulobacteraceae	g__Brevundimonas	s__Brevundimonas_vancanneytii	NA	NA	NA	NA	NA	NA	NA	NA	1	1	NA	NA	NA	NA	NA	NA	NA	NA	NA
k__Bacteria	p__Pseudomonadota	c__Alphaproteobacteria	o__Caulobacterales	f__Caulobacteraceae	g__Brevundimonas	s__Brevundimonas_sp._C43	NA	NA	NA	NA	NA	NA	NA	NA	1	NA	NA	NA	NA	NA	NA	NA	NA	NA	NA
k__Bacteria	p__Pseudomonadota	c__Alphaproteobacteria	o__Caulobacterales	f__Caulobacteraceae	g__Brevundimonas	s__Brevundimonas_sp._NCCP_15609	NA	NA	NA	NA	NA	NA	NA	NA	NA	NA	NA	NA	NA	1	NA	NA	NA	NA	NA
k__Bacteria	p__Pseudomonadota	c__Alphaproteobacteria	o__Caulobacterales	f__Caulobacteraceae	g__Brevundimonas	s__Brevundimonas_sp._BT-123	NA	NA	NA	NA	NA	NA	NA	NA	9	NA	3	NA	NA	NA	1	NA	NA	NA	NA
k__Bacteria	p__Pseudomonadota	c__Alphaproteobacteria	o__Caulobacterales	f__Caulobacteraceae	g__Brevundimonas	s__Brevundimonas_sp._PAMC22021	NA	NA	NA	NA	NA	NA	NA	NA	NA	NA	1	NA	NA	NA	NA	NA	NA	NA	NA
k__Bacteria	p__Pseudomonadota	c__Alphaproteobacteria	o__Caulobacterales	f__Caulobacteraceae	g__Brevundimonas	s__Brevundimonas_sp._DS20	NA	NA	NA	NA	NA	1	NA	NA	1	NA	1	NA	NA	NA	NA	NA	NA	NA	NA
k__Bacteria	p__Pseudomonadota	c__Alphaproteobacteria	o__Caulobacterales	f__Caulobacteraceae	g__Brevundimonas	s__Brevundimonas_sp._SGAir0440	NA	NA	NA	NA	NA	NA	NA	NA	12	NA	NA	NA	NA	NA	NA	NA	NA	NA	NA
k__Bacteria	p__Pseudomonadota	c__Alphaproteobacteria	o__Caulobacterales	f__Caulobacteraceae	g__Brevundimonas	s__Brevundimonas_sp._'scallop'	NA	NA	NA	1	NA	NA	NA	NA	NA	NA	NA	NA	NA	NA	NA	NA	NA	NA	NA
k__Bacteria	p__Pseudomonadota	c__Alphaproteobacteria	o__Caulobacterales	f__Caulobacteraceae	g__Brevundimonas	s__Brevundimonas_sp._MF30-B	NA	NA	NA	NA	NA	NA	NA	NA	NA	NA	1	NA	NA	NA	NA	NA	NA	NA	NA
k__Bacteria	p__Pseudomonadota	c__Alphaproteobacteria	o__Caulobacterales	f__Caulobacteraceae	g__Brevundimonas	s__Brevundimonas_sp._Bb-A	NA	NA	NA	NA	NA	NA	NA	NA	NA	1	NA	NA	NA	NA	NA	NA	NA	NA	NA
k__Bacteria	p__Pseudomonadota	c__Alphaproteobacteria	o__Caulobacterales	f__Caulobacteraceae	g__Brevundimonas	s__Brevundimonas_sp.	NA	NA	NA	NA	NA	NA	NA	NA	NA	NA	NA	NA	NA	NA	NA	1	NA	NA	NA
k__Bacteria	p__Pseudomonadota	c__Alphaproteobacteria	o__Caulobacterales	f__Caulobacteraceae	g__Brevundimonas	s__Brevundimonas_sp._GW460-12-10-14-LB2	NA	NA	NA	NA	NA	NA	NA	NA	5	NA	NA	NA	NA	NA	NA	NA	NA	NA	NA
k__Bacteria	p__Pseudomonadota	c__Alphaproteobacteria	o__Caulobacterales	f__Caulobacteraceae	g__Brevundimonas	s__Brevundimonas_pondensis	NA	NA	NA	1	NA	NA	NA	NA	2	NA	NA	NA	NA	NA	NA	NA	NA	NA	NA
k__Bacteria	p__Pseudomonadota	c__Alphaproteobacteria	o__Caulobacterales	f__Caulobacteraceae	g__Brevundimonas	s__Brevundimonas_fontaquae	NA	NA	NA	NA	NA	NA	NA	NA	3	NA	NA	NA	NA	NA	NA	NA	NA	NA	NA
k__Bacteria	p__Pseudomonadota	c__Alphaproteobacteria	o__Caulobacterales	f__Caulobacteraceae	g__Phenylobacterium		NA	NA	NA	NA	NA	NA	NA	NA	1	3	4	NA	NA	NA	NA	NA	NA	NA	NA
k__Bacteria	p__Pseudomonadota	c__Alphaproteobacteria	o__Caulobacterales	f__Caulobacteraceae	g__Phenylobacterium	s__Phenylobacterium_zucineum	NA	NA	NA	NA	NA	NA	NA	NA	NA	2	2	NA	NA	NA	NA	NA	NA	NA	NA
k__Bacteria	p__Pseudomonadota	c__Alphaproteobacteria	o__Caulobacterales	f__Caulobacteraceae	g__Phenylobacterium	s__Phenylobacterium_sp._NIBR_498073	NA	NA	NA	NA	NA	NA	NA	NA	1	NA	2	NA	NA	NA	NA	NA	NA	NA	NA
k__Bacteria	p__Pseudomonadota	c__Alphaproteobacteria	o__Caulobacterales	f__Caulobacteraceae	g__Caulobacter		NA	NA	NA	NA	NA	NA	NA	NA	NA	1	5	NA	NA	1	NA	NA	NA	NA	NA
k__Bacteria	p__Pseudomonadota	c__Alphaproteobacteria	o__Caulobacterales	f__Caulobacteraceae	g__Caulobacter	s__Caulobacter_segnis	NA	NA	NA	NA	NA	NA	NA	NA	NA	NA	1	NA	NA	1	NA	NA	NA	NA	NA
k__Bacteria	p__Pseudomonadota	c__Alphaproteobacteria	o__Caulobacterales	f__Caulobacteraceae	g__Caulobacter	s__Caulobacter_sp._FWC26	NA	NA	NA	NA	NA	NA	NA	NA	NA	1	1	NA	NA	NA	NA	NA	NA	NA	NA
k__Bacteria	p__Pseudomonadota	c__Alphaproteobacteria	o__Caulobacterales	f__Caulobacteraceae	g__Caulobacter	s__Caulobacter_sp._NIBR2454	NA	NA	NA	NA	NA	NA	NA	NA	NA	NA	1	NA	NA	NA	NA	NA	NA	NA	NA
k__Bacteria	p__Pseudomonadota	c__Alphaproteobacteria	o__Caulobacterales	f__Caulobacteraceae	g__Caulobacter	s__Caulobacter_sp._NIBR1757	NA	NA	NA	NA	NA	NA	NA	NA	NA	NA	1	NA	NA	NA	NA	NA	NA	NA	NA
k__Bacteria	p__Pseudomonadota	c__Alphaproteobacteria	o__Caulobacterales	f__Caulobacteraceae	g__Asticcacaulis		NA	NA	NA	NA	NA	NA	NA	NA	NA	2	1	NA	NA	NA	NA	NA	NA	NA	NA
k__Bacteria	p__Pseudomonadota	c__Alphaproteobacteria	o__Caulobacterales	f__Caulobacteraceae	g__Asticcacaulis	s__Asticcacaulis_excentricus	NA	NA	NA	NA	NA	NA	NA	NA	NA	2	1	NA	NA	NA	NA	NA	NA	NA	NA
k__Bacteria	p__Pseudomonadota	c__Alphaproteobacteria	o__Geminicoccales				NA	1	NA	NA	NA	NA	NA	NA	NA	NA	8	NA	NA	NA	NA	1	NA	NA	NA
k__Bacteria	p__Pseudomonadota	c__Alphaproteobacteria	o__Geminicoccales	f__Geminicoccaceae			NA	1	NA	NA	NA	NA	NA	NA	NA	NA	8	NA	NA	NA	NA	1	NA	NA	NA
k__Bacteria	p__Pseudomonadota	c__Alphaproteobacteria	o__Geminicoccales	f__Geminicoccaceae	g__Tistrella		NA	1	NA	NA	NA	NA	NA	NA	NA	NA	8	NA	NA	NA	NA	1	NA	NA	NA
k__Bacteria	p__Pseudomonadota	c__Alphaproteobacteria	o__Geminicoccales	f__Geminicoccaceae	g__Tistrella	s__Tistrella_mobilis	NA	1	NA	NA	NA	NA	NA	NA	NA	NA	8	NA	NA	NA	NA	1	NA	NA	NA
k__Bacteria	p__Pseudomonadota	c__Alphaproteobacteria	o__Parvularculales				NA	NA	NA	NA	NA	NA	NA	NA	NA	NA	5	NA	NA	NA	NA	NA	NA	NA	NA
k__Bacteria	p__Pseudomonadota	c__Alphaproteobacteria	o__Parvularculales	f__Parvularculaceae			NA	NA	NA	NA	NA	NA	NA	NA	NA	NA	5	NA	NA	NA	NA	NA	NA	NA	NA
k__Bacteria	p__Pseudomonadota	c__Alphaproteobacteria	o__Parvularculales	f__Parvularculaceae	g__Parvularcula		NA	NA	NA	NA	NA	NA	NA	NA	NA	NA	3	NA	NA	NA	NA	NA	NA	NA	NA
k__Bacteria	p__Pseudomonadota	c__Alphaproteobacteria	o__Parvularculales	f__Parvularculaceae	g__Parvularcula	s__Parvularcula_bermudensis	NA	NA	NA	NA	NA	NA	NA	NA	NA	NA	3	NA	NA	NA	NA	NA	NA	NA	NA
k__Bacteria	p__Pseudomonadota	c__Alphaproteobacteria	o__Hyphomonadales				NA	NA	NA	NA	NA	NA	25	NA	7	1	57	NA	NA	NA	NA	NA	NA	NA	NA
k__Bacteria	p__Pseudomonadota	c__Alphaproteobacteria	o__Hyphomonadales	f__Hyphomonadaceae			NA	NA	NA	NA	NA	NA	25	NA	7	1	57	NA	NA	NA	NA	NA	NA	NA	NA
k__Bacteria	p__Pseudomonadota	c__Alphaproteobacteria	o__Hyphomonadales	f__Hyphomonadaceae	g__Hyphomonas		NA	NA	NA	NA	NA	NA	25	NA	7	1	57	NA	NA	NA	NA	NA	NA	NA	NA
k__Bacteria	p__Pseudomonadota	c__Alphaproteobacteria	o__Hyphomonadales	f__Hyphomonadaceae	g__Hyphomonas	s__Hyphomonas_neptunium	NA	NA	NA	NA	NA	NA	NA	NA	1	NA	NA	NA	NA	NA	NA	NA	NA	NA	NA
k__Bacteria	p__Pseudomonadota	c__Alphaproteobacteria	o__Hyphomonadales	f__Hyphomonadaceae	g__Hyphomonas	s__uncultured_Hyphomonas_sp.	NA	NA	NA	NA	NA	NA	13	NA	3	NA	48	NA	NA	NA	NA	NA	NA	NA	NA
k__Bacteria	p__Pseudomonadota	c__Alphaproteobacteria	o__Hyphomonadales	f__Hyphomonadaceae	g__Hyphomonas	s__Hyphomonas_sp.	NA	NA	NA	NA	NA	NA	NA	NA	NA	NA	1	NA	NA	NA	NA	NA	NA	NA	NA
k__Bacteria	p__Pseudomonadota	c__Alphaproteobacteria	o__Hyphomonadales	f__Hyphomonadaceae	g__Hyphomonas	s__Hyphomonas_sp._CACIAM_19H1	NA	NA	NA	NA	NA	NA	NA	NA	2	1	NA	NA	NA	NA	NA	NA	NA	NA	NA
k__Bacteria	p__Pseudomonadota	c__Alphaproteobacteria	o__Hyphomonadales	f__Hyphomonadaceae	g__Hyphomonas	s__Hyphomonas_sp._KY3	NA	NA	NA	NA	NA	NA	NA	NA	NA	NA	1	NA	NA	NA	NA	NA	NA	NA	NA
k__Bacteria	p__Pseudomonadota	c__Alphaproteobacteria	o__Emcibacterales				NA	NA	1	NA	NA	NA	1	NA	NA	NA	NA	NA	NA	NA	1	NA	NA	NA	NA
k__Bacteria	p__Pseudomonadota	c__Alphaproteobacteria	o__Emcibacterales	f__Emcibacteraceae			NA	NA	1	NA	NA	NA	1	NA	NA	NA	NA	NA	NA	NA	1	NA	NA	NA	NA
k__Bacteria	p__Pseudomonadota	c__Alphaproteobacteria	o__Emcibacterales	f__Emcibacteraceae	g__Pseudemcibacter		NA	NA	1	NA	NA	NA	NA	NA	NA	NA	NA	NA	NA	NA	1	NA	NA	NA	NA
k__Bacteria	p__Pseudomonadota	c__Alphaproteobacteria	o__Emcibacterales	f__Emcibacteraceae	g__Pseudemcibacter	s__Pseudemcibacter_aquimaris	NA	NA	1	NA	NA	NA	NA	NA	NA	NA	NA	NA	NA	NA	1	NA	NA	NA	NA
k__Bacteria	p__Pseudomonadota	c__Alphaproteobacteria	o__Kordiimonadales				NA	NA	NA	NA	NA	NA	NA	NA	NA	NA	5	NA	NA	NA	NA	NA	NA	NA	NA
k__Bacteria	p__Pseudomonadota	c__Alphaproteobacteria	o__Kordiimonadales	f__Temperatibacteraceae			NA	NA	NA	NA	NA	NA	NA	NA	NA	NA	5	NA	NA	NA	NA	NA	NA	NA	NA
k__Bacteria	p__Pseudomonadota	c__Alphaproteobacteria	o__Kordiimonadales	f__Temperatibacteraceae	g__Gimibacter		NA	NA	NA	NA	NA	NA	NA	NA	NA	NA	5	NA	NA	NA	NA	NA	NA	NA	NA
k__Bacteria	p__Pseudomonadota	c__Alphaproteobacteria	o__Kordiimonadales	f__Temperatibacteraceae	g__Gimibacter	s__Gimibacter_soli	NA	NA	NA	NA	NA	NA	NA	NA	NA	NA	5	NA	NA	NA	NA	NA	NA	NA	NA
k__Bacteria	p__Pseudomonadota	c__Alphaproteobacteria		f__unclassifiedAlphaproteobacteria	g__Puniceispirillum		NA	NA	12	6	1	NA	NA	1	NA	NA	NA	NA	NA	NA	NA	NA	NA	NA	NA
k__Bacteria	p__Pseudomonadota	c__Alphaproteobacteria		f__unclassifiedAlphaproteobacteria	g__Puniceispirillum	s__Candidatus_Puniceispirillum_marinum	NA	NA	12	6	1	NA	NA	1	NA	NA	NA	NA	NA	NA	NA	NA	NA	NA	NA
k__Bacteria	p__Pseudomonadota	c__Alphaproteobacteria	o__Candidatus_Pelagibacterales				NA	NA	811	976	162	451	19	12	NA	NA	NA	NA	NA	NA	1	NA	NA	NA	NA
k__Bacteria	p__Pseudomonadota	c__Alphaproteobacteria	o__Candidatus_Pelagibacterales	f__Candidatus_Pelagibacteraceae			NA	NA	799	962	154	434	12	10	NA	NA	NA	NA	NA	NA	NA	NA	NA	NA	NA
k__Bacteria	p__Pseudomonadota	c__Alphaproteobacteria	o__Candidatus_Pelagibacterales	f__Candidatus_Pelagibacteraceae	g__Pelagibacter		NA	NA	799	962	154	434	12	10	NA	NA	NA	NA	NA	NA	NA	NA	NA	NA	NA
k__Bacteria	p__Pseudomonadota	c__Alphaproteobacteria	o__Candidatus_Pelagibacterales	f__Candidatus_Pelagibacteraceae	g__Pelagibacter	s__Candidatus_Pelagibacter_ubique	NA	NA	2	NA	NA	NA	NA	NA	NA	NA	NA	NA	NA	NA	NA	NA	NA	NA	NA
k__Bacteria	p__Pseudomonadota	c__Alphaproteobacteria	o__Candidatus_Pelagibacterales	f__Candidatus_Pelagibacteraceae	g__Pelagibacter	s__Candidatus_Pelagibacter_giovannonii	NA	NA	1	NA	NA	NA	NA	NA	NA	NA	NA	NA	NA	NA	NA	NA	NA	NA	NA
k__Bacteria	p__Pseudomonadota	c__Alphaproteobacteria	o__Candidatus_Pelagibacterales	f__Candidatus_Pelagibacteraceae	g__Pelagibacter	s__Candidatus_Pelagibacter_sp._IMCC9063	NA	NA	NA	1	2	2	3	NA	NA	NA	NA	NA	NA	NA	NA	NA	NA	NA	NA
k__Bacteria	p__Pseudomonadota	c__Alphaproteobacteria	o__Candidatus_Pelagibacterales	f__Candidatus_Pelagibacteraceae	g__Pelagibacter	s__Candidatus_Pelagibacter_sp._HIMB1321	NA	NA	118	167	72	232	NA	3	NA	NA	NA	NA	NA	NA	NA	NA	NA	NA	NA
k__Bacteria	p__Pseudomonadota	c__Alphaproteobacteria	o__Candidatus_Pelagibacterales	f__Candidatus_Pelagibacteraceae	g__Pelagibacter	s__Candidatus_Pelagibacter_sp._RS39	NA	NA	1	1	NA	NA	NA	NA	NA	NA	NA	NA	NA	NA	NA	NA	NA	NA	NA
k__Bacteria	p__Pseudomonadota	c__Alphaproteobacteria	o__Candidatus_Pelagibacterales	f__Candidatus_Pelagibacteraceae	g__Pelagibacter	s__Candidatus_Pelagibacter_sp._RS40	NA	NA	42	63	2	8	NA	2	NA	NA	NA	NA	NA	NA	NA	NA	NA	NA	NA
k__Bacteria	p__Pseudomonadota	c__Alphaproteobacteria	o__Candidatus_Pelagibacterales	f__Candidatus_Pelagibacteraceae	g__Pelagibacter	s__Candidatus_Pelagibacter_sp._FZCC0015	NA	NA	451	522	14	24	2	NA	NA	NA	NA	NA	NA	NA	NA	NA	NA	NA	NA
k__Bacteria	p__Pseudomonadota	c__Alphaproteobacteria	o__Candidatus_Pelagibacterales		g__Fonsibacter		NA	NA	2	NA	NA	2	NA	NA	NA	NA	NA	NA	NA	NA	1	NA	NA	NA	NA
k__Bacteria	p__Pseudomonadota	c__Alphaproteobacteria	o__Candidatus_Pelagibacterales		g__Fonsibacter	s__Candidatus_Fonsibacter_ubiquis	NA	NA	2	NA	NA	2	NA	NA	NA	NA	NA	NA	NA	NA	1	NA	NA	NA	NA
k__Bacteria	p__Pseudomonadota	c__Alphaproteobacteria	o__Rickettsiales				1	NA	NA	NA	NA	NA	3	NA	10	99	5	NA	NA	NA	NA	NA	NA	NA	NA
k__Bacteria	p__Pseudomonadota	c__Alphaproteobacteria	o__Rickettsiales	f__Rickettsiaceae			1	NA	NA	NA	NA	NA	NA	NA	NA	NA	1	NA	NA	NA	NA	NA	NA	NA	NA
k__Bacteria	p__Pseudomonadota	c__Alphaproteobacteria	o__Rickettsiales	f__Rickettsiaceae	g__Rickettsia		1	NA	NA	NA	NA	NA	NA	NA	NA	NA	1	NA	NA	NA	NA	NA	NA	NA	NA
k__Bacteria	p__Pseudomonadota	c__Alphaproteobacteria	o__Rickettsiales	f__Anaplasmataceae			NA	NA	NA	NA	NA	NA	NA	NA	7	92	NA	NA	NA	NA	NA	NA	NA	NA	NA
k__Bacteria	p__Pseudomonadota	c__Alphaproteobacteria	o__Rickettsiales	f__Anaplasmataceae	g__Wolbachia		NA	NA	NA	NA	NA	NA	NA	NA	7	92	NA	NA	NA	NA	NA	NA	NA	NA	NA
k__Bacteria	p__Pseudomonadota	c__Alphaproteobacteria	o__Rickettsiales	f__Anaplasmataceae	g__Wolbachia	s__Wolbachia_endosymbiont_(group_A)_of_Sicus_ferrugineus	NA	NA	NA	NA	NA	NA	NA	NA	1	NA	NA	NA	NA	NA	NA	NA	NA	NA	NA
k__Bacteria	p__Pseudomonadota	c__Alphaproteobacteria	o__Rickettsiales	f__Anaplasmataceae	g__Wolbachia	s__Wolbachia_endosymbiont_of_Chrysomya_megacephala	NA	NA	NA	NA	NA	NA	NA	NA	NA	1	NA	NA	NA	NA	NA	NA	NA	NA	NA
k__Bacteria	p__Pseudomonadota	c__Alphaproteobacteria	o__Rickettsiales	f__Anaplasmataceae	g__Wolbachia	s__Wolbachia_endosymbiont_of_Cimex_lectularius	NA	NA	NA	NA	NA	NA	NA	NA	2	NA	NA	NA	NA	NA	NA	NA	NA	NA	NA
k__Bacteria	p__Pseudomonadota	c__Alphaproteobacteria	o__Rickettsiales	f__Candidatus_Midichloriaceae			NA	NA	NA	NA	NA	NA	3	NA	NA	NA	4	NA	NA	NA	NA	NA	NA	NA	NA
k__Bacteria	p__Pseudomonadota	c__Alphaproteobacteria	o__Rickettsiales	f__Candidatus_Midichloriaceae	g__Candidatus_Bandiella		NA	NA	NA	NA	NA	NA	3	NA	NA	NA	4	NA	NA	NA	NA	NA	NA	NA	NA
k__Bacteria	p__Pseudomonadota	c__Alphaproteobacteria	o__Rickettsiales	f__Candidatus_Midichloriaceae	g__Candidatus_Bandiella	s__Candidatus_Bandiella_numerosa	NA	NA	NA	NA	NA	NA	3	NA	NA	NA	4	NA	NA	NA	NA	NA	NA	NA	NA
k__Bacteria	p__Pseudomonadota	c__Gammaproteobacteria					275	304	629	906	517	119	5261	120	87586	34049	125678	10130	41782	9384	80809	5702	101792	63720	43181
k__Bacteria	p__Pseudomonadota	c__Gammaproteobacteria	o__Moraxellales				114	131	101	114	1	2	33	7	24521	22421	66312	4749	20196	3920	10955	2003	35005	24375	25684
k__Bacteria	p__Pseudomonadota	c__Gammaproteobacteria	o__Moraxellales	f__Moraxellaceae			114	131	101	114	1	2	33	7	24521	22421	66312	4749	20196	3920	10955	2003	35005	24375	25684
k__Bacteria	p__Pseudomonadota	c__Gammaproteobacteria	o__Moraxellales	f__Moraxellaceae	g__Psychrobacter		85	99	10	79	NA	1	3	2	9701	13339	44822	1839	7380	424	3538	458	6350	12263	11890
k__Bacteria	p__Pseudomonadota	c__Gammaproteobacteria	o__Moraxellales	f__Moraxellaceae	g__Psychrobacter	s__Psychrobacter_sp._KCTC_72983	4	5	NA	5	NA	NA	NA	NA	282	193	2436	1	1	2	NA	2	5	4	NA
k__Bacteria	p__Pseudomonadota	c__Gammaproteobacteria	o__Moraxellales	f__Moraxellaceae	g__Psychrobacter	s__Psychrobacter_sp._van23A	1	3	1	3	NA	NA	1	NA	1223	3390	35	49	198	79	224	34	102	1132	52
k__Bacteria	p__Pseudomonadota	c__Gammaproteobacteria	o__Moraxellales	f__Moraxellaceae	g__Psychrobacter	s__Psychrobacter_sp._AntiMn-1	1	2	NA	2	NA	1	NA	NA	153	110	936	NA	NA	NA	4	1	5	6	6
k__Bacteria	p__Pseudomonadota	c__Gammaproteobacteria	o__Moraxellales	f__Moraxellaceae	g__Psychrobacter	s__Psychrobacter_sp._WB2	NA	1	NA	NA	NA	NA	NA	NA	64	305	3	149	899	26	192	46	437	1727	308
k__Bacteria	p__Pseudomonadota	c__Gammaproteobacteria	o__Moraxellales	f__Moraxellaceae	g__Psychrobacter	s__Psychrobacter_sp._P11G5	NA	1	NA	3	NA	NA	NA	NA	111	86	69	2	5	NA	5	1	5	16	47
k__Bacteria	p__Pseudomonadota	c__Gammaproteobacteria	o__Moraxellales	f__Moraxellaceae	g__Psychrobacter	s__Psychrobacter_sp._KH172YL61	NA	1	NA	1	NA	NA	NA	NA	114	82	1156	1	2	1	4	NA	3	12	2
k__Bacteria	p__Pseudomonadota	c__Gammaproteobacteria	o__Moraxellales	f__Moraxellaceae	g__Psychrobacter	s__Psychrobacter_sp._MES7-P7E	NA	NA	NA	NA	NA	NA	NA	NA	NA	NA	NA	NA	NA	NA	1	NA	NA	NA	NA
k__Bacteria	p__Pseudomonadota	c__Gammaproteobacteria	o__Moraxellales	f__Moraxellaceae	g__Psychrobacter	s__Psychrobacter_sp._Choline-02u-13	NA	NA	NA	NA	NA	NA	NA	NA	NA	NA	NA	NA	NA	1	NA	NA	NA	NA	NA
k__Bacteria	p__Pseudomonadota	c__Gammaproteobacteria	o__Moraxellales	f__Moraxellaceae	g__Psychrobacter	s__Psychrobacter_sp._Sarcosine-02u-2	NA	NA	NA	NA	NA	NA	NA	NA	3	2	NA	1	NA	NA	NA	NA	3	2	2
k__Bacteria	p__Pseudomonadota	c__Gammaproteobacteria	o__Moraxellales	f__Moraxellaceae	g__Psychrobacter	s__Psychrobacter_sp._YP14	NA	NA	NA	NA	NA	NA	NA	NA	9	55	NA	13	216	6	173	1	58	162	702
k__Bacteria	p__Pseudomonadota	c__Gammaproteobacteria	o__Moraxellales	f__Moraxellaceae	g__Psychrobacter	s__Psychrobacter_sp._PraFG1	NA	NA	NA	NA	NA	NA	NA	NA	7	33	1	7	137	2	109	1	31	109	522
k__Bacteria	p__Pseudomonadota	c__Gammaproteobacteria	o__Moraxellales	f__Moraxellaceae	g__Psychrobacter	s__Psychrobacter_sp._28M-43	NA	NA	NA	NA	NA	NA	NA	NA	6	4	1	NA	1	NA	2	NA	7	NA	NA
k__Bacteria	p__Pseudomonadota	c__Gammaproteobacteria	o__Moraxellales	f__Moraxellaceae	g__Psychrobacter	s__Psychrobacter_sp._SC65A.3	NA	NA	NA	1	NA	NA	NA	NA	13	23	1	8	16	NA	18	2	105	29	3
k__Bacteria	p__Pseudomonadota	c__Gammaproteobacteria	o__Moraxellales	f__Moraxellaceae	g__Psychrobacter	s__Psychrobacter_sp._SIT	NA	NA	NA	NA	NA	NA	NA	NA	NA	1	NA	NA	1	NA	NA	NA	NA	NA	NA
k__Bacteria	p__Pseudomonadota	c__Gammaproteobacteria	o__Moraxellales	f__Moraxellaceae	g__Psychrobacter	s__Psychrobacter_sp._M13	NA	NA	NA	NA	NA	NA	NA	NA	11	9	1	1	2	NA	1	1	4	6	1
k__Bacteria	p__Pseudomonadota	c__Gammaproteobacteria	o__Moraxellales	f__Moraxellaceae	g__Psychrobacter	s__Psychrobacter_sp.	NA	NA	NA	NA	NA	NA	NA	NA	16	25	9	11	31	1	9	1	26	70	30
k__Bacteria	p__Pseudomonadota	c__Gammaproteobacteria	o__Moraxellales	f__Moraxellaceae	g__Psychrobacter	s__Psychrobacter_sp._L7	NA	NA	NA	1	NA	NA	NA	NA	30	17	1	3	3	NA	1	NA	1	9	3
k__Bacteria	p__Pseudomonadota	c__Gammaproteobacteria	o__Moraxellales	f__Moraxellaceae	g__Psychrobacter	s__Psychrobacter_sp._P11G3	NA	NA	NA	NA	NA	NA	NA	NA	6	8	8	1	NA	NA	NA	1	2	4	1
k__Bacteria	p__Pseudomonadota	c__Gammaproteobacteria	o__Moraxellales	f__Moraxellaceae	g__Psychrobacter	s__Psychrobacter_sp._P2G3	NA	NA	NA	NA	NA	NA	NA	NA	6	6	NA	1	8	NA	2	NA	13	8	NA
k__Bacteria	p__Pseudomonadota	c__Gammaproteobacteria	o__Moraxellales	f__Moraxellaceae	g__Psychrobacter	s__Psychrobacter_sp._P11F6	NA	NA	NA	NA	NA	NA	NA	NA	82	255	5	330	682	10	228	79	589	1030	171
k__Bacteria	p__Pseudomonadota	c__Gammaproteobacteria	o__Moraxellales	f__Moraxellaceae	g__Psychrobacter	s__Psychrobacter_sp._LV10R520-6	NA	NA	NA	NA	NA	NA	NA	NA	NA	1	NA	NA	NA	NA	NA	NA	2	NA	1
k__Bacteria	p__Pseudomonadota	c__Gammaproteobacteria	o__Moraxellales	f__Moraxellaceae	g__Psychrobacter	s__Psychrobacter_sp._DAB_AL62B	NA	NA	NA	NA	NA	NA	NA	NA	NA	1	1	1	NA	NA	NA	NA	1	2	NA
k__Bacteria	p__Pseudomonadota	c__Gammaproteobacteria	o__Moraxellales	f__Moraxellaceae	g__Psychrobacter	s__Psychrobacter_sp._DAB_AL60	NA	NA	NA	NA	NA	NA	NA	NA	NA	NA	NA	NA	NA	NA	NA	NA	1	2	1
k__Bacteria	p__Pseudomonadota	c__Gammaproteobacteria	o__Moraxellales	f__Moraxellaceae	g__Psychrobacter	s__Psychrobacter_sp._DAB_AL43B	NA	NA	NA	NA	NA	NA	NA	NA	10	12	NA	14	9	1	6	NA	15	45	10
k__Bacteria	p__Pseudomonadota	c__Gammaproteobacteria	o__Moraxellales	f__Moraxellaceae	g__Psychrobacter	s__Psychrobacter_sp._DAB_AL32B	NA	NA	NA	NA	NA	NA	NA	NA	NA	NA	NA	NA	NA	NA	NA	NA	NA	1	NA
k__Bacteria	p__Pseudomonadota	c__Gammaproteobacteria	o__Moraxellales	f__Moraxellaceae	g__Psychrobacter	s__Psychrobacter_sp._4Dc	NA	NA	NA	NA	NA	NA	NA	NA	6	1	NA	NA	NA	NA	NA	NA	3	NA	NA
k__Bacteria	p__Pseudomonadota	c__Gammaproteobacteria	o__Moraxellales	f__Moraxellaceae	g__Psychrobacter	s__Psychrobacter_sp._4Bb	NA	NA	NA	NA	NA	NA	NA	NA	1	2	3	2	1	NA	NA	NA	2	4	NA
k__Bacteria	p__Pseudomonadota	c__Gammaproteobacteria	o__Moraxellales	f__Moraxellaceae	g__Psychrobacter	s__Psychrobacter_sp._G	2	NA	NA	NA	NA	NA	NA	NA	57	55	2	13	28	2	10	2	102	22	5
k__Bacteria	p__Pseudomonadota	c__Gammaproteobacteria	o__Moraxellales	f__Moraxellaceae	g__Psychrobacter	s__Psychrobacter_urativorans	NA	1	NA	NA	NA	NA	NA	NA	4	10	NA	7	14	1	2	1	8	42	1
k__Bacteria	p__Pseudomonadota	c__Gammaproteobacteria	o__Moraxellales	f__Moraxellaceae	g__Psychrobacter	s__Psychrobacter_maritimus	NA	NA	NA	NA	NA	NA	NA	NA	5	11	NA	NA	9	NA	14	NA	4	20	39
k__Bacteria	p__Pseudomonadota	c__Gammaproteobacteria	o__Moraxellales	f__Moraxellaceae	g__Psychrobacter	s__Psychrobacter_arenosus	NA	NA	NA	NA	NA	NA	NA	NA	5	11	NA	3	253	NA	34	2	19	305	27
k__Bacteria	p__Pseudomonadota	c__Gammaproteobacteria	o__Moraxellales	f__Moraxellaceae	g__Psychrobacter	s__Psychrobacter_alimentarius	NA	NA	NA	NA	NA	NA	NA	NA	3	2	NA	3	5	NA	NA	NA	16	16	4
k__Bacteria	p__Pseudomonadota	c__Gammaproteobacteria	o__Moraxellales	f__Moraxellaceae	g__Psychrobacter	s__Psychrobacter_cryohalolentis	NA	NA	NA	NA	NA	NA	NA	NA	5	19	2	25	22	1	14	1	109	47	9
k__Bacteria	p__Pseudomonadota	c__Gammaproteobacteria	o__Moraxellales	f__Moraxellaceae	g__Psychrobacter	s__Psychrobacter_arcticus	NA	NA	NA	NA	NA	NA	NA	NA	1	3	NA	1	5	NA	3	NA	6	10	2
k__Bacteria	p__Pseudomonadota	c__Gammaproteobacteria	o__Moraxellales	f__Moraxellaceae	g__Psychrobacter	s__Psychrobacter_sanguinis	NA	NA	NA	1	NA	NA	NA	NA	53	577	8	185	502	18	159	14	167	928	229
k__Bacteria	p__Pseudomonadota	c__Gammaproteobacteria	o__Moraxellales	f__Moraxellaceae	g__Acinetobacter		28	27	69	15	1	1	23	3	12909	7973	20704	2566	11842	3339	7008	1415	27931	11120	13157
k__Bacteria	p__Pseudomonadota	c__Gammaproteobacteria	o__Moraxellales	f__Moraxellaceae	g__Acinetobacter	s__Acinetobacter_venetianus	13	14	NA	NA	NA	NA	7	NA	3089	31	13905	1	4	10	15	2	31	9	4
k__Bacteria	p__Pseudomonadota	c__Gammaproteobacteria	o__Moraxellales	f__Moraxellaceae	g__Acinetobacter	s__Acinetobacter_pittii	NA	1	4	1	NA	NA	1	NA	7	11	27	4	10	3	6	2	26	10	17
k__Bacteria	p__Pseudomonadota	c__Gammaproteobacteria	o__Moraxellales	f__Moraxellaceae	g__Acinetobacter	s__Acinetobacter_baumannii	NA	NA	1	NA	NA	NA	NA	NA	29	51	51	15	83	14	54	10	197	104	130
k__Bacteria	p__Pseudomonadota	c__Gammaproteobacteria	o__Moraxellales	f__Moraxellaceae	g__Acinetobacter	s__Acinetobacter_calcoaceticus	NA	NA	NA	NA	NA	NA	NA	NA	NA	NA	2	NA	NA	1	NA	NA	NA	NA	1
k__Bacteria	p__Pseudomonadota	c__Gammaproteobacteria	o__Moraxellales	f__Moraxellaceae	g__Acinetobacter	s__Acinetobacter_nosocomialis	NA	NA	1	1	NA	NA	NA	NA	3	4	3	NA	5	3	1	1	11	2	NA
k__Bacteria	p__Pseudomonadota	c__Gammaproteobacteria	o__Moraxellales	f__Moraxellaceae	g__Acinetobacter	s__Acinetobacter_seifertii	NA	NA	NA	NA	NA	NA	NA	NA	11	4	4	1	8	1	2	1	8	16	10
k__Bacteria	p__Pseudomonadota	c__Gammaproteobacteria	o__Moraxellales	f__Moraxellaceae	g__Acinetobacter	s__Acinetobacter_lactucae	NA	NA	NA	NA	NA	NA	NA	NA	NA	NA	1	NA	NA	NA	NA	NA	NA	NA	NA
k__Bacteria	p__Pseudomonadota	c__Gammaproteobacteria	o__Moraxellales	f__Moraxellaceae	g__Acinetobacter	s__Acinetobacter_junii	NA	1	NA	NA	NA	NA	NA	NA	50	5	219	4	9	12	10	1	43	6	19
k__Bacteria	p__Pseudomonadota	c__Gammaproteobacteria	o__Moraxellales	f__Moraxellaceae	g__Acinetobacter	s__Acinetobacter_variabilis	1	1	NA	NA	NA	NA	1	NA	194	2204	41	9	24	18	33	11	53	10	25
k__Bacteria	p__Pseudomonadota	c__Gammaproteobacteria	o__Moraxellales	f__Moraxellaceae	g__Acinetobacter	s__Acinetobacter_soli	NA	1	NA	NA	NA	NA	1	NA	7	3	4	NA	10	4	6	1	22	6	9
k__Bacteria	p__Pseudomonadota	c__Gammaproteobacteria	o__Moraxellales	f__Moraxellaceae	g__Acinetobacter	s__Acinetobacter_sp._WCHAc010034	NA	1	1	NA	NA	NA	NA	NA	118	1	NA	26	51	28	41	9	183	72	81
k__Bacteria	p__Pseudomonadota	c__Gammaproteobacteria	o__Moraxellales	f__Moraxellaceae	g__Acinetobacter	s__Acinetobacter_sp._F9	NA	NA	NA	NA	NA	NA	NA	NA	NA	NA	NA	NA	5	NA	1	NA	3	NA	2
k__Bacteria	p__Pseudomonadota	c__Gammaproteobacteria	o__Moraxellales	f__Moraxellaceae	g__Acinetobacter	s__Acinetobacter_sp._LUNF3	NA	NA	NA	NA	NA	NA	NA	NA	4	NA	NA	NA	1	1	3	1	13	NA	2
k__Bacteria	p__Pseudomonadota	c__Gammaproteobacteria	o__Moraxellales	f__Moraxellaceae	g__Acinetobacter	s__Acinetobacter_sp._XS-4	NA	NA	NA	NA	NA	NA	NA	NA	NA	NA	1	NA	NA	NA	NA	NA	NA	NA	NA
k__Bacteria	p__Pseudomonadota	c__Gammaproteobacteria	o__Moraxellales	f__Moraxellaceae	g__Acinetobacter	s__Acinetobacter_sp._AHP123	NA	NA	NA	NA	NA	NA	NA	NA	1	NA	NA	NA	1	NA	2	NA	5	1	1
k__Bacteria	p__Pseudomonadota	c__Gammaproteobacteria	o__Moraxellales	f__Moraxellaceae	g__Acinetobacter	s__Acinetobacter_sp._SCLZS86	NA	NA	NA	NA	NA	NA	NA	NA	42	6	NA	6	10	7	3	2	10	1	3
k__Bacteria	p__Pseudomonadota	c__Gammaproteobacteria	o__Moraxellales	f__Moraxellaceae	g__Acinetobacter	s__Acinetobacter_sp._SH20PTE14	NA	NA	NA	NA	NA	NA	NA	NA	5	NA	3	NA	8	1	6	1	15	8	8
k__Bacteria	p__Pseudomonadota	c__Gammaproteobacteria	o__Moraxellales	f__Moraxellaceae	g__Acinetobacter	s__Acinetobacter_sp._NyZ410	NA	NA	NA	NA	NA	NA	NA	NA	NA	NA	NA	NA	NA	NA	NA	NA	1	NA	NA
k__Bacteria	p__Pseudomonadota	c__Gammaproteobacteria	o__Moraxellales	f__Moraxellaceae	g__Acinetobacter	s__Acinetobacter_sp._BHS4	NA	NA	NA	NA	NA	NA	NA	NA	NA	NA	NA	NA	NA	NA	2	NA	1	NA	NA
k__Bacteria	p__Pseudomonadota	c__Gammaproteobacteria	o__Moraxellales	f__Moraxellaceae	g__Acinetobacter	s__Acinetobacter_sp._Colony158	NA	NA	NA	NA	NA	NA	NA	NA	1	NA	NA	NA	NA	NA	NA	NA	1	NA	1
k__Bacteria	p__Pseudomonadota	c__Gammaproteobacteria	o__Moraxellales	f__Moraxellaceae	g__Acinetobacter	s__Acinetobacter_sp._CS-2	NA	NA	NA	NA	NA	NA	NA	NA	4	1	NA	5	4	NA	12	2	21	9	9
k__Bacteria	p__Pseudomonadota	c__Gammaproteobacteria	o__Moraxellales	f__Moraxellaceae	g__Acinetobacter	s__Acinetobacter_sp._UGAL515B_02	NA	NA	NA	NA	NA	NA	NA	NA	NA	NA	1	NA	NA	NA	NA	NA	NA	NA	NA
k__Bacteria	p__Pseudomonadota	c__Gammaproteobacteria	o__Moraxellales	f__Moraxellaceae	g__Acinetobacter	s__Acinetobacter_sp._16	NA	NA	NA	NA	NA	NA	NA	NA	2	NA	6	NA	1	NA	NA	NA	2	NA	NA
k__Bacteria	p__Pseudomonadota	c__Gammaproteobacteria	o__Moraxellales	f__Moraxellaceae	g__Acinetobacter	s__Acinetobacter_sp._KCTC_92772	NA	NA	NA	NA	NA	NA	NA	NA	133	1	17	26	5	64	7	3	49	3	7
k__Bacteria	p__Pseudomonadota	c__Gammaproteobacteria	o__Moraxellales	f__Moraxellaceae	g__Acinetobacter	s__Acinetobacter_sp._ANC_7201	NA	NA	NA	NA	NA	NA	NA	NA	NA	NA	NA	1	25	NA	9	NA	30	8	52
k__Bacteria	p__Pseudomonadota	c__Gammaproteobacteria	o__Moraxellales	f__Moraxellaceae	g__Acinetobacter	s__Acinetobacter_sp._TAC-1	NA	NA	NA	NA	NA	NA	NA	NA	NA	NA	7	NA	NA	NA	NA	NA	2	3	3
k__Bacteria	p__Pseudomonadota	c__Gammaproteobacteria	o__Moraxellales	f__Moraxellaceae	g__Acinetobacter	s__Acinetobacter_sp._TR11	NA	NA	NA	NA	NA	NA	NA	NA	6	NA	14	23	55	3	37	3	154	81	122
k__Bacteria	p__Pseudomonadota	c__Gammaproteobacteria	o__Moraxellales	f__Moraxellaceae	g__Acinetobacter	s__Acinetobacter_sp._TR3	NA	NA	NA	NA	NA	NA	NA	NA	4	NA	26	2	6	2	8	NA	25	20	12
k__Bacteria	p__Pseudomonadota	c__Gammaproteobacteria	o__Moraxellales	f__Moraxellaceae	g__Acinetobacter	s__Acinetobacter_sp._Z1	NA	NA	NA	NA	NA	NA	NA	NA	3	NA	14	NA	2	NA	NA	NA	4	NA	1
k__Bacteria	p__Pseudomonadota	c__Gammaproteobacteria	o__Moraxellales	f__Moraxellaceae	g__Acinetobacter	s__Acinetobacter_sp._C32I	NA	NA	NA	NA	NA	NA	NA	NA	NA	NA	6	NA	NA	NA	1	NA	NA	NA	NA
k__Bacteria	p__Pseudomonadota	c__Gammaproteobacteria	o__Moraxellales	f__Moraxellaceae	g__Acinetobacter	s__Acinetobacter_sp._PK01	NA	NA	NA	NA	NA	NA	NA	NA	6	1	NA	NA	2	NA	NA	NA	2	NA	NA
k__Bacteria	p__Pseudomonadota	c__Gammaproteobacteria	o__Moraxellales	f__Moraxellaceae	g__Acinetobacter	s__Acinetobacter_sp._YH12068_T	NA	NA	NA	NA	NA	NA	NA	NA	2	1	2	NA	NA	1	1	NA	NA	NA	NA
k__Bacteria	p__Pseudomonadota	c__Gammaproteobacteria	o__Moraxellales	f__Moraxellaceae	g__Acinetobacter	s__Acinetobacter_sp._YH16056_T	NA	NA	NA	NA	NA	NA	NA	NA	31	2	NA	12	31	10	29	1	46	23	62
k__Bacteria	p__Pseudomonadota	c__Gammaproteobacteria	o__Moraxellales	f__Moraxellaceae	g__Acinetobacter	s__Acinetobacter_sp._YH16040_T	NA	NA	NA	NA	NA	NA	NA	NA	31	3	1	4	5	2	1	2	8	1	2
k__Bacteria	p__Pseudomonadota	c__Gammaproteobacteria	o__Moraxellales	f__Moraxellaceae	g__Acinetobacter	s__Acinetobacter_sp._ACNIH1	NA	NA	NA	NA	NA	NA	NA	NA	2	21	NA	1	NA	NA	4	2	1	3	4
k__Bacteria	p__Pseudomonadota	c__Gammaproteobacteria	o__Moraxellales	f__Moraxellaceae	g__Acinetobacter	s__Acinetobacter_sp._SWBY1	NA	NA	NA	NA	NA	NA	NA	NA	8	1	2	NA	6	NA	5	NA	5	2	3
k__Bacteria	p__Pseudomonadota	c__Gammaproteobacteria	o__Moraxellales	f__Moraxellaceae	g__Acinetobacter	s__Acinetobacter_sp._YT-02	NA	NA	NA	NA	NA	NA	NA	NA	NA	NA	NA	NA	2	1	2	NA	2	1	12
k__Bacteria	p__Pseudomonadota	c__Gammaproteobacteria	o__Moraxellales	f__Moraxellaceae	g__Acinetobacter	s__Acinetobacter_sp._WCHAc010052	NA	NA	NA	NA	NA	NA	NA	NA	NA	NA	NA	NA	NA	NA	1	NA	1	1	NA
k__Bacteria	p__Pseudomonadota	c__Gammaproteobacteria	o__Moraxellales	f__Moraxellaceae	g__Acinetobacter	s__Acinetobacter_sp._WCHA55	NA	NA	NA	NA	NA	NA	NA	NA	10	1	3	2	13	8	9	NA	49	2	17
k__Bacteria	p__Pseudomonadota	c__Gammaproteobacteria	o__Moraxellales	f__Moraxellaceae	g__Acinetobacter	s__Acinetobacter_sp._WCHA45	NA	NA	NA	NA	NA	NA	NA	NA	218	7	9	17	10	54	11	3	90	2	23
k__Bacteria	p__Pseudomonadota	c__Gammaproteobacteria	o__Moraxellales	f__Moraxellaceae	g__Acinetobacter	s__Acinetobacter_sp._LoGeW2-3	NA	NA	NA	NA	NA	NA	NA	NA	1	NA	NA	NA	1	NA	1	NA	2	3	NA
k__Bacteria	p__Pseudomonadota	c__Gammaproteobacteria	o__Moraxellales	f__Moraxellaceae	g__Acinetobacter	s__Acinetobacter_sp._ACNIH2	NA	NA	NA	NA	NA	NA	NA	NA	6	1	NA	1	6	NA	7	NA	23	6	6
k__Bacteria	p__Pseudomonadota	c__Gammaproteobacteria	o__Moraxellales	f__Moraxellaceae	g__Acinetobacter	s__Acinetobacter_sp._TTH0-4	NA	NA	NA	NA	NA	NA	NA	NA	2	NA	NA	42	131	9	127	7	389	208	182
k__Bacteria	p__Pseudomonadota	c__Gammaproteobacteria	o__Moraxellales	f__Moraxellaceae	g__Acinetobacter	s__Acinetobacter_sp._NCu2D-2	NA	NA	NA	NA	NA	NA	NA	NA	2	NA	NA	NA	2	NA	1	NA	2	9	1
k__Bacteria	p__Pseudomonadota	c__Gammaproteobacteria	o__Moraxellales	f__Moraxellaceae	g__Acinetobacter	s__Acinetobacter_sp._TGL-Y2	NA	NA	NA	NA	NA	NA	NA	NA	1	NA	NA	11	110	NA	29	2	188	34	37
k__Bacteria	p__Pseudomonadota	c__Gammaproteobacteria	o__Moraxellales	f__Moraxellaceae	g__Acinetobacter	s__Acinetobacter_sp._M131	NA	NA	NA	NA	NA	NA	NA	NA	NA	NA	NA	NA	NA	NA	NA	NA	NA	1	NA
k__Bacteria	p__Pseudomonadota	c__Gammaproteobacteria	o__Moraxellales	f__Moraxellaceae	g__Acinetobacter	s__Acinetobacter_sp._Tol_5	NA	NA	NA	NA	NA	NA	NA	NA	2	NA	3	NA	1	NA	1	NA	3	1	4
k__Bacteria	p__Pseudomonadota	c__Gammaproteobacteria	o__Moraxellales	f__Moraxellaceae	g__Acinetobacter	s__Acinetobacter_sp._NEB149	NA	NA	NA	NA	NA	NA	NA	NA	NA	2	1	NA	17	NA	2	1	12	16	13
k__Bacteria	p__Pseudomonadota	c__Gammaproteobacteria	o__Moraxellales	f__Moraxellaceae	g__Acinetobacter	s__Acinetobacter_sp.	NA	NA	NA	NA	NA	NA	NA	NA	1	NA	NA	NA	NA	NA	NA	NA	NA	NA	NA
k__Bacteria	p__Pseudomonadota	c__Gammaproteobacteria	o__Moraxellales	f__Moraxellaceae	g__Acinetobacter	s__Acinetobacter_sp._Res13-Abat-PEC07-P2-02	NA	NA	NA	NA	NA	NA	NA	NA	NA	NA	NA	1	2	NA	4	NA	7	4	11
k__Bacteria	p__Pseudomonadota	c__Gammaproteobacteria	o__Moraxellales	f__Moraxellaceae	g__Acinetobacter	s__Acinetobacter_sp._ASP199	NA	NA	NA	NA	NA	NA	NA	NA	NA	NA	1	1	1	NA	NA	NA	1	NA	NA
k__Bacteria	p__Pseudomonadota	c__Gammaproteobacteria	o__Moraxellales	f__Moraxellaceae	g__Acinetobacter	s__Acinetobacter_sp._NEB_394	NA	NA	NA	NA	NA	NA	NA	NA	9	NA	9	13	36	1	38	NA	150	58	77
k__Bacteria	p__Pseudomonadota	c__Gammaproteobacteria	o__Moraxellales	f__Moraxellaceae	g__Acinetobacter	s__Acinetobacter_sp._Marseille-Q1620	NA	NA	NA	NA	NA	NA	NA	NA	NA	NA	NA	NA	2	NA	4	NA	3	2	NA
k__Bacteria	p__Pseudomonadota	c__Gammaproteobacteria	o__Moraxellales	f__Moraxellaceae	g__Acinetobacter	s__Acinetobacter_sp._WY4	NA	NA	NA	NA	NA	NA	NA	NA	1	3	2	NA	16	NA	NA	3	1	1	1
k__Bacteria	p__Pseudomonadota	c__Gammaproteobacteria	o__Moraxellales	f__Moraxellaceae	g__Acinetobacter	s__Acinetobacter_sp._C16S1	NA	NA	NA	NA	NA	NA	NA	NA	2	NA	1	NA	NA	NA	NA	NA	NA	NA	NA
k__Bacteria	p__Pseudomonadota	c__Gammaproteobacteria	o__Moraxellales	f__Moraxellaceae	g__Acinetobacter	s__Acinetobacter_sp._YH12138	NA	NA	NA	NA	NA	NA	NA	NA	12	NA	NA	NA	5	8	NA	1	11	3	2
k__Bacteria	p__Pseudomonadota	c__Gammaproteobacteria	o__Moraxellales	f__Moraxellaceae	g__Acinetobacter	s__Acinetobacter_sp._10FS3-1	NA	NA	NA	NA	NA	NA	NA	NA	1	2	NA	9	28	3	29	1	81	34	50
k__Bacteria	p__Pseudomonadota	c__Gammaproteobacteria	o__Moraxellales	f__Moraxellaceae	g__Acinetobacter	s__Acinetobacter_sp._FDAARGOS_724	NA	NA	NA	NA	NA	NA	NA	NA	NA	5	NA	NA	NA	NA	NA	1	1	NA	NA
k__Bacteria	p__Pseudomonadota	c__Gammaproteobacteria	o__Moraxellales	f__Moraxellaceae	g__Acinetobacter	s__Acinetobacter_proteolyticus	NA	NA	NA	NA	NA	NA	NA	NA	1	NA	13	1	1	2	NA	NA	NA	NA	NA
k__Bacteria	p__Pseudomonadota	c__Gammaproteobacteria	o__Moraxellales	f__Moraxellaceae	g__Acinetobacter	s__Acinetobacter_indicus	NA	NA	6	2	NA	NA	NA	NA	36	168	225	7	30	6	35	6	107	48	36
k__Bacteria	p__Pseudomonadota	c__Gammaproteobacteria	o__Moraxellales	f__Moraxellaceae	g__Acinetobacter	s__Acinetobacter_vivianii	NA	NA	NA	NA	NA	NA	NA	NA	NA	3	12	NA	1	NA	NA	NA	NA	NA	NA
k__Bacteria	p__Pseudomonadota	c__Gammaproteobacteria	o__Moraxellales	f__Moraxellaceae	g__Acinetobacter	s__Acinetobacter_larvae	NA	NA	NA	NA	NA	NA	NA	NA	1	NA	1	NA	2	NA	2	NA	6	3	3
k__Bacteria	p__Pseudomonadota	c__Gammaproteobacteria	o__Moraxellales	f__Moraxellaceae	g__Acinetobacter	s__Acinetobacter_portensis	NA	NA	NA	NA	NA	NA	NA	NA	NA	1	NA	1	22	NA	4	NA	22	5	52
k__Bacteria	p__Pseudomonadota	c__Gammaproteobacteria	o__Moraxellales	f__Moraxellaceae	g__Acinetobacter	s__Acinetobacter_defluvii	NA	NA	NA	NA	NA	NA	NA	NA	148	NA	1	NA	7	NA	3	NA	2	2	4
k__Bacteria	p__Pseudomonadota	c__Gammaproteobacteria	o__Moraxellales	f__Moraxellaceae	g__Acinetobacter	s__Acinetobacter_wuhouensis	NA	NA	NA	NA	NA	NA	NA	NA	11	NA	1	5	19	NA	20	1	36	46	17
k__Bacteria	p__Pseudomonadota	c__Gammaproteobacteria	o__Moraxellales	f__Moraxellaceae	g__Acinetobacter	s__Acinetobacter_chinensis	NA	NA	NA	NA	NA	NA	NA	NA	4	NA	1	3	4	NA	5	NA	15	4	3
k__Bacteria	p__Pseudomonadota	c__Gammaproteobacteria	o__Moraxellales	f__Moraxellaceae	g__Acinetobacter	s__Acinetobacter_piscicola	NA	NA	NA	NA	NA	NA	NA	NA	39	11	2	3	11	1	11	NA	33	24	32
k__Bacteria	p__Pseudomonadota	c__Gammaproteobacteria	o__Moraxellales	f__Moraxellaceae	g__Acinetobacter	s__Acinetobacter_pseudolwoffii	NA	NA	NA	NA	NA	NA	NA	NA	9	3	6	14	52	5	45	4	114	57	67
k__Bacteria	p__Pseudomonadota	c__Gammaproteobacteria	o__Moraxellales	f__Moraxellaceae	g__Acinetobacter	s__Acinetobacter_cumulans	NA	NA	NA	NA	NA	NA	NA	NA	41	NA	1	10	20	56	7	NA	26	4	17
k__Bacteria	p__Pseudomonadota	c__Gammaproteobacteria	o__Moraxellales	f__Moraxellaceae	g__Acinetobacter	s__Acinetobacter_wanghuae	NA	NA	NA	NA	NA	NA	NA	NA	NA	1	NA	1	5	NA	NA	NA	3	NA	1
k__Bacteria	p__Pseudomonadota	c__Gammaproteobacteria	o__Moraxellales	f__Moraxellaceae	g__Acinetobacter	s__Acinetobacter_lanii	NA	NA	NA	NA	NA	NA	NA	NA	NA	NA	NA	2	3	NA	2	NA	5	1	3
k__Bacteria	p__Pseudomonadota	c__Gammaproteobacteria	o__Moraxellales	f__Moraxellaceae	g__Acinetobacter	s__Acinetobacter_shaoyimingii	NA	NA	NA	NA	NA	NA	NA	NA	NA	NA	NA	NA	1	NA	3	NA	4	1	1
k__Bacteria	p__Pseudomonadota	c__Gammaproteobacteria	o__Moraxellales	f__Moraxellaceae	g__Acinetobacter	s__Acinetobacter_terrestris	NA	NA	NA	NA	NA	NA	NA	NA	NA	NA	NA	21	43	3	25	2	82	96	38
k__Bacteria	p__Pseudomonadota	c__Gammaproteobacteria	o__Moraxellales	f__Moraxellaceae	g__Acinetobacter	s__Acinetobacter_sedimenti	NA	NA	NA	NA	NA	NA	NA	NA	NA	NA	NA	1	NA	NA	NA	NA	NA	NA	NA
k__Bacteria	p__Pseudomonadota	c__Gammaproteobacteria	o__Moraxellales	f__Moraxellaceae	g__Acinetobacter	s__Acinetobacter_tibetensis	NA	NA	NA	NA	NA	NA	NA	NA	1	NA	NA	1	2	NA	1	NA	3	1	NA
k__Bacteria	p__Pseudomonadota	c__Gammaproteobacteria	o__Moraxellales	f__Moraxellaceae	g__Acinetobacter	s__Acinetobacter_baylyi	NA	NA	NA	NA	NA	NA	NA	NA	NA	NA	NA	NA	1	NA	NA	NA	NA	NA	NA
k__Bacteria	p__Pseudomonadota	c__Gammaproteobacteria	o__Moraxellales	f__Moraxellaceae	g__Acinetobacter	s__Acinetobacter_haemolyticus	NA	NA	NA	NA	NA	NA	NA	NA	57	3	104	10	55	5	33	2	114	101	108
k__Bacteria	p__Pseudomonadota	c__Gammaproteobacteria	o__Moraxellales	f__Moraxellaceae	g__Acinetobacter	s__Acinetobacter_johnsonii	NA	NA	NA	1	NA	NA	NA	NA	298	83	11	135	548	408	326	92	2807	314	800
k__Bacteria	p__Pseudomonadota	c__Gammaproteobacteria	o__Moraxellales	f__Moraxellaceae	g__Acinetobacter	s__Acinetobacter_radioresistens	NA	NA	22	NA	1	NA	1	2	3	82	16	2	6	1	5	1	25	8	11
k__Bacteria	p__Pseudomonadota	c__Gammaproteobacteria	o__Moraxellales	f__Moraxellaceae	g__Acinetobacter	s__Acinetobacter_dispersus	NA	NA	NA	NA	NA	NA	NA	NA	NA	NA	5	NA	2	NA	NA	NA	NA	NA	NA
k__Bacteria	p__Pseudomonadota	c__Gammaproteobacteria	o__Moraxellales	f__Moraxellaceae	g__Acinetobacter	s__Acinetobacter_bereziniae	NA	NA	NA	NA	NA	NA	NA	NA	6	2	3	3	9	3	10	NA	22	7	20
k__Bacteria	p__Pseudomonadota	c__Gammaproteobacteria	o__Moraxellales	f__Moraxellaceae	g__Acinetobacter	s__Acinetobacter_guillouiae	NA	NA	NA	NA	NA	NA	NA	NA	NA	NA	NA	4	16	2	10	3	37	20	24
k__Bacteria	p__Pseudomonadota	c__Gammaproteobacteria	o__Moraxellales	f__Moraxellaceae	g__Acinetobacter	s__Acinetobacter_ursingii	NA	NA	NA	1	NA	NA	NA	1	26	NA	NA	1	6	3	7	NA	22	12	6
k__Bacteria	p__Pseudomonadota	c__Gammaproteobacteria	o__Moraxellales	f__Moraxellaceae	g__Acinetobacter	s__Acinetobacter_schindleri	NA	NA	4	NA	NA	1	1	NA	17	119	32	3	20	6	16	3	43	27	23
k__Bacteria	p__Pseudomonadota	c__Gammaproteobacteria	o__Moraxellales	f__Moraxellaceae	g__Acinetobacter	s__Acinetobacter_equi	NA	NA	NA	NA	NA	NA	NA	NA	NA	NA	NA	NA	1	1	NA	NA	NA	2	3
k__Bacteria	p__Pseudomonadota	c__Gammaproteobacteria	o__Moraxellales	f__Moraxellaceae	g__Acinetobacter	s__Acinetobacter_bouvetii	NA	NA	NA	NA	NA	NA	NA	NA	NA	NA	NA	4	9	1	28	1	6	11	18
k__Bacteria	p__Pseudomonadota	c__Gammaproteobacteria	o__Moraxellales	f__Moraxellaceae	g__Acinetobacter	s__Acinetobacter_towneri	NA	NA	NA	1	NA	NA	NA	NA	194	22	6	17	61	32	55	8	182	68	82
k__Bacteria	p__Pseudomonadota	c__Gammaproteobacteria	o__Moraxellales	f__Moraxellaceae	g__Acinetobacter	s__Acinetobacter_colistiniresistens	NA	NA	NA	NA	NA	NA	NA	NA	1	NA	3	1	1	NA	NA	NA	1	NA	NA
k__Bacteria	p__Pseudomonadota	c__Gammaproteobacteria	o__Moraxellales	f__Moraxellaceae	g__Acinetobacter	s__Acinetobacter_septicus	NA	NA	NA	NA	NA	NA	NA	NA	1	NA	1	NA	2	NA	1	NA	5	3	2
k__Bacteria	p__Pseudomonadota	c__Gammaproteobacteria	o__Moraxellales	f__Moraxellaceae	g__Acinetobacter	s__Acinetobacter_lwoffii	NA	NA	NA	NA	NA	NA	NA	NA	27	36	8	23	441	22	50	52	229	158	136
k__Bacteria	p__Pseudomonadota	c__Gammaproteobacteria	o__Moraxellales	f__Moraxellaceae	g__Moraxella		1	1	20	10	NA	NA	7	2	802	284	89	215	510	121	62	100	90	79	28
k__Bacteria	p__Pseudomonadota	c__Gammaproteobacteria	o__Moraxellales	f__Moraxellaceae	g__Moraxella	s__Moraxella_osloensis	NA	NA	13	4	NA	NA	NA	2	497	182	50	112	262	58	36	57	45	42	11
k__Bacteria	p__Pseudomonadota	c__Gammaproteobacteria	o__Moraxellales	f__Moraxellaceae	g__Moraxella	s__Moraxella_sp._ZY171148	NA	NA	NA	NA	NA	NA	NA	NA	NA	1	NA	NA	NA	NA	NA	NA	NA	NA	NA
k__Bacteria	p__Pseudomonadota	c__Gammaproteobacteria	o__Moraxellales	f__Moraxellaceae	g__Moraxella	s__Moraxella_sp._DOX410	NA	NA	NA	NA	NA	NA	NA	NA	NA	1	1	NA	NA	NA	NA	NA	NA	1	NA
k__Bacteria	p__Pseudomonadota	c__Gammaproteobacteria	o__Alteromonadales				52	66	226	169	108	18	227	20	26443	934	19928	970	5383	1009	15657	392	7830	13509	5692
k__Bacteria	p__Pseudomonadota	c__Gammaproteobacteria	o__Alteromonadales	f__Shewanellaceae			35	36	45	14	43	4	124	3	19307	783	8785	963	5359	1002	15582	389	7759	13449	5667
k__Bacteria	p__Pseudomonadota	c__Gammaproteobacteria	o__Alteromonadales	f__Shewanellaceae	g__Shewanella		35	36	45	14	43	4	124	3	19288	782	8774	961	5355	1001	15566	389	7750	13419	5657
k__Bacteria	p__Pseudomonadota	c__Gammaproteobacteria	o__Alteromonadales	f__Shewanellaceae	g__Shewanella	s__Shewanella_khirikhana	10	11	NA	1	NA	NA	71	1	12	16	5691	NA	NA	2	7	1	NA	NA	NA
k__Bacteria	p__Pseudomonadota	c__Gammaproteobacteria	o__Alteromonadales	f__Shewanellaceae	g__Shewanella	s__Shewanella_decolorationis	2	1	NA	NA	NA	NA	3	NA	180	1	681	NA	6	24	19	NA	19	5	3
k__Bacteria	p__Pseudomonadota	c__Gammaproteobacteria	o__Alteromonadales	f__Shewanellaceae	g__Shewanella	s__Shewanella_sp._MR-4	1	1	NA	NA	NA	NA	NA	NA	461	NA	10	1	10	10	156	NA	20	1	NA
k__Bacteria	p__Pseudomonadota	c__Gammaproteobacteria	o__Alteromonadales	f__Shewanellaceae	g__Shewanella	s__Shewanella_sp._DAU305	NA	NA	NA	NA	NA	NA	NA	NA	4	1	NA	2	9	NA	25	1	15	33	12
k__Bacteria	p__Pseudomonadota	c__Gammaproteobacteria	o__Alteromonadales	f__Shewanellaceae	g__Shewanella	s__Shewanella_sp._JNE2	NA	NA	NA	NA	NA	NA	NA	NA	1	NA	NA	NA	NA	NA	3	NA	2	1	NA
k__Bacteria	p__Pseudomonadota	c__Gammaproteobacteria	o__Alteromonadales	f__Shewanellaceae	g__Shewanella	s__Shewanella_sp._NFH-SH190041	NA	NA	13	4	18	1	NA	NA	NA	NA	NA	NA	2	NA	NA	NA	NA	NA	NA
k__Bacteria	p__Pseudomonadota	c__Gammaproteobacteria	o__Alteromonadales	f__Shewanellaceae	g__Shewanella	s__Shewanella_sp._OMA3-2	NA	NA	NA	NA	NA	NA	NA	NA	NA	NA	NA	NA	10	NA	6	NA	2	4	1
k__Bacteria	p__Pseudomonadota	c__Gammaproteobacteria	o__Alteromonadales	f__Shewanellaceae	g__Shewanella	s__Shewanella_sp._FJAT-51649	NA	NA	NA	NA	NA	NA	NA	NA	18	NA	2	NA	NA	1	8	NA	1	1	NA
k__Bacteria	p__Pseudomonadota	c__Gammaproteobacteria	o__Alteromonadales	f__Shewanellaceae	g__Shewanella	s__Shewanella_sp._FJAT-52076	NA	NA	NA	NA	NA	NA	NA	NA	NA	NA	22	NA	NA	NA	NA	NA	NA	NA	NA
k__Bacteria	p__Pseudomonadota	c__Gammaproteobacteria	o__Alteromonadales	f__Shewanellaceae	g__Shewanella	s__Shewanella_sp._LZH-2	NA	NA	NA	NA	NA	NA	NA	NA	5	NA	4	NA	1	4	4	1	9	2	NA
k__Bacteria	p__Pseudomonadota	c__Gammaproteobacteria	o__Alteromonadales	f__Shewanellaceae	g__Shewanella	s__Shewanella_sp._Arc9-LZ	NA	NA	NA	NA	NA	NA	NA	NA	NA	NA	NA	1	6	NA	15	NA	1	6	3
k__Bacteria	p__Pseudomonadota	c__Gammaproteobacteria	o__Alteromonadales	f__Shewanellaceae	g__Shewanella	s__Shewanella_sp._SNU_WT4	NA	NA	NA	NA	NA	NA	NA	NA	NA	NA	NA	NA	NA	NA	NA	1	2	NA	NA
k__Bacteria	p__Pseudomonadota	c__Gammaproteobacteria	o__Alteromonadales	f__Shewanellaceae	g__Shewanella	s__Shewanella_sp._LC6	NA	NA	NA	NA	NA	NA	NA	NA	10	1	2	NA	1	NA	2	NA	4	3	NA
k__Bacteria	p__Pseudomonadota	c__Gammaproteobacteria	o__Alteromonadales	f__Shewanellaceae	g__Shewanella	s__Shewanella_sp._Pdp11	NA	NA	NA	NA	NA	NA	NA	NA	12	NA	1	3	9	3	32	NA	33	17	10
k__Bacteria	p__Pseudomonadota	c__Gammaproteobacteria	o__Alteromonadales	f__Shewanellaceae	g__Shewanella	s__Shewanella_sp._GutCb	NA	NA	NA	NA	NA	NA	NA	NA	NA	NA	NA	NA	1	NA	NA	NA	NA	NA	NA
k__Bacteria	p__Pseudomonadota	c__Gammaproteobacteria	o__Alteromonadales	f__Shewanellaceae	g__Shewanella	s__Shewanella_sp._11B5	NA	NA	NA	NA	NA	NA	NA	NA	NA	NA	NA	NA	NA	NA	2	NA	NA	NA	NA
k__Bacteria	p__Pseudomonadota	c__Gammaproteobacteria	o__Alteromonadales	f__Shewanellaceae	g__Shewanella	s__Shewanella_sp._WE21	NA	NA	NA	NA	NA	NA	NA	NA	NA	NA	NA	9	38	5	103	2	162	79	55
k__Bacteria	p__Pseudomonadota	c__Gammaproteobacteria	o__Alteromonadales	f__Shewanellaceae	g__Shewanella	s__Shewanella_sp._FDAARGOS_354	NA	NA	NA	NA	NA	NA	NA	NA	3	NA	1	2	NA	1	7	NA	2	4	3
k__Bacteria	p__Pseudomonadota	c__Gammaproteobacteria	o__Alteromonadales	f__Shewanellaceae	g__Shewanella	s__Shewanella_sp._33B	NA	NA	NA	NA	NA	NA	NA	NA	NA	NA	NA	1	NA	NA	NA	NA	NA	NA	NA
k__Bacteria	p__Pseudomonadota	c__Gammaproteobacteria	o__Alteromonadales	f__Shewanellaceae	g__Shewanella	s__Shewanella_sp._W3-18-1	NA	NA	NA	NA	NA	NA	1	NA	NA	NA	NA	NA	1	NA	2	NA	NA	2	NA
k__Bacteria	p__Pseudomonadota	c__Gammaproteobacteria	o__Alteromonadales	f__Shewanellaceae	g__Shewanella	s__Shewanella_sp._ANA-3	NA	NA	NA	NA	NA	NA	NA	NA	53	NA	1	NA	3	1	8	NA	2	2	NA
k__Bacteria	p__Pseudomonadota	c__Gammaproteobacteria	o__Alteromonadales	f__Shewanellaceae	g__Shewanella	s__Shewanella_cyperi	NA	NA	NA	NA	NA	NA	NA	NA	NA	NA	1	NA	NA	1	NA	NA	1	NA	NA
k__Bacteria	p__Pseudomonadota	c__Gammaproteobacteria	o__Alteromonadales	f__Shewanellaceae	g__Shewanella	s__Shewanella_aestuarii	NA	NA	NA	NA	NA	NA	NA	NA	NA	NA	1	NA	NA	NA	NA	NA	NA	NA	NA
k__Bacteria	p__Pseudomonadota	c__Gammaproteobacteria	o__Alteromonadales	f__Shewanellaceae	g__Shewanella	s__Shewanella_litorisediminis	NA	NA	NA	NA	NA	NA	NA	NA	NA	NA	4	NA	NA	NA	NA	NA	NA	NA	NA
k__Bacteria	p__Pseudomonadota	c__Gammaproteobacteria	o__Alteromonadales	f__Shewanellaceae	g__Shewanella	s__Shewanella_inventionis	NA	NA	NA	NA	NA	NA	NA	NA	2	NA	NA	NA	NA	NA	5	NA	1	2	1
k__Bacteria	p__Pseudomonadota	c__Gammaproteobacteria	o__Alteromonadales	f__Shewanellaceae	g__Shewanella	s__Shewanella_carassii	NA	NA	NA	NA	1	NA	NA	NA	4	2	10	NA	NA	NA	NA	NA	1	NA	NA
k__Bacteria	p__Pseudomonadota	c__Gammaproteobacteria	o__Alteromonadales	f__Shewanellaceae	g__Shewanella	s__Shewanella_bicestrii	NA	NA	NA	NA	NA	NA	NA	NA	166	NA	11	NA	2	1	35	NA	15	1	NA
k__Bacteria	p__Pseudomonadota	c__Gammaproteobacteria	o__Alteromonadales	f__Shewanellaceae	g__Shewanella	s__Shewanella_psychromarinicola	NA	NA	NA	NA	NA	1	NA	NA	NA	NA	NA	NA	2	NA	NA	NA	NA	2	1
k__Bacteria	p__Pseudomonadota	c__Gammaproteobacteria	o__Alteromonadales	f__Shewanellaceae	g__Shewanella	s__Shewanella_polaris	NA	NA	NA	NA	NA	NA	NA	NA	NA	NA	1	NA	NA	NA	NA	NA	NA	NA	NA
k__Bacteria	p__Pseudomonadota	c__Gammaproteobacteria	o__Alteromonadales	f__Shewanellaceae	g__Shewanella	s__Shewanella_glacialimarina	NA	NA	NA	NA	NA	NA	NA	NA	NA	NA	NA	NA	NA	NA	NA	NA	1	NA	NA
k__Bacteria	p__Pseudomonadota	c__Gammaproteobacteria	o__Alteromonadales	f__Shewanellaceae	g__Shewanella	s__Shewanella_oncorhynchi	NA	NA	NA	NA	NA	NA	NA	NA	2	2	NA	6	37	1	96	4	145	58	76
k__Bacteria	p__Pseudomonadota	c__Gammaproteobacteria	o__Alteromonadales	f__Shewanellaceae	g__Shewanella	s__Shewanella_seohaensis	NA	NA	NA	NA	NA	NA	NA	NA	134	NA	12	NA	1	11	34	NA	7	1	NA
k__Bacteria	p__Pseudomonadota	c__Gammaproteobacteria	o__Alteromonadales	f__Shewanellaceae	g__Shewanella	s__Shewanella_avicenniae	NA	NA	NA	NA	NA	NA	NA	NA	NA	NA	1	NA	NA	NA	NA	NA	NA	NA	NA
k__Bacteria	p__Pseudomonadota	c__Gammaproteobacteria	o__Alteromonadales	f__Shewanellaceae	g__Shewanella	s__Shewanella_yunxiaonensis	NA	NA	NA	NA	NA	NA	NA	NA	1	NA	NA	NA	NA	NA	NA	NA	NA	NA	NA
k__Bacteria	p__Pseudomonadota	c__Gammaproteobacteria	o__Alteromonadales	f__Shewanellaceae	g__Shewanella	s__Shewanella_psychrotolerans	NA	NA	NA	NA	NA	NA	NA	NA	NA	NA	NA	NA	NA	NA	NA	NA	NA	1	NA
k__Bacteria	p__Pseudomonadota	c__Gammaproteobacteria	o__Alteromonadales	f__Shewanellaceae	g__Shewanella	s__Shewanella_mesophila	NA	NA	NA	NA	NA	NA	1	NA	NA	NA	1	NA	NA	NA	1	NA	NA	1	NA
k__Bacteria	p__Pseudomonadota	c__Gammaproteobacteria	o__Alteromonadales	f__Shewanellaceae	g__Shewanella	s__Shewanella_mangrovisoli	NA	NA	NA	NA	NA	NA	NA	NA	28	NA	3	NA	1	1	7	1	1	1	NA
k__Bacteria	p__Pseudomonadota	c__Gammaproteobacteria	o__Alteromonadales	f__Shewanellaceae	g__Shewanella	s__Shewanella_acanthi	NA	NA	NA	NA	NA	NA	NA	NA	2	NA	NA	NA	NA	NA	NA	NA	NA	NA	NA
k__Bacteria	p__Pseudomonadota	c__Gammaproteobacteria	o__Alteromonadales	f__Shewanellaceae	g__Shewanella	s__Shewanella_zhangzhouensis	NA	NA	NA	NA	NA	NA	NA	NA	NA	NA	8	NA	NA	NA	1	NA	1	NA	NA
k__Bacteria	p__Pseudomonadota	c__Gammaproteobacteria	o__Alteromonadales	f__Shewanellaceae	g__Shewanella	s__Shewanella_algae	NA	NA	1	1	1	NA	11	2	107	8	79	NA	1	NA	2	NA	2	1	NA
k__Bacteria	p__Pseudomonadota	c__Gammaproteobacteria	o__Alteromonadales	f__Shewanellaceae	g__Shewanella	s__Shewanella_frigidimarina	NA	NA	1	NA	NA	NA	NA	NA	NA	NA	NA	2	74	3	115	5	3	52	18
k__Bacteria	p__Pseudomonadota	c__Gammaproteobacteria	o__Alteromonadales	f__Shewanellaceae	g__Shewanella	s__Shewanella_amazonensis	NA	NA	NA	NA	NA	NA	1	NA	NA	NA	9	NA	NA	NA	1	NA	NA	NA	NA
k__Bacteria	p__Pseudomonadota	c__Gammaproteobacteria	o__Alteromonadales	f__Shewanellaceae	g__Shewanella	s__Shewanella_baltica	1	NA	8	NA	3	NA	NA	NA	772	185	3	158	878	63	2968	37	822	2823	877
k__Bacteria	p__Pseudomonadota	c__Gammaproteobacteria	o__Alteromonadales	f__Shewanellaceae	g__Shewanella	s__Shewanella_oneidensis	NA	NA	NA	NA	NA	NA	NA	NA	1	NA	1	NA	4	NA	6	NA	2	5	2
k__Bacteria	p__Pseudomonadota	c__Gammaproteobacteria	o__Alteromonadales	f__Shewanellaceae	g__Shewanella	s__Shewanella_pealeana	NA	NA	NA	1	NA	NA	NA	NA	NA	NA	NA	NA	NA	NA	NA	NA	NA	NA	NA
k__Bacteria	p__Pseudomonadota	c__Gammaproteobacteria	o__Alteromonadales	f__Shewanellaceae	g__Shewanella	s__uncultured_Shewanella_sp.	NA	NA	NA	NA	NA	NA	NA	NA	21	NA	NA	3	6	1	42	NA	10	18	7
k__Bacteria	p__Pseudomonadota	c__Gammaproteobacteria	o__Alteromonadales	f__Shewanellaceae	g__Shewanella	s__Shewanella_livingstonensis	NA	NA	NA	NA	NA	NA	NA	NA	NA	NA	NA	NA	NA	NA	7	NA	NA	2	NA
k__Bacteria	p__Pseudomonadota	c__Gammaproteobacteria	o__Alteromonadales	f__Shewanellaceae	g__Shewanella	s__Shewanella_denitrificans	NA	NA	NA	NA	NA	NA	NA	NA	2	NA	NA	NA	1	NA	3	NA	NA	6	NA
k__Bacteria	p__Pseudomonadota	c__Gammaproteobacteria	o__Alteromonadales	f__Shewanellaceae	g__Shewanella	s__Shewanella_indica	NA	NA	2	NA	NA	NA	NA	NA	9	1	NA	NA	NA	NA	NA	NA	1	NA	NA
k__Bacteria	p__Pseudomonadota	c__Gammaproteobacteria	o__Alteromonadales	f__Shewanellaceae	g__Shewanella	s__Shewanella_marisflavi	NA	NA	NA	NA	NA	NA	NA	NA	NA	NA	NA	NA	NA	NA	NA	NA	NA	2	NA
k__Bacteria	p__Pseudomonadota	c__Gammaproteobacteria	o__Alteromonadales	f__Shewanellaceae	g__Shewanella	s__Shewanella_xiamenensis	NA	NA	NA	NA	NA	NA	1	NA	76	1	10	2	11	11	46	1	34	8	5
k__Bacteria	p__Pseudomonadota	c__Gammaproteobacteria	o__Alteromonadales	f__Shewanellaceae	g__Shewanella	s__Shewanella_loihica	NA	NA	NA	NA	NA	NA	1	NA	1	NA	NA	NA	NA	NA	NA	NA	NA	NA	NA
k__Bacteria	p__Pseudomonadota	c__Gammaproteobacteria	o__Alteromonadales	f__Shewanellaceae	g__Shewanella	s__Shewanella_morhuae	NA	NA	NA	NA	NA	NA	NA	NA	NA	NA	NA	NA	2	NA	7	NA	4	2	2
k__Bacteria	p__Pseudomonadota	c__Gammaproteobacteria	o__Alteromonadales	f__Shewanellaceae	g__Shewanella	s__Shewanella_vesiculosa	NA	NA	NA	NA	NA	NA	NA	NA	NA	NA	1	5	63	NA	156	5	4	45	79
k__Bacteria	p__Pseudomonadota	c__Gammaproteobacteria	o__Alteromonadales	f__Shewanellaceae	g__Shewanella	s__Shewanella_chilikensis	NA	NA	NA	NA	NA	NA	NA	NA	4	NA	2	NA	1	NA	4	NA	1	NA	1
k__Bacteria	p__Pseudomonadota	c__Gammaproteobacteria	o__Alteromonadales	f__Shewanellaceae	g__Shewanella	s__Shewanella_dokdonensis	NA	NA	NA	NA	NA	NA	NA	NA	NA	NA	4	NA	NA	NA	NA	NA	NA	NA	NA
k__Bacteria	p__Pseudomonadota	c__Gammaproteobacteria	o__Alteromonadales	f__Shewanellaceae	g__Shewanella	s__Shewanella_putrefaciens	NA	NA	NA	NA	NA	NA	NA	NA	11	NA	4	3	9	4	43	2	41	14	15
k__Bacteria	p__Pseudomonadota	c__Gammaproteobacteria	o__Alteromonadales	f__Alteromonadaceae			8	16	165	123	18	8	18	9	1396	40	6272	NA	NA	NA	1	NA	6	NA	NA
k__Bacteria	p__Pseudomonadota	c__Gammaproteobacteria	o__Alteromonadales	f__Alteromonadaceae	g__Alteromonas		5	11	163	112	17	8	11	6	1341	32	3787	NA	NA	NA	1	NA	6	NA	NA
k__Bacteria	p__Pseudomonadota	c__Gammaproteobacteria	o__Alteromonadales	f__Alteromonadaceae	g__Alteromonas	s__Alteromonas_macleodii	4	7	9	26	7	4	4	3	1167	28	2740	NA	NA	NA	1	NA	5	NA	NA
k__Bacteria	p__Pseudomonadota	c__Gammaproteobacteria	o__Alteromonadales	f__Alteromonadaceae	g__Alteromonas	s__Alteromonas_mediterranea	NA	NA	NA	NA	NA	NA	NA	NA	8	NA	64	NA	NA	NA	NA	NA	NA	NA	NA
k__Bacteria	p__Pseudomonadota	c__Gammaproteobacteria	o__Alteromonadales	f__Alteromonadaceae	g__Alteromonas	s__Alteromonas_australica	NA	NA	NA	NA	NA	NA	NA	NA	NA	NA	1	NA	NA	NA	NA	NA	NA	NA	NA
k__Bacteria	p__Pseudomonadota	c__Gammaproteobacteria	o__Alteromonadales	f__Alteromonadaceae	g__Alteromonas	s__Alteromonas_pelagimontana	NA	NA	NA	NA	NA	NA	NA	NA	NA	NA	3	NA	NA	NA	NA	NA	NA	NA	NA
k__Bacteria	p__Pseudomonadota	c__Gammaproteobacteria	o__Alteromonadales	f__Alteromonadaceae	g__Alteromonas	s__Alteromonas_sp._BL110	NA	NA	NA	NA	NA	NA	NA	NA	NA	NA	13	NA	NA	NA	NA	NA	NA	NA	NA
k__Bacteria	p__Pseudomonadota	c__Gammaproteobacteria	o__Alteromonadales	f__Alteromonadaceae	g__Alteromonas	s__Alteromonas_sp._RW2A1	NA	NA	NA	NA	NA	NA	NA	NA	NA	NA	1	NA	NA	NA	NA	NA	NA	NA	NA
k__Bacteria	p__Pseudomonadota	c__Gammaproteobacteria	o__Alteromonadales	f__Alteromonadaceae	g__Alteromonas	s__Alteromonas_sp._RKMC-009	NA	NA	NA	NA	NA	NA	1	2	11	NA	29	NA	NA	NA	NA	NA	NA	NA	NA
k__Bacteria	p__Pseudomonadota	c__Gammaproteobacteria	o__Alteromonadales	f__Alteromonadaceae	g__Alteromonas	s__Alteromonas_sp._LMIT006	NA	NA	148	77	2	3	1	NA	NA	NA	2	NA	NA	NA	NA	NA	NA	NA	NA
k__Bacteria	p__Pseudomonadota	c__Gammaproteobacteria	o__Alteromonadales	f__Alteromonadaceae	g__Alteromonas	s__Alteromonas_sp._009811495	NA	NA	1	1	1	1	NA	NA	NA	1	NA	NA	NA	NA	NA	NA	NA	NA	NA
k__Bacteria	p__Pseudomonadota	c__Gammaproteobacteria	o__Alteromonadales	f__Alteromonadaceae	g__Alteromonas	s__Alteromonas_sp._CI.11.F.A3	NA	NA	NA	NA	NA	NA	NA	NA	NA	NA	1	NA	NA	NA	NA	NA	NA	NA	NA
k__Bacteria	p__Pseudomonadota	c__Gammaproteobacteria	o__Alteromonadales	f__Alteromonadaceae	g__Salinimonas		3	5	2	10	1	NA	2	3	43	6	2308	NA	NA	NA	NA	NA	NA	NA	NA
k__Bacteria	p__Pseudomonadota	c__Gammaproteobacteria	o__Alteromonadales	f__Alteromonadaceae	g__Salinimonas	s__Salinimonas_iocasae	3	5	2	7	NA	NA	NA	NA	34	5	2227	NA	NA	NA	NA	NA	NA	NA	NA
k__Bacteria	p__Pseudomonadota	c__Gammaproteobacteria	o__Alteromonadales	f__Alteromonadaceae	g__Salinimonas	s__Salinimonas_lutimaris	NA	NA	NA	3	1	NA	2	2	9	1	29	NA	NA	NA	NA	NA	NA	NA	NA
k__Bacteria	p__Pseudomonadota	c__Gammaproteobacteria	o__Alteromonadales	f__Alteromonadaceae	g__Salinimonas	s__Salinimonas_sediminis	NA	NA	NA	NA	NA	NA	NA	NA	NA	NA	6	NA	NA	NA	NA	NA	NA	NA	NA
k__Bacteria	p__Pseudomonadota	c__Gammaproteobacteria	o__Alteromonadales	f__Alteromonadaceae	g__Salinimonas	s__Salinimonas_marina	NA	NA	NA	NA	NA	NA	NA	NA	NA	NA	7	NA	NA	NA	NA	NA	NA	NA	NA
k__Bacteria	p__Pseudomonadota	c__Gammaproteobacteria	o__Alteromonadales	f__Alteromonadaceae	g__Agarivorans		NA	NA	NA	NA	NA	NA	NA	NA	NA	NA	2	NA	NA	NA	NA	NA	NA	NA	NA
k__Bacteria	p__Pseudomonadota	c__Gammaproteobacteria	o__Alteromonadales	f__Alteromonadaceae	g__Agarivorans	s__Agarivorans_gilvus	NA	NA	NA	NA	NA	NA	NA	NA	NA	NA	2	NA	NA	NA	NA	NA	NA	NA	NA
k__Bacteria	p__Pseudomonadota	c__Gammaproteobacteria	o__Alteromonadales	f__Alteromonadaceae	g__Catenovulum		NA	NA	NA	NA	NA	NA	NA	NA	NA	1	5	NA	NA	NA	NA	NA	NA	NA	NA
k__Bacteria	p__Pseudomonadota	c__Gammaproteobacteria	o__Alteromonadales	f__Alteromonadaceae	g__Catenovulum	s__Catenovulum_sp._TS8	NA	NA	NA	NA	NA	NA	NA	NA	NA	1	4	NA	NA	NA	NA	NA	NA	NA	NA
k__Bacteria	p__Pseudomonadota	c__Gammaproteobacteria	o__Alteromonadales	f__Alteromonadaceae	g__Gayadomonas		NA	NA	NA	NA	NA	NA	NA	NA	1	NA	NA	NA	NA	NA	NA	NA	NA	NA	NA
k__Bacteria	p__Pseudomonadota	c__Gammaproteobacteria	o__Alteromonadales	f__Alteromonadaceae	g__Gayadomonas	s__Gayadomonas_joobiniege	NA	NA	NA	NA	NA	NA	NA	NA	1	NA	NA	NA	NA	NA	NA	NA	NA	NA	NA
k__Bacteria	p__Pseudomonadota	c__Gammaproteobacteria	o__Alteromonadales	f__Alteromonadaceae	g__Paraglaciecola		NA	NA	NA	NA	NA	NA	NA	NA	NA	NA	4	NA	NA	NA	NA	NA	NA	NA	NA
k__Bacteria	p__Pseudomonadota	c__Gammaproteobacteria	o__Alteromonadales	f__Alteromonadaceae	g__Paraglaciecola	s__Paraglaciecola_mesophila	NA	NA	NA	NA	NA	NA	NA	NA	NA	NA	3	NA	NA	NA	NA	NA	NA	NA	NA
k__Bacteria	p__Pseudomonadota	c__Gammaproteobacteria	o__Alteromonadales	f__Alteromonadaceae	g__Alkalimarinus		NA	NA	NA	1	NA	NA	NA	NA	NA	NA	NA	NA	NA	NA	NA	NA	NA	NA	NA
k__Bacteria	p__Pseudomonadota	c__Gammaproteobacteria	o__Alteromonadales	f__Alteromonadaceae	g__Alkalimarinus	s__Alkalimarinus_coralli	NA	NA	NA	1	NA	NA	NA	NA	NA	NA	NA	NA	NA	NA	NA	NA	NA	NA	NA
k__Bacteria	p__Pseudomonadota	c__Gammaproteobacteria	o__Alteromonadales	f__Pseudoalteromonadaceae			9	14	15	32	43	5	79	8	5589	101	4593	4	4	2	8	NA	19	20	2
k__Bacteria	p__Pseudomonadota	c__Gammaproteobacteria	o__Alteromonadales	f__Pseudoalteromonadaceae	g__Pseudoalteromonas		9	14	15	31	42	5	79	8	5585	101	4590	4	4	2	8	NA	18	20	2
k__Bacteria	p__Pseudomonadota	c__Gammaproteobacteria	o__Alteromonadales	f__Pseudoalteromonadaceae	g__Pseudoalteromonas	s__Pseudoalteromonas_xiamenensis	NA	3	NA	NA	NA	NA	45	NA	NA	2	996	NA	NA	NA	NA	NA	1	NA	NA
k__Bacteria	p__Pseudomonadota	c__Gammaproteobacteria	o__Alteromonadales	f__Pseudoalteromonadaceae	g__Pseudoalteromonas	s__Pseudoalteromonas_sp._SCSIO_43088	NA	NA	NA	1	1	NA	3	1	235	7	389	NA	NA	NA	1	NA	4	NA	NA
k__Bacteria	p__Pseudomonadota	c__Gammaproteobacteria	o__Alteromonadales	f__Pseudoalteromonadaceae	g__Pseudoalteromonas	s__Pseudoalteromonas_sp._M8	NA	NA	NA	NA	NA	NA	NA	NA	2	NA	1	NA	NA	NA	NA	NA	NA	NA	NA
k__Bacteria	p__Pseudomonadota	c__Gammaproteobacteria	o__Alteromonadales	f__Pseudoalteromonadaceae	g__Pseudoalteromonas	s__Pseudoalteromonas_sp._APM04	NA	NA	NA	NA	NA	NA	NA	NA	1	NA	NA	NA	NA	NA	NA	NA	NA	NA	NA
k__Bacteria	p__Pseudomonadota	c__Gammaproteobacteria	o__Alteromonadales	f__Pseudoalteromonadaceae	g__Pseudoalteromonas	s__Pseudoalteromonas_sp._JSTW	NA	NA	NA	NA	NA	NA	NA	NA	2	NA	3	NA	NA	NA	NA	NA	NA	NA	NA
k__Bacteria	p__Pseudomonadota	c__Gammaproteobacteria	o__Alteromonadales	f__Pseudoalteromonadaceae	g__Pseudoalteromonas	s__Pseudoalteromonas_sp._MT33b	NA	NA	NA	1	NA	NA	NA	NA	4	NA	4	NA	NA	NA	NA	NA	NA	NA	NA
k__Bacteria	p__Pseudomonadota	c__Gammaproteobacteria	o__Alteromonadales	f__Pseudoalteromonadaceae	g__Pseudoalteromonas	s__Pseudoalteromonas_sp._A41-2	NA	NA	NA	NA	NA	NA	NA	NA	NA	NA	1	NA	NA	NA	NA	NA	NA	NA	NA
k__Bacteria	p__Pseudomonadota	c__Gammaproteobacteria	o__Alteromonadales	f__Pseudoalteromonadaceae	g__Pseudoalteromonas	s__Pseudoalteromonas_sp._JC3	NA	NA	NA	NA	NA	NA	NA	NA	2	NA	NA	NA	NA	NA	NA	NA	NA	NA	NA
k__Bacteria	p__Pseudomonadota	c__Gammaproteobacteria	o__Alteromonadales	f__Pseudoalteromonadaceae	g__Pseudoalteromonas	s__Pseudoalteromonas_sp._SCSIO_43201	NA	NA	NA	NA	1	NA	NA	NA	NA	NA	NA	NA	NA	NA	NA	NA	NA	NA	NA
k__Bacteria	p__Pseudomonadota	c__Gammaproteobacteria	o__Alteromonadales	f__Pseudoalteromonadaceae	g__Pseudoalteromonas	s__Pseudoalteromonas_sp._SCSIO_43101	NA	NA	1	NA	NA	NA	NA	NA	4	NA	11	NA	NA	NA	NA	NA	NA	NA	NA
k__Bacteria	p__Pseudomonadota	c__Gammaproteobacteria	o__Alteromonadales	f__Pseudoalteromonadaceae	g__Pseudoalteromonas	s__Pseudoalteromonas_sp._SiA1	NA	NA	NA	NA	NA	NA	NA	NA	1	NA	NA	NA	NA	NA	NA	NA	NA	NA	NA
k__Bacteria	p__Pseudomonadota	c__Gammaproteobacteria	o__Alteromonadales	f__Pseudoalteromonadaceae	g__Pseudoalteromonas	s__Pseudoalteromonas_sp._SCSIO_43095	NA	NA	NA	1	NA	NA	NA	NA	267	3	1	NA	1	NA	NA	NA	NA	NA	NA
k__Bacteria	p__Pseudomonadota	c__Gammaproteobacteria	o__Alteromonadales	f__Pseudoalteromonadaceae	g__Pseudoalteromonas	s__Pseudoalteromonas_sp._KG3	NA	NA	NA	NA	NA	NA	NA	NA	3	1	2	NA	NA	NA	NA	NA	NA	2	NA
k__Bacteria	p__Pseudomonadota	c__Gammaproteobacteria	o__Alteromonadales	f__Pseudoalteromonadaceae	g__Pseudoalteromonas	s__Pseudoalteromonas_sp._FE4	NA	NA	NA	NA	2	NA	NA	NA	8	NA	32	NA	NA	NA	NA	NA	NA	NA	NA
k__Bacteria	p__Pseudomonadota	c__Gammaproteobacteria	o__Alteromonadales	f__Pseudoalteromonadaceae	g__Pseudoalteromonas	s__Pseudoalteromonas_sp._MM1	NA	NA	NA	NA	NA	NA	NA	NA	2	NA	1	NA	NA	NA	NA	NA	NA	NA	NA
k__Bacteria	p__Pseudomonadota	c__Gammaproteobacteria	o__Alteromonadales	f__Pseudoalteromonadaceae	g__Pseudoalteromonas	s__Pseudoalteromonas_sp._A25	NA	NA	NA	NA	NA	NA	NA	NA	NA	NA	1	NA	NA	NA	1	NA	NA	NA	NA
k__Bacteria	p__Pseudomonadota	c__Gammaproteobacteria	o__Alteromonadales	f__Pseudoalteromonadaceae	g__Pseudoalteromonas	s__Pseudoalteromonas_sp._SM9913	NA	NA	NA	NA	NA	NA	NA	NA	3	NA	NA	NA	NA	NA	NA	NA	NA	NA	NA
k__Bacteria	p__Pseudomonadota	c__Gammaproteobacteria	o__Alteromonadales	f__Pseudoalteromonadaceae	g__Pseudoalteromonas	s__Pseudoalteromonas_sp._643A	NA	NA	NA	NA	NA	NA	NA	NA	NA	1	NA	3	NA	NA	1	NA	NA	11	2
k__Bacteria	p__Pseudomonadota	c__Gammaproteobacteria	o__Alteromonadales	f__Pseudoalteromonadaceae	g__Pseudoalteromonas	s__Pseudoalteromonas_sp._NC201	NA	NA	NA	NA	NA	NA	NA	NA	4	NA	NA	NA	NA	NA	NA	NA	NA	NA	NA
k__Bacteria	p__Pseudomonadota	c__Gammaproteobacteria	o__Alteromonadales	f__Pseudoalteromonadaceae	g__Pseudoalteromonas	s__Pseudoalteromonas_sp._R3	NA	NA	1	1	NA	NA	NA	NA	NA	NA	1	NA	NA	NA	NA	NA	NA	NA	NA
k__Bacteria	p__Pseudomonadota	c__Gammaproteobacteria	o__Alteromonadales	f__Pseudoalteromonadaceae	g__Pseudoalteromonas	s__Pseudoalteromonas_sp._1_2015MBL_MicDiv	NA	NA	NA	NA	NA	NA	NA	NA	NA	NA	1	NA	NA	NA	NA	NA	NA	NA	NA
k__Bacteria	p__Pseudomonadota	c__Gammaproteobacteria	o__Alteromonadales	f__Pseudoalteromonadaceae	g__Pseudoalteromonas	s__Pseudoalteromonas_sp._GCY	NA	NA	NA	NA	NA	NA	NA	NA	1	NA	NA	NA	NA	NA	NA	NA	NA	NA	NA
k__Bacteria	p__Pseudomonadota	c__Gammaproteobacteria	o__Alteromonadales	f__Pseudoalteromonadaceae	g__Pseudoalteromonas	s__Pseudoalteromonas_sp._THAF3	1	NA	NA	NA	NA	NA	NA	NA	14	NA	9	NA	NA	NA	NA	NA	NA	NA	NA
k__Bacteria	p__Pseudomonadota	c__Gammaproteobacteria	o__Alteromonadales	f__Pseudoalteromonadaceae	g__Pseudoalteromonas	s__Pseudoalteromonas_lipolytica	NA	NA	NA	NA	NA	NA	NA	NA	12	NA	3	NA	NA	NA	NA	NA	NA	NA	NA
k__Bacteria	p__Pseudomonadota	c__Gammaproteobacteria	o__Alteromonadales	f__Pseudoalteromonadaceae	g__Pseudoalteromonas	s__Pseudoalteromonas_mariniglutinosa	NA	NA	NA	NA	NA	NA	NA	NA	1	NA	NA	NA	NA	NA	NA	NA	NA	NA	NA
k__Bacteria	p__Pseudomonadota	c__Gammaproteobacteria	o__Alteromonadales	f__Pseudoalteromonadaceae	g__Pseudoalteromonas	s__Pseudoalteromonas_spongiae	NA	NA	1	2	9	NA	NA	NA	202	46	5	NA	NA	NA	NA	NA	2	NA	NA
k__Bacteria	p__Pseudomonadota	c__Gammaproteobacteria	o__Alteromonadales	f__Pseudoalteromonadaceae	g__Pseudoalteromonas	s__Pseudoalteromonas_viridis	NA	NA	NA	NA	NA	NA	NA	NA	NA	NA	NA	NA	NA	NA	2	NA	NA	NA	NA
k__Bacteria	p__Pseudomonadota	c__Gammaproteobacteria	o__Alteromonadales	f__Pseudoalteromonadaceae	g__Pseudoalteromonas	s__Pseudoalteromonas_arctica	NA	NA	NA	NA	NA	NA	NA	NA	1	NA	NA	NA	NA	NA	NA	NA	NA	1	NA
k__Bacteria	p__Pseudomonadota	c__Gammaproteobacteria	o__Alteromonadales	f__Pseudoalteromonadaceae	g__Pseudoalteromonas	s__Pseudoalteromonas_maricaloris	NA	NA	NA	NA	NA	NA	NA	NA	7	NA	2	NA	NA	NA	NA	NA	NA	NA	NA
k__Bacteria	p__Pseudomonadota	c__Gammaproteobacteria	o__Alteromonadales	f__Pseudoalteromonadaceae	g__Pseudoalteromonas	s__Pseudoalteromonas_donghaensis	1	NA	NA	NA	NA	NA	1	NA	86	NA	9	NA	NA	NA	NA	NA	NA	NA	NA
k__Bacteria	p__Pseudomonadota	c__Gammaproteobacteria	o__Alteromonadales	f__Pseudoalteromonadaceae	g__Pseudoalteromonas	s__Pseudoalteromonas_shioyasakiensis	NA	NA	NA	1	NA	1	1	NA	95	2	209	NA	NA	NA	2	NA	NA	NA	NA
k__Bacteria	p__Pseudomonadota	c__Gammaproteobacteria	o__Alteromonadales	f__Pseudoalteromonadaceae	g__Pseudoalteromonas	s__Pseudoalteromonas_piratica	NA	NA	1	NA	3	1	NA	NA	2	1	1	NA	NA	NA	NA	NA	NA	NA	NA
k__Bacteria	p__Pseudomonadota	c__Gammaproteobacteria	o__Alteromonadales	f__Pseudoalteromonadaceae	g__Pseudoalteromonas	s__Pseudoalteromonas_ulvae	NA	NA	NA	NA	NA	NA	NA	NA	NA	NA	NA	NA	NA	1	NA	NA	NA	NA	NA
k__Bacteria	p__Pseudomonadota	c__Gammaproteobacteria	o__Alteromonadales	f__Pseudoalteromonadaceae	g__Pseudoalteromonas	s__Pseudoalteromonas_nigrifaciens	NA	NA	NA	NA	NA	NA	NA	NA	6	NA	NA	NA	NA	NA	NA	NA	NA	NA	NA
k__Bacteria	p__Pseudomonadota	c__Gammaproteobacteria	o__Alteromonadales	f__Pseudoalteromonadaceae	g__Pseudoalteromonas	s__Pseudoalteromonas_rubra	NA	NA	2	NA	NA	NA	NA	NA	1	NA	NA	NA	NA	NA	NA	NA	NA	NA	NA
k__Bacteria	p__Pseudomonadota	c__Gammaproteobacteria	o__Alteromonadales	f__Pseudoalteromonadaceae	g__Pseudoalteromonas	s__Pseudoalteromonas_tetraodonis	NA	NA	NA	NA	NA	NA	NA	NA	4	NA	1	NA	NA	NA	NA	NA	NA	NA	NA
k__Bacteria	p__Pseudomonadota	c__Gammaproteobacteria	o__Alteromonadales	f__Pseudoalteromonadaceae	g__Pseudoalteromonas	s__Pseudoalteromonas_undina	NA	NA	NA	NA	NA	NA	NA	NA	1	NA	NA	NA	NA	NA	NA	NA	NA	NA	NA
k__Bacteria	p__Pseudomonadota	c__Gammaproteobacteria	o__Alteromonadales	f__Pseudoalteromonadaceae	g__Pseudoalteromonas	s__Pseudoalteromonas_piscicida	NA	NA	NA	NA	NA	NA	NA	NA	11	NA	12	NA	NA	NA	NA	NA	NA	NA	NA
k__Bacteria	p__Pseudomonadota	c__Gammaproteobacteria	o__Alteromonadales	f__Pseudoalteromonadaceae	g__Pseudoalteromonas	s__Pseudoalteromonas_flavipulchra	NA	NA	NA	NA	NA	NA	NA	NA	NA	NA	1	NA	NA	NA	NA	NA	NA	NA	NA
k__Bacteria	p__Pseudomonadota	c__Gammaproteobacteria	o__Alteromonadales	f__Pseudoalteromonadaceae	g__Pseudoalteromonas	s__Pseudoalteromonas_ruthenica	NA	NA	NA	2	NA	NA	NA	NA	21	NA	5	NA	NA	NA	NA	NA	NA	NA	NA
k__Bacteria	p__Pseudomonadota	c__Gammaproteobacteria	o__Alteromonadales	f__Pseudoalteromonadaceae	g__Pseudoalteromonas	s__Pseudoalteromonas_issachenkonii	NA	NA	NA	NA	NA	NA	NA	NA	5	NA	NA	NA	NA	NA	NA	NA	NA	NA	NA
k__Bacteria	p__Pseudomonadota	c__Gammaproteobacteria	o__Alteromonadales	f__Pseudoalteromonadaceae	g__Pseudoalteromonas	s__Pseudoalteromonas_phenolica	NA	NA	NA	3	NA	NA	1	NA	1	1	2	NA	NA	NA	NA	NA	NA	NA	NA
k__Bacteria	p__Pseudomonadota	c__Gammaproteobacteria	o__Alteromonadales	f__Pseudoalteromonadaceae	g__Pseudoalteromonas	s__Pseudoalteromonas_translucida	NA	NA	NA	NA	NA	NA	NA	NA	1	NA	NA	NA	NA	NA	NA	NA	NA	NA	NA
k__Bacteria	p__Pseudomonadota	c__Gammaproteobacteria	o__Alteromonadales	f__Pseudoalteromonadaceae	g__Pseudoalteromonas	s__Pseudoalteromonas_prydzensis	NA	NA	NA	NA	NA	NA	NA	NA	NA	NA	2	NA	NA	NA	NA	NA	NA	NA	NA
k__Bacteria	p__Pseudomonadota	c__Gammaproteobacteria	o__Alteromonadales	f__Pseudoalteromonadaceae	g__Psychrosphaera		NA	NA	NA	1	1	NA	NA	NA	NA	NA	NA	NA	NA	NA	NA	NA	1	NA	NA
k__Bacteria	p__Pseudomonadota	c__Gammaproteobacteria	o__Alteromonadales	f__Pseudoalteromonadaceae	g__Psychrosphaera	s__Psychrosphaera_ytuae	NA	NA	NA	1	1	NA	NA	NA	NA	NA	NA	NA	NA	NA	NA	NA	1	NA	NA
k__Bacteria	p__Pseudomonadota	c__Gammaproteobacteria	o__Alteromonadales	f__Colwelliaceae			NA	NA	NA	NA	1	NA	NA	NA	4	NA	4	NA	NA	NA	2	NA	2	NA	NA
k__Bacteria	p__Pseudomonadota	c__Gammaproteobacteria	o__Alteromonadales	f__Colwelliaceae	g__Colwellia		NA	NA	NA	NA	NA	NA	NA	NA	1	NA	NA	NA	NA	NA	NA	NA	NA	NA	NA
k__Bacteria	p__Pseudomonadota	c__Gammaproteobacteria	o__Alteromonadales	f__Colwelliaceae	g__Colwellia	s__Colwellia_sp._20A7	NA	NA	NA	NA	NA	NA	NA	NA	1	NA	NA	NA	NA	NA	NA	NA	NA	NA	NA
k__Bacteria	p__Pseudomonadota	c__Gammaproteobacteria	o__Alteromonadales	f__Colwelliaceae	g__Thalassomonas		NA	NA	NA	NA	NA	NA	NA	NA	NA	NA	NA	NA	NA	NA	1	NA	NA	NA	NA
k__Bacteria	p__Pseudomonadota	c__Gammaproteobacteria	o__Alteromonadales	f__Colwelliaceae	g__Thalassomonas	s__Thalassomonas_actiniarum	NA	NA	NA	NA	NA	NA	NA	NA	NA	NA	NA	NA	NA	NA	1	NA	NA	NA	NA
k__Bacteria	p__Pseudomonadota	c__Gammaproteobacteria	o__Alteromonadales	f__Colwelliaceae	g__Litorilituus		NA	NA	NA	NA	NA	NA	NA	NA	1	NA	NA	NA	NA	NA	1	NA	2	NA	NA
k__Bacteria	p__Pseudomonadota	c__Gammaproteobacteria	o__Alteromonadales	f__Colwelliaceae	g__Litorilituus	s__Litorilituus_sediminis	NA	NA	NA	NA	NA	NA	NA	NA	1	NA	NA	NA	NA	NA	1	NA	2	NA	NA
k__Bacteria	p__Pseudomonadota	c__Gammaproteobacteria	o__Alteromonadales	f__Colwelliaceae	g__Thalassotalea		NA	NA	NA	NA	1	NA	NA	NA	2	NA	3	NA	NA	NA	NA	NA	NA	NA	NA
k__Bacteria	p__Pseudomonadota	c__Gammaproteobacteria	o__Alteromonadales	f__Colwelliaceae	g__Thalassotalea	s__Thalassotalea_agarivorans	NA	NA	NA	NA	1	NA	NA	NA	NA	NA	1	NA	NA	NA	NA	NA	NA	NA	NA
k__Bacteria	p__Pseudomonadota	c__Gammaproteobacteria	o__Alteromonadales	f__Colwelliaceae	g__Thalassotalea	s__Thalassotalea_piscium	NA	NA	NA	NA	NA	NA	NA	NA	2	NA	NA	NA	NA	NA	NA	NA	NA	NA	NA
k__Bacteria	p__Pseudomonadota	c__Gammaproteobacteria	o__Alteromonadales	f__Colwelliaceae	g__Thalassotalea	s__Thalassotalea_sediminis	NA	NA	NA	NA	NA	NA	NA	NA	NA	NA	1	NA	NA	NA	NA	NA	NA	NA	NA
k__Bacteria	p__Pseudomonadota	c__Gammaproteobacteria	o__Alteromonadales	f__Moritellaceae			NA	NA	NA	NA	NA	NA	NA	NA	NA	2	NA	NA	NA	NA	NA	NA	NA	NA	NA
k__Bacteria	p__Pseudomonadota	c__Gammaproteobacteria	o__Alteromonadales	f__Moritellaceae	g__Moritella		NA	NA	NA	NA	NA	NA	NA	NA	NA	2	NA	NA	NA	NA	NA	NA	NA	NA	NA
k__Bacteria	p__Pseudomonadota	c__Gammaproteobacteria	o__Alteromonadales	f__Moritellaceae	g__Moritella	s__Moritella_sp._5	NA	NA	NA	NA	NA	NA	NA	NA	NA	2	NA	NA	NA	NA	NA	NA	NA	NA	NA
k__Bacteria	p__Pseudomonadota	c__Gammaproteobacteria	o__Alteromonadales	f__Ferrimonadaceae			NA	NA	NA	NA	3	NA	NA	NA	1	1	3	NA	NA	NA	NA	NA	NA	NA	NA
k__Bacteria	p__Pseudomonadota	c__Gammaproteobacteria	o__Alteromonadales	f__Ferrimonadaceae	g__Ferrimonas		NA	NA	NA	NA	3	NA	NA	NA	1	1	3	NA	NA	NA	NA	NA	NA	NA	NA
k__Bacteria	p__Pseudomonadota	c__Gammaproteobacteria	o__Alteromonadales	f__Ferrimonadaceae	g__Ferrimonas	s__Ferrimonas_balearica	NA	NA	NA	NA	NA	NA	NA	NA	NA	NA	1	NA	NA	NA	NA	NA	NA	NA	NA
k__Bacteria	p__Pseudomonadota	c__Gammaproteobacteria	o__Alteromonadales	f__Ferrimonadaceae	g__Ferrimonas	s__Ferrimonas_sp._SCSIO_43195	NA	NA	NA	NA	NA	NA	NA	NA	1	NA	NA	NA	NA	NA	NA	NA	NA	NA	NA
k__Bacteria	p__Pseudomonadota	c__Gammaproteobacteria	o__Alteromonadales	f__Ferrimonadaceae	g__Ferrimonas	s__Ferrimonas_sp._YFM	NA	NA	NA	NA	3	NA	NA	NA	NA	1	1	NA	NA	NA	NA	NA	NA	NA	NA
k__Bacteria	p__Pseudomonadota	c__Gammaproteobacteria	o__Alteromonadales	f__Idiomarinaceae			NA	NA	NA	NA	NA	NA	NA	NA	11	4	74	NA	NA	NA	2	NA	17	NA	NA
k__Bacteria	p__Pseudomonadota	c__Gammaproteobacteria	o__Alteromonadales	f__Idiomarinaceae	g__Idiomarina		NA	NA	NA	NA	NA	NA	NA	NA	10	4	69	NA	NA	NA	2	NA	14	NA	NA
k__Bacteria	p__Pseudomonadota	c__Gammaproteobacteria	o__Alteromonadales	f__Idiomarinaceae	g__Idiomarina	s__Idiomarina_loihiensis	NA	NA	NA	NA	NA	NA	NA	NA	3	4	1	NA	NA	NA	2	NA	13	NA	NA
k__Bacteria	p__Pseudomonadota	c__Gammaproteobacteria	o__Alteromonadales	f__Idiomarinaceae	g__Idiomarina	s__Idiomarina_piscisalsi	NA	NA	NA	NA	NA	NA	NA	NA	1	NA	8	NA	NA	NA	NA	NA	NA	NA	NA
k__Bacteria	p__Pseudomonadota	c__Gammaproteobacteria	o__Alteromonadales	f__Idiomarinaceae	g__Idiomarina	s__Idiomarina_sp._X4	NA	NA	NA	NA	NA	NA	NA	NA	NA	NA	17	NA	NA	NA	NA	NA	NA	NA	NA
k__Bacteria	p__Pseudomonadota	c__Gammaproteobacteria	o__Alteromonadales	f__Idiomarinaceae	g__Idiomarina	s__Idiomarina_sp._OT37-5b	NA	NA	NA	NA	NA	NA	NA	NA	NA	NA	1	NA	NA	NA	NA	NA	NA	NA	NA
k__Bacteria	p__Pseudomonadota	c__Gammaproteobacteria	o__Alteromonadales	f__Idiomarinaceae	g__Idiomarina	s__Idiomarina_sp._PL1-037	NA	NA	NA	NA	NA	NA	NA	NA	2	NA	NA	NA	NA	NA	NA	NA	NA	NA	NA
k__Bacteria	p__Pseudomonadota	c__Gammaproteobacteria	o__Alteromonadales	f__Idiomarinaceae	g__Idiomarina	s__Idiomarina_sp._OXR-189	NA	NA	NA	NA	NA	NA	NA	NA	NA	NA	2	NA	NA	NA	NA	NA	NA	NA	NA
k__Bacteria	p__Pseudomonadota	c__Gammaproteobacteria	o__Alteromonadales	f__Idiomarinaceae	g__Pseudidiomarina		NA	NA	NA	NA	NA	NA	NA	NA	NA	NA	2	NA	NA	NA	NA	NA	2	NA	NA
k__Bacteria	p__Pseudomonadota	c__Gammaproteobacteria	o__Alteromonadales	f__Idiomarinaceae	g__Pseudidiomarina	s__Pseudidiomarina_andamanensis	NA	NA	NA	NA	NA	NA	NA	NA	NA	NA	2	NA	NA	NA	NA	NA	2	NA	NA
k__Bacteria	p__Pseudomonadota	c__Gammaproteobacteria	o__Vibrionales				29	32	126	346	256	40	3472	35	2219	996	22893	20	106	50	136	32	40	27	18
k__Bacteria	p__Pseudomonadota	c__Gammaproteobacteria	o__Vibrionales	f__Vibrionaceae			29	32	126	346	256	40	3472	35	2219	996	22893	20	106	50	136	32	40	27	18
k__Bacteria	p__Pseudomonadota	c__Gammaproteobacteria	o__Vibrionales	f__Vibrionaceae	g__Vibrio		19	28	103	318	202	35	2955	29	2124	961	16984	13	29	49	87	31	36	25	9
k__Bacteria	p__Pseudomonadota	c__Gammaproteobacteria	o__Vibrionales	f__Vibrionaceae	g__Vibrio	s__Vibrio_vulnificus	4	7	8	9	17	4	1465	6	236	218	2984	1	NA	3	2	NA	NA	NA	NA
k__Bacteria	p__Pseudomonadota	c__Gammaproteobacteria	o__Vibrionales	f__Vibrionaceae	g__Vibrio	s__Vibrio_fluvialis	3	3	NA	NA	NA	1	70	1	48	7	3020	NA	NA	NA	6	NA	NA	1	NA
k__Bacteria	p__Pseudomonadota	c__Gammaproteobacteria	o__Vibrionales	f__Vibrionaceae	g__Vibrio	s__Vibrio_plantisponsor	NA	2	NA	NA	NA	NA	15	NA	111	NA	776	NA	NA	1	10	1	1	NA	NA
k__Bacteria	p__Pseudomonadota	c__Gammaproteobacteria	o__Vibrionales	f__Vibrionaceae	g__Vibrio	s__Vibrio_campbellii	NA	1	2	5	1	NA	1	NA	NA	2	45	NA	1	NA	NA	NA	NA	NA	NA
k__Bacteria	p__Pseudomonadota	c__Gammaproteobacteria	o__Vibrionales	f__Vibrionaceae	g__Vibrio	s__Vibrio_alginolyticus	NA	NA	NA	6	4	NA	NA	NA	18	17	10	NA	NA	NA	1	NA	NA	NA	NA
k__Bacteria	p__Pseudomonadota	c__Gammaproteobacteria	o__Vibrionales	f__Vibrionaceae	g__Vibrio	s__Vibrio_harveyi	NA	NA	1	2	1	NA	2	NA	5	23	18	2	14	40	2	16	2	16	3
k__Bacteria	p__Pseudomonadota	c__Gammaproteobacteria	o__Vibrionales	f__Vibrionaceae	g__Vibrio	s__Vibrio_parahaemolyticus	NA	NA	2	5	5	NA	31	1	254	32	195	NA	NA	NA	6	NA	1	NA	NA
k__Bacteria	p__Pseudomonadota	c__Gammaproteobacteria	o__Vibrionales	f__Vibrionaceae	g__Vibrio	s__Vibrio_natriegens	NA	NA	NA	NA	NA	NA	NA	NA	NA	NA	6	NA	NA	NA	1	NA	NA	NA	NA
k__Bacteria	p__Pseudomonadota	c__Gammaproteobacteria	o__Vibrionales	f__Vibrionaceae	g__Vibrio	s__Vibrio_rotiferianus	NA	NA	1	NA	NA	NA	NA	NA	NA	5	1	NA	NA	NA	NA	NA	NA	NA	NA
k__Bacteria	p__Pseudomonadota	c__Gammaproteobacteria	o__Vibrionales	f__Vibrionaceae	g__Vibrio	s__Vibrio_azureus	NA	NA	NA	2	NA	NA	NA	NA	NA	NA	NA	NA	NA	NA	NA	NA	NA	NA	NA
k__Bacteria	p__Pseudomonadota	c__Gammaproteobacteria	o__Vibrionales	f__Vibrionaceae	g__Vibrio	s__Vibrio_owensii	NA	NA	NA	NA	1	NA	70	1	NA	NA	211	2	NA	NA	NA	NA	NA	NA	NA
k__Bacteria	p__Pseudomonadota	c__Gammaproteobacteria	o__Vibrionales	f__Vibrionaceae	g__Vibrio	s__Vibrio_jasicida	NA	NA	NA	NA	NA	NA	NA	NA	NA	NA	1	NA	NA	NA	NA	NA	NA	NA	NA
k__Bacteria	p__Pseudomonadota	c__Gammaproteobacteria	o__Vibrionales	f__Vibrionaceae	g__Vibrio	s__Vibrio_diabolicus	NA	NA	NA	2	1	NA	NA	NA	2	4	3	NA	NA	NA	NA	NA	NA	NA	NA
k__Bacteria	p__Pseudomonadota	c__Gammaproteobacteria	o__Vibrionales	f__Vibrionaceae	g__Vibrio	s__Vibrio_antiquarius	NA	NA	NA	NA	NA	NA	NA	NA	NA	NA	1	NA	NA	NA	NA	NA	NA	NA	NA
k__Bacteria	p__Pseudomonadota	c__Gammaproteobacteria	o__Vibrionales	f__Vibrionaceae	g__Vibrio	s__Vibrio_hyugaensis	NA	NA	NA	NA	NA	NA	NA	NA	NA	NA	2	NA	NA	NA	NA	NA	NA	NA	NA
k__Bacteria	p__Pseudomonadota	c__Gammaproteobacteria	o__Vibrionales	f__Vibrionaceae	g__Vibrio	s__Vibrio_metoecus	NA	NA	NA	NA	NA	NA	29	2	NA	NA	152	NA	NA	NA	NA	NA	1	NA	NA
k__Bacteria	p__Pseudomonadota	c__Gammaproteobacteria	o__Vibrionales	f__Vibrionaceae	g__Vibrio	s__Vibrio_tritonius	NA	NA	NA	1	NA	NA	2	NA	NA	NA	1	NA	NA	NA	NA	NA	NA	NA	NA
k__Bacteria	p__Pseudomonadota	c__Gammaproteobacteria	o__Vibrionales	f__Vibrionaceae	g__Vibrio	s__Vibrio_panuliri	NA	NA	1	NA	NA	1	NA	NA	4	7	NA	NA	NA	NA	1	NA	NA	NA	NA
k__Bacteria	p__Pseudomonadota	c__Gammaproteobacteria	o__Vibrionales	f__Vibrionaceae	g__Vibrio	s__Vibrio_cortegadensis	NA	NA	NA	NA	NA	NA	NA	NA	NA	NA	1	NA	NA	NA	NA	NA	NA	NA	NA
k__Bacteria	p__Pseudomonadota	c__Gammaproteobacteria	o__Vibrionales	f__Vibrionaceae	g__Vibrio	s__Vibrio_alfacsensis	NA	NA	NA	NA	NA	NA	NA	NA	NA	NA	6	NA	NA	NA	NA	NA	NA	NA	NA
k__Bacteria	p__Pseudomonadota	c__Gammaproteobacteria	o__Vibrionales	f__Vibrionaceae	g__Vibrio	s__Vibrio_casei	NA	NA	NA	NA	NA	NA	NA	NA	NA	NA	NA	NA	1	NA	NA	NA	NA	NA	NA
k__Bacteria	p__Pseudomonadota	c__Gammaproteobacteria	o__Vibrionales	f__Vibrionaceae	g__Vibrio	s__Vibrio_paracholerae	NA	NA	NA	NA	NA	NA	NA	NA	NA	NA	1	NA	NA	NA	2	NA	NA	NA	NA
k__Bacteria	p__Pseudomonadota	c__Gammaproteobacteria	o__Vibrionales	f__Vibrionaceae	g__Vibrio	s__Vibrio_cholerae	NA	NA	NA	1	NA	NA	14	1	85	2	32	NA	2	NA	4	NA	3	NA	NA
k__Bacteria	p__Pseudomonadota	c__Gammaproteobacteria	o__Vibrionales	f__Vibrionaceae	g__Vibrio	s__Vibrio_ostreae	NA	NA	NA	NA	NA	NA	NA	NA	4	NA	1	NA	NA	NA	NA	NA	NA	NA	NA
k__Bacteria	p__Pseudomonadota	c__Gammaproteobacteria	o__Vibrionales	f__Vibrionaceae	g__Vibrio	s__Vibrio_ziniensis	NA	NA	NA	NA	NA	NA	NA	NA	NA	NA	8	NA	NA	NA	NA	NA	NA	NA	NA
k__Bacteria	p__Pseudomonadota	c__Gammaproteobacteria	o__Vibrionales	f__Vibrionaceae	g__Vibrio	s__Vibrio_sp._ABG19	NA	NA	NA	NA	NA	NA	1	NA	NA	NA	NA	NA	NA	NA	NA	NA	NA	NA	NA
k__Bacteria	p__Pseudomonadota	c__Gammaproteobacteria	o__Vibrionales	f__Vibrionaceae	g__Vibrio	s__Vibrio_sp._SCSIO_43135	NA	NA	NA	NA	NA	NA	NA	NA	NA	1	NA	NA	NA	NA	NA	NA	NA	NA	NA
k__Bacteria	p__Pseudomonadota	c__Gammaproteobacteria	o__Vibrionales	f__Vibrionaceae	g__Vibrio	s__Vibrio_sp._SCSIO_43153	NA	NA	NA	NA	1	NA	NA	NA	NA	1	4	NA	NA	NA	NA	NA	NA	NA	NA
k__Bacteria	p__Pseudomonadota	c__Gammaproteobacteria	o__Vibrionales	f__Vibrionaceae	g__Vibrio	s__Vibrio_sp._SCSIO_43155	NA	NA	NA	NA	NA	NA	NA	NA	NA	NA	2	NA	NA	NA	NA	NA	NA	NA	NA
k__Bacteria	p__Pseudomonadota	c__Gammaproteobacteria	o__Vibrionales	f__Vibrionaceae	g__Vibrio	s__Vibrio_sp._ED002	NA	NA	NA	NA	NA	NA	NA	NA	NA	NA	1	NA	NA	NA	NA	NA	NA	NA	NA
k__Bacteria	p__Pseudomonadota	c__Gammaproteobacteria	o__Vibrionales	f__Vibrionaceae	g__Vibrio	s__Vibrio_sp._LQ2	NA	NA	NA	NA	NA	NA	NA	NA	NA	NA	9	NA	NA	NA	NA	NA	NA	NA	NA
k__Bacteria	p__Pseudomonadota	c__Gammaproteobacteria	o__Vibrionales	f__Vibrionaceae	g__Vibrio	s__Vibrio_sp._JC009	NA	NA	NA	NA	NA	NA	NA	NA	NA	NA	1	NA	NA	NA	NA	NA	NA	NA	NA
k__Bacteria	p__Pseudomonadota	c__Gammaproteobacteria	o__Vibrionales	f__Vibrionaceae	g__Vibrio	s__Vibrio_sp._STUT-A16	NA	NA	NA	NA	NA	NA	NA	NA	NA	1	NA	NA	NA	NA	NA	NA	NA	NA	NA
k__Bacteria	p__Pseudomonadota	c__Gammaproteobacteria	o__Vibrionales	f__Vibrionaceae	g__Vibrio	s__Vibrio_sp._dhg	NA	NA	NA	NA	NA	NA	NA	NA	3	NA	3	NA	NA	NA	NA	NA	NA	NA	NA
k__Bacteria	p__Pseudomonadota	c__Gammaproteobacteria	o__Vibrionales	f__Vibrionaceae	g__Vibrio	s__Vibrio_sp._16	NA	NA	4	4	25	NA	NA	NA	9	108	22	NA	NA	NA	NA	NA	NA	NA	NA
k__Bacteria	p__Pseudomonadota	c__Gammaproteobacteria	o__Vibrionales	f__Vibrionaceae	g__Vibrio	s__Vibrio_sp._0908	NA	NA	NA	NA	NA	NA	NA	NA	NA	NA	1	NA	NA	NA	NA	NA	NA	NA	NA
k__Bacteria	p__Pseudomonadota	c__Gammaproteobacteria	o__Vibrionales	f__Vibrionaceae	g__Vibrio	s__Vibrio_sp._EJY3	NA	NA	NA	NA	NA	NA	NA	NA	NA	NA	1	NA	NA	NA	NA	NA	NA	NA	NA
k__Bacteria	p__Pseudomonadota	c__Gammaproteobacteria	o__Vibrionales	f__Vibrionaceae	g__Vibrio	s__Vibrio_sp._S234-5	NA	NA	NA	NA	NA	NA	1	NA	NA	NA	NA	NA	NA	NA	NA	NA	NA	NA	NA
k__Bacteria	p__Pseudomonadota	c__Gammaproteobacteria	o__Vibrionales	f__Vibrionaceae	g__Vibrio	s__Vibrio_sp._THAF190c	NA	NA	NA	1	NA	NA	NA	NA	NA	NA	1	NA	NA	NA	1	NA	NA	NA	NA
k__Bacteria	p__Pseudomonadota	c__Gammaproteobacteria	o__Vibrionales	f__Vibrionaceae	g__Vibrio	s__Vibrio_sp._B1ASS3	NA	NA	NA	NA	NA	NA	1	NA	NA	NA	9	NA	NA	NA	NA	NA	NA	NA	NA
k__Bacteria	p__Pseudomonadota	c__Gammaproteobacteria	o__Vibrionales	f__Vibrionaceae	g__Vibrio	s__Vibrio_sp._B1FLJ16	NA	NA	NA	NA	NA	NA	NA	NA	NA	NA	NA	NA	NA	NA	1	NA	NA	NA	NA
k__Bacteria	p__Pseudomonadota	c__Gammaproteobacteria	o__Vibrionales	f__Vibrionaceae	g__Vibrio	s__Vibrio_aquimaris	NA	NA	21	62	NA	NA	NA	1	NA	NA	NA	NA	NA	NA	NA	NA	NA	NA	NA
k__Bacteria	p__Pseudomonadota	c__Gammaproteobacteria	o__Vibrionales	f__Vibrionaceae	g__Vibrio	s__Vibrio_zhugei	NA	NA	NA	NA	NA	NA	NA	NA	1	NA	NA	NA	NA	NA	NA	NA	NA	1	1
k__Bacteria	p__Pseudomonadota	c__Gammaproteobacteria	o__Vibrionales	f__Vibrionaceae	g__Vibrio	s__Vibrio_cidicii	NA	NA	NA	NA	NA	NA	1	NA	2	NA	5	NA	NA	NA	NA	NA	1	NA	NA
k__Bacteria	p__Pseudomonadota	c__Gammaproteobacteria	o__Vibrionales	f__Vibrionaceae	g__Vibrio	s__Vibrio_gangliei	NA	NA	NA	NA	NA	NA	NA	NA	NA	NA	NA	NA	NA	NA	NA	2	NA	NA	NA
k__Bacteria	p__Pseudomonadota	c__Gammaproteobacteria	o__Vibrionales	f__Vibrionaceae	g__Vibrio	s__Vibrio_qinghaiensis	NA	NA	NA	NA	NA	NA	NA	NA	NA	NA	NA	NA	NA	NA	NA	NA	NA	1	NA
k__Bacteria	p__Pseudomonadota	c__Gammaproteobacteria	o__Vibrionales	f__Vibrionaceae	g__Vibrio	s__Vibrio_tubiashii	NA	NA	NA	1	1	NA	24	NA	NA	NA	103	NA	NA	NA	NA	NA	NA	NA	NA
k__Bacteria	p__Pseudomonadota	c__Gammaproteobacteria	o__Vibrionales	f__Vibrionaceae	g__Vibrio	s__Vibrio_sinaloensis	NA	NA	NA	NA	17	3	NA	NA	1	NA	6	NA	NA	NA	NA	NA	NA	NA	NA
k__Bacteria	p__Pseudomonadota	c__Gammaproteobacteria	o__Vibrionales	f__Vibrionaceae	g__Vibrio	s__Vibrio_aphrogenes	NA	NA	NA	NA	1	NA	NA	NA	NA	NA	NA	NA	NA	NA	NA	NA	NA	NA	NA
k__Bacteria	p__Pseudomonadota	c__Gammaproteobacteria	o__Vibrionales	f__Vibrionaceae	g__Vibrio	s__Vibrio_japonicus	NA	NA	NA	NA	NA	NA	NA	NA	2	2	NA	NA	NA	NA	1	NA	1	NA	NA
k__Bacteria	p__Pseudomonadota	c__Gammaproteobacteria	o__Vibrionales	f__Vibrionaceae	g__Vibrio	s__Vibrio_navarrensis	NA	NA	1	NA	1	3	11	3	62	3	156	NA	NA	NA	4	NA	NA	NA	NA
k__Bacteria	p__Pseudomonadota	c__Gammaproteobacteria	o__Vibrionales	f__Vibrionaceae	g__Vibrio	s__Vibrio_penaeicida	NA	NA	NA	NA	NA	NA	NA	NA	1	NA	NA	NA	NA	NA	NA	NA	NA	NA	NA
k__Bacteria	p__Pseudomonadota	c__Gammaproteobacteria	o__Vibrionales	f__Vibrionaceae	g__Vibrio	s__uncultured_Vibrio_sp.	NA	NA	NA	1	NA	NA	NA	NA	1	NA	1	NA	NA	NA	NA	NA	NA	NA	NA
k__Bacteria	p__Pseudomonadota	c__Gammaproteobacteria	o__Vibrionales	f__Vibrionaceae	g__Vibrio	s__Vibrio_rumoiensis	NA	NA	NA	NA	NA	NA	NA	NA	5	NA	NA	NA	NA	NA	2	NA	NA	NA	NA
k__Bacteria	p__Pseudomonadota	c__Gammaproteobacteria	o__Vibrionales	f__Vibrionaceae	g__Vibrio	s__Vibrio_anguillarum	NA	NA	NA	NA	NA	NA	6	NA	1	NA	5	NA	NA	NA	2	NA	1	NA	NA
k__Bacteria	p__Pseudomonadota	c__Gammaproteobacteria	o__Vibrionales	f__Vibrionaceae	g__Vibrio	s__Vibrio_cyclitrophicus	NA	NA	NA	NA	NA	NA	NA	NA	NA	1	NA	NA	NA	NA	NA	NA	NA	NA	NA
k__Bacteria	p__Pseudomonadota	c__Gammaproteobacteria	o__Vibrionales	f__Vibrionaceae	g__Vibrio	s__Vibrio_scophthalmi	NA	NA	NA	NA	NA	NA	NA	NA	NA	NA	11	NA	NA	NA	NA	NA	NA	NA	NA
k__Bacteria	p__Pseudomonadota	c__Gammaproteobacteria	o__Vibrionales	f__Vibrionaceae	g__Vibrio	s__Vibrio_splendidus	NA	NA	NA	1	NA	NA	NA	NA	NA	NA	NA	NA	NA	NA	NA	NA	NA	NA	NA
k__Bacteria	p__Pseudomonadota	c__Gammaproteobacteria	o__Vibrionales	f__Vibrionaceae	g__Vibrio	s__Vibrio_lentus	NA	NA	1	NA	NA	NA	NA	NA	NA	NA	NA	NA	NA	NA	NA	NA	NA	NA	NA
k__Bacteria	p__Pseudomonadota	c__Gammaproteobacteria	o__Vibrionales	f__Vibrionaceae	g__Vibrio	s__Vibrio_furnissii	NA	NA	2	1	NA	NA	96	2	49	2	146	NA	2	NA	5	3	5	2	1
k__Bacteria	p__Pseudomonadota	c__Gammaproteobacteria	o__Vibrionales	f__Vibrionaceae	g__Vibrio	s__Vibrio_metschnikovii	NA	NA	NA	NA	NA	NA	NA	NA	NA	NA	2	NA	NA	NA	NA	NA	NA	NA	NA
k__Bacteria	p__Pseudomonadota	c__Gammaproteobacteria	o__Vibrionales	f__Vibrionaceae	g__Vibrio	s__Vibrio_aestuarianus	NA	NA	NA	NA	NA	NA	NA	NA	1	NA	1	NA	NA	NA	NA	NA	NA	NA	NA
k__Bacteria	p__Pseudomonadota	c__Gammaproteobacteria	o__Vibrionales	f__Vibrionaceae	g__Vibrio	s__Vibrio_pelagius	NA	NA	NA	NA	NA	NA	NA	NA	2	1	NA	NA	NA	NA	NA	NA	NA	NA	NA
k__Bacteria	p__Pseudomonadota	c__Gammaproteobacteria	o__Vibrionales	f__Vibrionaceae	g__Vibrio	s__Vibrio_mediterranei	NA	NA	NA	NA	2	NA	1	NA	NA	NA	NA	NA	NA	NA	NA	NA	NA	NA	NA
k__Bacteria	p__Pseudomonadota	c__Gammaproteobacteria	o__Vibrionales	f__Vibrionaceae	g__Vibrio	s__Vibrio_cincinnatiensis	NA	NA	NA	NA	NA	NA	NA	NA	NA	NA	7	NA	NA	NA	1	NA	NA	NA	NA
k__Bacteria	p__Pseudomonadota	c__Gammaproteobacteria	o__Vibrionales	f__Vibrionaceae	g__Vibrio	s__Vibrio_mimicus	NA	NA	NA	NA	NA	NA	3	NA	2	NA	7	1	1	2	NA	NA	1	NA	NA
k__Bacteria	p__Pseudomonadota	c__Gammaproteobacteria	o__Vibrionales	f__Vibrionaceae	g__Vibrio	s__Vibrio_artabrorum	NA	NA	NA	NA	NA	NA	NA	NA	NA	NA	NA	NA	NA	NA	NA	NA	1	NA	NA
k__Bacteria	p__Pseudomonadota	c__Gammaproteobacteria	o__Vibrionales	f__Vibrionaceae	g__Vibrio	s__Vibrio_porteresiae	NA	NA	NA	NA	NA	NA	90	3	NA	NA	1	NA	NA	NA	NA	NA	NA	NA	NA
k__Bacteria	p__Pseudomonadota	c__Gammaproteobacteria	o__Vibrionales	f__Vibrionaceae	g__Vibrio	s__Vibrio_ponticus	NA	NA	1	NA	3	NA	12	NA	NA	1	108	NA	NA	NA	1	NA	NA	NA	NA
k__Bacteria	p__Pseudomonadota	c__Gammaproteobacteria	o__Vibrionales	f__Vibrionaceae	g__Vibrio	s__Vibrio_crassostreae	NA	NA	NA	NA	NA	NA	NA	NA	NA	NA	NA	NA	NA	NA	1	NA	NA	NA	NA
k__Bacteria	p__Pseudomonadota	c__Gammaproteobacteria	o__Vibrionales	f__Vibrionaceae	g__Vibrio	s__Vibrio_gallicus	NA	NA	NA	NA	NA	NA	NA	NA	3	NA	NA	NA	NA	NA	NA	NA	NA	NA	NA
k__Bacteria	p__Pseudomonadota	c__Gammaproteobacteria	o__Vibrionales	f__Vibrionaceae	g__Vibrio	s__Vibrio_coralliilyticus	NA	NA	NA	NA	1	NA	NA	NA	NA	3	NA	NA	NA	NA	NA	NA	NA	1	NA
k__Bacteria	p__Pseudomonadota	c__Gammaproteobacteria	o__Vibrionales	f__Vibrionaceae	g__Photobacterium		10	4	19	11	43	4	467	5	56	30	5774	6	72	1	44	1	3	2	9
k__Bacteria	p__Pseudomonadota	c__Gammaproteobacteria	o__Vibrionales	f__Vibrionaceae	g__Photobacterium	s__Photobacterium_damselae	10	4	14	3	32	2	460	3	27	21	5673	5	39	NA	15	1	NA	NA	1
k__Bacteria	p__Pseudomonadota	c__Gammaproteobacteria	o__Vibrionales	f__Vibrionaceae	g__Photobacterium	s__Photobacterium_phosphoreum	NA	NA	NA	NA	NA	NA	NA	NA	NA	NA	3	NA	1	NA	8	NA	2	2	4
k__Bacteria	p__Pseudomonadota	c__Gammaproteobacteria	o__Vibrionales	f__Vibrionaceae	g__Photobacterium	s__Photobacterium_ganghwense	NA	NA	NA	NA	NA	NA	NA	NA	1	1	NA	NA	NA	NA	NA	NA	NA	NA	NA
k__Bacteria	p__Pseudomonadota	c__Gammaproteobacteria	o__Vibrionales	f__Vibrionaceae	g__Photobacterium	s__Photobacterium_leiognathi	NA	NA	1	6	8	NA	NA	NA	1	3	16	NA	31	NA	3	NA	NA	NA	4
k__Bacteria	p__Pseudomonadota	c__Gammaproteobacteria	o__Vibrionales	f__Vibrionaceae	g__Photobacterium	s__Photobacterium_atrarenae	NA	NA	NA	1	NA	1	NA	NA	NA	NA	NA	NA	NA	NA	NA	NA	NA	NA	NA
k__Bacteria	p__Pseudomonadota	c__Gammaproteobacteria	o__Vibrionales	f__Vibrionaceae	g__Photobacterium	s__Photobacterium_toruni	NA	NA	1	NA	NA	NA	NA	NA	1	NA	1	NA	NA	NA	3	NA	NA	NA	NA
k__Bacteria	p__Pseudomonadota	c__Gammaproteobacteria	o__Vibrionales	f__Vibrionaceae	g__Photobacterium	s__Photobacterium_sp._GJ3	NA	NA	NA	NA	NA	NA	NA	NA	NA	NA	2	NA	NA	NA	NA	NA	NA	NA	NA
k__Bacteria	p__Pseudomonadota	c__Gammaproteobacteria	o__Vibrionales	f__Vibrionaceae	g__Photobacterium	s__Photobacterium_sp._TY1-4	NA	NA	NA	NA	1	NA	NA	1	2	NA	NA	NA	NA	NA	NA	NA	NA	NA	NA
k__Bacteria	p__Pseudomonadota	c__Gammaproteobacteria	o__Vibrionales	f__Vibrionaceae	g__Photobacterium	s__Photobacterium_sp._TLY01	NA	NA	NA	NA	NA	NA	NA	NA	NA	NA	1	NA	NA	NA	NA	NA	NA	NA	NA
k__Bacteria	p__Pseudomonadota	c__Gammaproteobacteria	o__Vibrionales	f__Vibrionaceae	g__Photobacterium	s__Photobacterium_sp._CCB-ST2H9	NA	NA	NA	NA	NA	NA	NA	NA	NA	NA	1	NA	NA	NA	NA	NA	NA	NA	NA
k__Bacteria	p__Pseudomonadota	c__Gammaproteobacteria	o__Vibrionales	f__Vibrionaceae	g__Photobacterium	s__Photobacterium_sp._GSS17	NA	NA	NA	NA	NA	NA	1	NA	NA	1	NA	NA	NA	NA	NA	NA	NA	NA	NA
k__Bacteria	p__Pseudomonadota	c__Gammaproteobacteria	o__Vibrionales	f__Vibrionaceae	g__Photobacterium	s__Photobacterium_sp._DA100	NA	NA	1	NA	NA	NA	NA	NA	NA	NA	20	NA	NA	NA	NA	NA	NA	NA	NA
k__Bacteria	p__Pseudomonadota	c__Gammaproteobacteria	o__Vibrionales	f__Vibrionaceae	g__Salinivibrio		NA	NA	1	1	3	1	2	1	2	1	3	NA	NA	NA	NA	NA	NA	NA	NA
k__Bacteria	p__Pseudomonadota	c__Gammaproteobacteria	o__Vibrionales	f__Vibrionaceae	g__Salinivibrio	s__Salinivibrio_costicola	NA	NA	NA	NA	NA	NA	1	NA	NA	NA	1	NA	NA	NA	NA	NA	NA	NA	NA
k__Bacteria	p__Pseudomonadota	c__Gammaproteobacteria	o__Vibrionales	f__Vibrionaceae	g__Salinivibrio	s__Salinivibrio_kushneri	NA	NA	NA	1	NA	1	NA	NA	NA	NA	NA	NA	NA	NA	NA	NA	NA	NA	NA
k__Bacteria	p__Pseudomonadota	c__Gammaproteobacteria	o__Vibrionales	f__Vibrionaceae	g__Grimontia		NA	NA	1	4	2	NA	NA	NA	1	NA	2	NA	NA	NA	NA	NA	NA	NA	NA
k__Bacteria	p__Pseudomonadota	c__Gammaproteobacteria	o__Vibrionales	f__Vibrionaceae	g__Grimontia	s__Grimontia_hollisae	NA	NA	NA	NA	NA	NA	NA	NA	1	NA	1	NA	NA	NA	NA	NA	NA	NA	NA
k__Bacteria	p__Pseudomonadota	c__Gammaproteobacteria	o__Vibrionales	f__Vibrionaceae	g__Grimontia	s__Grimontia_kaedaensis	NA	NA	1	4	2	NA	NA	NA	NA	NA	1	NA	NA	NA	NA	NA	NA	NA	NA
k__Bacteria	p__Pseudomonadota	c__Gammaproteobacteria	o__Vibrionales	f__Vibrionaceae	g__Aliivibrio		NA	NA	NA	NA	NA	NA	NA	NA	NA	NA	1	NA	NA	NA	NA	NA	NA	NA	NA
k__Bacteria	p__Pseudomonadota	c__Gammaproteobacteria	o__Vibrionales	f__Vibrionaceae	g__Aliivibrio	s__Aliivibrio_fischeri	NA	NA	NA	NA	NA	NA	NA	NA	NA	NA	1	NA	NA	NA	NA	NA	NA	NA	NA
k__Bacteria	p__Pseudomonadota	c__Gammaproteobacteria	o__Pseudomonadales				15	27	15	15	2	4	41	2	8826	2104	5897	3207	6439	562	1255	1439	16362	18822	6617
k__Bacteria	p__Pseudomonadota	c__Gammaproteobacteria	o__Pseudomonadales	f__Pseudomonadaceae			14	27	14	7	1	2	41	1	6659	2063	5581	3203	6431	562	1254	1438	16338	18804	6609
k__Bacteria	p__Pseudomonadota	c__Gammaproteobacteria	o__Pseudomonadales	f__Pseudomonadaceae	g__Pseudomonas		6	12	7	5	1	2	33	1	5584	1645	941	3124	6296	536	1216	1405	16030	18405	6456
k__Bacteria	p__Pseudomonadota	c__Gammaproteobacteria	o__Pseudomonadales	f__Pseudomonadaceae	g__Pseudomonas	s__Pseudomonas_guangdongensis	NA	1	NA	NA	NA	NA	NA	NA	116	2	1	NA	2	8	9	2	1	NA	NA
k__Bacteria	p__Pseudomonadota	c__Gammaproteobacteria	o__Pseudomonadales	f__Pseudomonadaceae	g__Pseudomonas	s__Pseudomonas_sp._REST10	NA	1	NA	NA	NA	NA	NA	NA	12	NA	9	NA	NA	NA	NA	NA	NA	NA	NA
k__Bacteria	p__Pseudomonadota	c__Gammaproteobacteria	o__Pseudomonadales	f__Pseudomonadaceae	g__Pseudomonas	s__Pseudomonas_sp._B21-053	NA	NA	NA	NA	NA	NA	NA	NA	NA	NA	NA	NA	1	NA	NA	NA	NA	NA	NA
k__Bacteria	p__Pseudomonadota	c__Gammaproteobacteria	o__Pseudomonadales	f__Pseudomonadaceae	g__Pseudomonas	s__Pseudomonas_sp._B21-048	NA	NA	NA	NA	NA	NA	NA	NA	NA	NA	NA	1	NA	NA	NA	NA	NA	NA	NA
k__Bacteria	p__Pseudomonadota	c__Gammaproteobacteria	o__Pseudomonadales	f__Pseudomonadaceae	g__Pseudomonas	s__Pseudomonas_sp._B21-040	NA	NA	NA	NA	NA	NA	NA	NA	NA	NA	NA	NA	NA	NA	NA	NA	1	NA	NA
k__Bacteria	p__Pseudomonadota	c__Gammaproteobacteria	o__Pseudomonadales	f__Pseudomonadaceae	g__Pseudomonas	s__Pseudomonas_sp._B21-056	NA	NA	NA	NA	NA	NA	NA	NA	NA	NA	NA	1	NA	NA	NA	NA	NA	NA	NA
k__Bacteria	p__Pseudomonadota	c__Gammaproteobacteria	o__Pseudomonadales	f__Pseudomonadaceae	g__Pseudomonas	s__Pseudomonas_sp._B21-032	NA	NA	NA	NA	NA	NA	NA	NA	NA	NA	NA	NA	NA	NA	NA	NA	1	NA	NA
k__Bacteria	p__Pseudomonadota	c__Gammaproteobacteria	o__Pseudomonadales	f__Pseudomonadaceae	g__Pseudomonas	s__Pseudomonas_sp._NY11382	NA	NA	NA	NA	NA	NA	NA	NA	NA	1	NA	NA	NA	NA	NA	NA	NA	NA	NA
k__Bacteria	p__Pseudomonadota	c__Gammaproteobacteria	o__Pseudomonadales	f__Pseudomonadaceae	g__Pseudomonas	s__Pseudomonas_sp._LRP2-20	NA	NA	NA	NA	NA	NA	NA	NA	1	NA	NA	NA	NA	NA	NA	NA	NA	NA	NA
k__Bacteria	p__Pseudomonadota	c__Gammaproteobacteria	o__Pseudomonadales	f__Pseudomonadaceae	g__Pseudomonas	s__Pseudomonas_sp._PIA16	NA	NA	NA	NA	NA	NA	NA	NA	1	NA	NA	NA	NA	NA	NA	NA	NA	NA	NA
k__Bacteria	p__Pseudomonadota	c__Gammaproteobacteria	o__Pseudomonadales	f__Pseudomonadaceae	g__Pseudomonas	s__Pseudomonas_sp._NIBR-H-19	NA	NA	NA	NA	NA	NA	NA	NA	2	1	NA	63	84	5	143	49	636	124	100
k__Bacteria	p__Pseudomonadota	c__Gammaproteobacteria	o__Pseudomonadales	f__Pseudomonadaceae	g__Pseudomonas	s__Pseudomonas_sp._7-41	NA	NA	NA	NA	NA	NA	NA	NA	NA	NA	NA	NA	1	NA	NA	NA	1	NA	NA
k__Bacteria	p__Pseudomonadota	c__Gammaproteobacteria	o__Pseudomonadales	f__Pseudomonadaceae	g__Pseudomonas	s__Pseudomonas_sp._So3.2b	NA	NA	NA	NA	NA	NA	NA	NA	NA	1	NA	2	1	NA	NA	NA	6	4	1
k__Bacteria	p__Pseudomonadota	c__Gammaproteobacteria	o__Pseudomonadales	f__Pseudomonadaceae	g__Pseudomonas	s__Pseudomonas_sp._ArH3a	NA	NA	NA	NA	NA	NA	NA	NA	NA	NA	NA	NA	NA	NA	NA	NA	2	NA	NA
k__Bacteria	p__Pseudomonadota	c__Gammaproteobacteria	o__Pseudomonadales	f__Pseudomonadaceae	g__Pseudomonas	s__Pseudomonas_sp._YeP6b	NA	NA	NA	NA	NA	NA	NA	NA	NA	NA	NA	NA	NA	NA	NA	NA	NA	1	NA
k__Bacteria	p__Pseudomonadota	c__Gammaproteobacteria	o__Pseudomonadales	f__Pseudomonadaceae	g__Pseudomonas	s__Pseudomonas_sp._AO-1	NA	NA	NA	NA	NA	NA	NA	NA	NA	NA	NA	NA	NA	NA	NA	NA	NA	1	NA
k__Bacteria	p__Pseudomonadota	c__Gammaproteobacteria	o__Pseudomonadales	f__Pseudomonadaceae	g__Pseudomonas	s__Pseudomonas_sp._SCA2728.1_7	NA	NA	NA	NA	NA	NA	NA	NA	NA	NA	NA	NA	NA	NA	NA	NA	1	NA	NA
k__Bacteria	p__Pseudomonadota	c__Gammaproteobacteria	o__Pseudomonadales	f__Pseudomonadaceae	g__Pseudomonas	s__Pseudomonas_sp._PP3	NA	NA	NA	NA	NA	NA	NA	NA	NA	NA	NA	NA	NA	NA	NA	NA	1	NA	NA
k__Bacteria	p__Pseudomonadota	c__Gammaproteobacteria	o__Pseudomonadales	f__Pseudomonadaceae	g__Pseudomonas	s__Pseudomonas_sp._CIP-10	NA	NA	NA	NA	NA	NA	NA	NA	1	NA	NA	NA	NA	NA	NA	NA	NA	NA	NA
k__Bacteria	p__Pseudomonadota	c__Gammaproteobacteria	o__Pseudomonadales	f__Pseudomonadaceae	g__Pseudomonas	s__Pseudomonas_sp._HN2-3	NA	NA	NA	NA	NA	NA	NA	NA	NA	1	NA	NA	NA	NA	NA	NA	NA	NA	NA
k__Bacteria	p__Pseudomonadota	c__Gammaproteobacteria	o__Pseudomonadales	f__Pseudomonadaceae	g__Pseudomonas	s__Pseudomonas_sp._HN2	NA	NA	NA	NA	NA	NA	NA	NA	NA	NA	NA	NA	NA	NA	NA	NA	2	NA	NA
k__Bacteria	p__Pseudomonadota	c__Gammaproteobacteria	o__Pseudomonadales	f__Pseudomonadaceae	g__Pseudomonas	s__Pseudomonas_sp._p1(2021b)	NA	NA	NA	NA	NA	NA	NA	NA	2	NA	NA	NA	NA	NA	NA	NA	NA	NA	NA
k__Bacteria	p__Pseudomonadota	c__Gammaproteobacteria	o__Pseudomonadales	f__Pseudomonadaceae	g__Pseudomonas	s__Pseudomonas_sp._FP2196	NA	NA	NA	NA	NA	NA	NA	NA	NA	NA	NA	NA	1	NA	1	NA	3	NA	NA
k__Bacteria	p__Pseudomonadota	c__Gammaproteobacteria	o__Pseudomonadales	f__Pseudomonadaceae	g__Pseudomonas	s__Pseudomonas_sp._3-2	NA	NA	NA	NA	NA	NA	NA	NA	NA	NA	NA	1	NA	NA	NA	NA	NA	NA	NA
k__Bacteria	p__Pseudomonadota	c__Gammaproteobacteria	o__Pseudomonadales	f__Pseudomonadaceae	g__Pseudomonas	s__Pseudomonas_sp._Marseille-Q3773	NA	NA	NA	NA	NA	NA	NA	NA	NA	1	NA	NA	NA	NA	NA	NA	NA	NA	NA
k__Bacteria	p__Pseudomonadota	c__Gammaproteobacteria	o__Pseudomonadales	f__Pseudomonadaceae	g__Pseudomonas	s__Pseudomonas_sp._CCI1.1	NA	NA	NA	NA	NA	NA	NA	NA	NA	NA	NA	NA	NA	NA	1	NA	1	1	1
k__Bacteria	p__Pseudomonadota	c__Gammaproteobacteria	o__Pseudomonadales	f__Pseudomonadaceae	g__Pseudomonas	s__Pseudomonas_sp._CCC3.1	NA	NA	NA	NA	NA	NA	NA	NA	NA	1	NA	1	1	NA	1	1	10	7	4
k__Bacteria	p__Pseudomonadota	c__Gammaproteobacteria	o__Pseudomonadales	f__Pseudomonadaceae	g__Pseudomonas	s__Pseudomonas_sp._FLM_11	NA	NA	NA	NA	NA	NA	NA	NA	NA	1	NA	1	6	NA	NA	NA	4	2	3
k__Bacteria	p__Pseudomonadota	c__Gammaproteobacteria	o__Pseudomonadales	f__Pseudomonadaceae	g__Pseudomonas	s__Pseudomonas_sp._FLM_004-28	NA	NA	NA	NA	NA	NA	NA	NA	NA	3	NA	24	40	NA	1	4	116	129	38
k__Bacteria	p__Pseudomonadota	c__Gammaproteobacteria	o__Pseudomonadales	f__Pseudomonadaceae	g__Pseudomonas	s__Pseudomonas_sp._905_Psudmo1	NA	NA	NA	NA	NA	NA	NA	NA	NA	2	NA	NA	NA	NA	NA	NA	NA	NA	NA
k__Bacteria	p__Pseudomonadota	c__Gammaproteobacteria	o__Pseudomonadales	f__Pseudomonadaceae	g__Pseudomonas	s__Pseudomonas_sp._HTZ2	NA	NA	NA	NA	NA	NA	NA	NA	NA	NA	NA	NA	NA	1	NA	NA	NA	NA	NA
k__Bacteria	p__Pseudomonadota	c__Gammaproteobacteria	o__Pseudomonadales	f__Pseudomonadaceae	g__Pseudomonas	s__Pseudomonas_sp._AN-1	NA	NA	NA	NA	NA	NA	NA	NA	1	NA	NA	NA	NA	NA	NA	NA	NA	NA	NA
k__Bacteria	p__Pseudomonadota	c__Gammaproteobacteria	o__Pseudomonadales	f__Pseudomonadaceae	g__Pseudomonas	s__Pseudomonas_sp._BO3-4	NA	NA	NA	NA	NA	NA	NA	NA	NA	NA	NA	NA	NA	NA	NA	NA	1	NA	NA
k__Bacteria	p__Pseudomonadota	c__Gammaproteobacteria	o__Pseudomonadales	f__Pseudomonadaceae	g__Pseudomonas	s__Pseudomonas_sp._SG20056	NA	NA	NA	NA	NA	NA	NA	NA	6	NA	NA	NA	2	NA	NA	NA	6	NA	NA
k__Bacteria	p__Pseudomonadota	c__Gammaproteobacteria	o__Pseudomonadales	f__Pseudomonadaceae	g__Pseudomonas	s__Pseudomonas_sp._MH9.3	NA	NA	NA	NA	NA	NA	NA	NA	NA	NA	1	NA	NA	NA	NA	NA	NA	NA	NA
k__Bacteria	p__Pseudomonadota	c__Gammaproteobacteria	o__Pseudomonadales	f__Pseudomonadaceae	g__Pseudomonas	s__Pseudomonas_sp._MH9.2	NA	NA	NA	NA	NA	NA	NA	NA	NA	NA	NA	1	NA	NA	NA	NA	NA	NA	NA
k__Bacteria	p__Pseudomonadota	c__Gammaproteobacteria	o__Pseudomonadales	f__Pseudomonadaceae	g__Pseudomonas	s__Pseudomonas_sp._DC1.2	NA	NA	NA	NA	NA	NA	NA	NA	NA	NA	NA	NA	NA	NA	NA	NA	NA	2	NA
k__Bacteria	p__Pseudomonadota	c__Gammaproteobacteria	o__Pseudomonadales	f__Pseudomonadaceae	g__Pseudomonas	s__Pseudomonas_sp._CBS	NA	NA	NA	NA	NA	NA	NA	NA	NA	NA	NA	NA	1	NA	NA	NA	NA	NA	1
k__Bacteria	p__Pseudomonadota	c__Gammaproteobacteria	o__Pseudomonadales	f__Pseudomonadaceae	g__Pseudomonas	s__Pseudomonas_sp._Z8(2022)	NA	NA	NA	NA	NA	NA	NA	NA	1	NA	NA	NA	NA	NA	NA	NA	NA	NA	NA
k__Bacteria	p__Pseudomonadota	c__Gammaproteobacteria	o__Pseudomonadales	f__Pseudomonadaceae	g__Pseudomonas	s__Pseudomonas_sp._ZM23	NA	NA	NA	NA	NA	NA	NA	NA	NA	NA	1	NA	NA	NA	NA	NA	NA	NA	NA
k__Bacteria	p__Pseudomonadota	c__Gammaproteobacteria	o__Pseudomonadales	f__Pseudomonadaceae	g__Pseudomonas	s__Pseudomonas_sp._KHPS1	NA	NA	NA	NA	NA	NA	NA	NA	NA	1	NA	NA	NA	NA	NA	NA	NA	NA	NA
k__Bacteria	p__Pseudomonadota	c__Gammaproteobacteria	o__Pseudomonadales	f__Pseudomonadaceae	g__Pseudomonas	s__Pseudomonas_sp._FP818	NA	NA	NA	NA	NA	NA	NA	NA	1	NA	NA	2	3	NA	NA	NA	7	NA	2
k__Bacteria	p__Pseudomonadota	c__Gammaproteobacteria	o__Pseudomonadales	f__Pseudomonadaceae	g__Pseudomonas	s__Pseudomonas_sp._LS1212	NA	NA	NA	NA	NA	NA	NA	NA	NA	NA	NA	NA	NA	1	NA	NA	NA	NA	NA
k__Bacteria	p__Pseudomonadota	c__Gammaproteobacteria	o__Pseudomonadales	f__Pseudomonadaceae	g__Pseudomonas	s__Pseudomonas_sp._FP453	NA	NA	NA	NA	NA	NA	NA	NA	NA	NA	NA	5	3	NA	NA	NA	25	14	10
k__Bacteria	p__Pseudomonadota	c__Gammaproteobacteria	o__Pseudomonadales	f__Pseudomonadaceae	g__Pseudomonas	s__Pseudomonas_sp._FP2338	NA	NA	NA	NA	NA	NA	NA	NA	NA	NA	NA	NA	NA	NA	NA	NA	2	NA	NA
k__Bacteria	p__Pseudomonadota	c__Gammaproteobacteria	o__Pseudomonadales	f__Pseudomonadaceae	g__Pseudomonas	s__Pseudomonas_sp._FP2335	NA	NA	NA	NA	NA	NA	NA	NA	NA	NA	NA	4	2	NA	2	1	8	4	6
k__Bacteria	p__Pseudomonadota	c__Gammaproteobacteria	o__Pseudomonadales	f__Pseudomonadaceae	g__Pseudomonas	s__Pseudomonas_sp._FP2294	NA	NA	NA	NA	NA	NA	NA	NA	NA	NA	NA	1	5	NA	NA	NA	4	4	2
k__Bacteria	p__Pseudomonadota	c__Gammaproteobacteria	o__Pseudomonadales	f__Pseudomonadaceae	g__Pseudomonas	s__Pseudomonas_sp._GXZC	NA	NA	NA	NA	NA	NA	NA	NA	NA	NA	NA	NA	2	NA	NA	NA	1	NA	1
k__Bacteria	p__Pseudomonadota	c__Gammaproteobacteria	o__Pseudomonadales	f__Pseudomonadaceae	g__Pseudomonas	s__Pseudomonas_sp._SL4(2022)	NA	NA	NA	NA	NA	NA	NA	NA	2	NA	1	NA	1	NA	NA	NA	1	NA	NA
k__Bacteria	p__Pseudomonadota	c__Gammaproteobacteria	o__Pseudomonadales	f__Pseudomonadaceae	g__Pseudomonas	s__Pseudomonas_sp._SO81	NA	NA	NA	NA	NA	NA	NA	NA	NA	NA	NA	1	NA	NA	NA	NA	1	NA	NA
k__Bacteria	p__Pseudomonadota	c__Gammaproteobacteria	o__Pseudomonadales	f__Pseudomonadaceae	g__Pseudomonas	s__Pseudomonas_sp._FJ2-5-13	NA	NA	NA	NA	NA	NA	NA	NA	NA	NA	NA	1	NA	NA	NA	NA	1	NA	NA
k__Bacteria	p__Pseudomonadota	c__Gammaproteobacteria	o__Pseudomonadales	f__Pseudomonadaceae	g__Pseudomonas	s__Pseudomonas_sp._SD17-1	NA	NA	NA	NA	NA	NA	NA	NA	NA	NA	NA	NA	1	NA	NA	NA	NA	NA	NA
k__Bacteria	p__Pseudomonadota	c__Gammaproteobacteria	o__Pseudomonadales	f__Pseudomonadaceae	g__Pseudomonas	s__Pseudomonas_sp._N3-W	NA	NA	NA	NA	NA	NA	NA	NA	NA	NA	NA	NA	NA	NA	1	NA	NA	1	NA
k__Bacteria	p__Pseudomonadota	c__Gammaproteobacteria	o__Pseudomonadales	f__Pseudomonadaceae	g__Pseudomonas	s__Pseudomonas_sp._GCEP-101	NA	NA	NA	NA	NA	NA	NA	NA	4	NA	NA	NA	NA	NA	NA	NA	NA	NA	NA
k__Bacteria	p__Pseudomonadota	c__Gammaproteobacteria	o__Pseudomonadales	f__Pseudomonadaceae	g__Pseudomonas	s__Pseudomonas_sp._S35	NA	NA	NA	NA	NA	NA	NA	NA	NA	NA	NA	1	NA	NA	NA	NA	NA	1	2
k__Bacteria	p__Pseudomonadota	c__Gammaproteobacteria	o__Pseudomonadales	f__Pseudomonadaceae	g__Pseudomonas	s__Pseudomonas_sp._S34	NA	NA	NA	NA	NA	NA	NA	NA	NA	NA	NA	NA	1	NA	NA	NA	NA	NA	NA
k__Bacteria	p__Pseudomonadota	c__Gammaproteobacteria	o__Pseudomonadales	f__Pseudomonadaceae	g__Pseudomonas	s__Pseudomonas_sp._R84	NA	NA	NA	NA	NA	NA	NA	NA	NA	NA	NA	NA	NA	NA	NA	NA	1	NA	2
k__Bacteria	p__Pseudomonadota	c__Gammaproteobacteria	o__Pseudomonadales	f__Pseudomonadaceae	g__Pseudomonas	s__Pseudomonas_sp._R76	NA	NA	NA	NA	NA	NA	NA	NA	NA	NA	NA	NA	NA	NA	NA	NA	NA	2	NA
k__Bacteria	p__Pseudomonadota	c__Gammaproteobacteria	o__Pseudomonadales	f__Pseudomonadaceae	g__Pseudomonas	s__Pseudomonas_sp._HN11	NA	NA	NA	NA	NA	NA	NA	NA	NA	NA	NA	NA	NA	NA	NA	NA	NA	1	NA
k__Bacteria	p__Pseudomonadota	c__Gammaproteobacteria	o__Pseudomonadales	f__Pseudomonadaceae	g__Pseudomonas	s__Pseudomonas_sp._JY-Q	NA	NA	NA	NA	NA	NA	NA	NA	NA	NA	1	NA	NA	NA	NA	NA	NA	NA	NA
k__Bacteria	p__Pseudomonadota	c__Gammaproteobacteria	o__Pseudomonadales	f__Pseudomonadaceae	g__Pseudomonas	s__Pseudomonas_sp._GLE121	NA	NA	NA	NA	NA	NA	NA	NA	NA	NA	NA	NA	NA	NA	NA	NA	NA	1	2
k__Bacteria	p__Pseudomonadota	c__Gammaproteobacteria	o__Pseudomonadales	f__Pseudomonadaceae	g__Pseudomonas	s__Pseudomonas_sp._BIOMIG1BAC	NA	NA	1	NA	NA	NA	NA	NA	1	NA	NA	NA	NA	NA	NA	NA	4	NA	1
k__Bacteria	p__Pseudomonadota	c__Gammaproteobacteria	o__Pseudomonadales	f__Pseudomonadaceae	g__Pseudomonas	s__Pseudomonas_sp._LPH1	NA	NA	NA	NA	NA	NA	NA	NA	1	1	NA	NA	NA	1	NA	NA	NA	NA	NA
k__Bacteria	p__Pseudomonadota	c__Gammaproteobacteria	o__Pseudomonadales	f__Pseudomonadaceae	g__Pseudomonas	s__Pseudomonas_sp._TMW_2.1634	NA	NA	NA	NA	NA	NA	NA	NA	NA	1	NA	6	25	NA	NA	1	26	41	22
k__Bacteria	p__Pseudomonadota	c__Gammaproteobacteria	o__Pseudomonadales	f__Pseudomonadaceae	g__Pseudomonas	s__Pseudomonas_sp._7SR1	NA	NA	NA	NA	NA	NA	NA	NA	NA	NA	1	NA	NA	NA	NA	NA	NA	NA	NA
k__Bacteria	p__Pseudomonadota	c__Gammaproteobacteria	o__Pseudomonadales	f__Pseudomonadaceae	g__Pseudomonas	s__Pseudomonas_sp._Z003-0.4C(8344-21)	NA	NA	NA	NA	NA	NA	NA	NA	NA	NA	NA	NA	2	NA	NA	NA	NA	2	1
k__Bacteria	p__Pseudomonadota	c__Gammaproteobacteria	o__Pseudomonadales	f__Pseudomonadaceae	g__Pseudomonas	s__Pseudomonas_sp._MYb193	NA	NA	NA	NA	NA	NA	NA	NA	NA	NA	NA	NA	2	NA	NA	NA	1	2	1
k__Bacteria	p__Pseudomonadota	c__Gammaproteobacteria	o__Pseudomonadales	f__Pseudomonadaceae	g__Pseudomonas	s__Pseudomonas_sp._bs2935	NA	NA	NA	NA	NA	NA	NA	NA	NA	NA	NA	NA	1	NA	NA	NA	NA	NA	NA
k__Bacteria	p__Pseudomonadota	c__Gammaproteobacteria	o__Pseudomonadales	f__Pseudomonadaceae	g__Pseudomonas	s__Pseudomonas_sp._GR_6-02	NA	NA	NA	NA	NA	NA	NA	NA	NA	NA	NA	NA	NA	NA	1	NA	NA	NA	NA
k__Bacteria	p__Pseudomonadota	c__Gammaproteobacteria	o__Pseudomonadales	f__Pseudomonadaceae	g__Pseudomonas	s__Pseudomonas_sp._MRSN_12121	NA	NA	NA	NA	NA	NA	NA	NA	NA	NA	1	NA	NA	NA	NA	NA	NA	NA	NA
k__Bacteria	p__Pseudomonadota	c__Gammaproteobacteria	o__Pseudomonadales	f__Pseudomonadaceae	g__Pseudomonas	s__Pseudomonas_sp._T8	NA	NA	NA	NA	NA	NA	NA	NA	NA	NA	NA	NA	NA	NA	NA	NA	NA	1	NA
k__Bacteria	p__Pseudomonadota	c__Gammaproteobacteria	o__Pseudomonadales	f__Pseudomonadaceae	g__Pseudomonas	s__Pseudomonas_sp._D3	NA	NA	NA	NA	NA	NA	NA	NA	NA	1	NA	NA	NA	NA	NA	NA	1	NA	1
k__Bacteria	p__Pseudomonadota	c__Gammaproteobacteria	o__Pseudomonadales	f__Pseudomonadaceae	g__Pseudomonas	s__Pseudomonas_sp._phDV1	NA	NA	NA	NA	NA	NA	NA	NA	1	NA	NA	NA	NA	NA	NA	NA	NA	NA	NA
k__Bacteria	p__Pseudomonadota	c__Gammaproteobacteria	o__Pseudomonadales	f__Pseudomonadaceae	g__Pseudomonas	s__Pseudomonas_sp._B10	NA	NA	NA	NA	NA	NA	NA	NA	NA	NA	NA	NA	NA	NA	NA	NA	1	NA	NA
k__Bacteria	p__Pseudomonadota	c__Gammaproteobacteria	o__Pseudomonadales	f__Pseudomonadaceae	g__Pseudomonas	s__Pseudomonas_sp._Lz4W	NA	NA	NA	NA	NA	NA	NA	NA	NA	42	NA	76	159	7	19	16	453	708	204
k__Bacteria	p__Pseudomonadota	c__Gammaproteobacteria	o__Pseudomonadales	f__Pseudomonadaceae	g__Pseudomonas	s__Pseudomonas_sp._AU10	NA	NA	NA	NA	NA	NA	NA	NA	NA	NA	NA	NA	NA	NA	NA	NA	NA	NA	1
k__Bacteria	p__Pseudomonadota	c__Gammaproteobacteria	o__Pseudomonadales	f__Pseudomonadaceae	g__Pseudomonas	s__Pseudomonas_sp._R4-35-07	NA	NA	NA	NA	NA	NA	NA	NA	NA	NA	NA	NA	1	NA	NA	NA	NA	NA	NA
k__Bacteria	p__Pseudomonadota	c__Gammaproteobacteria	o__Pseudomonadales	f__Pseudomonadaceae	g__Pseudomonas	s__Pseudomonas_sp._ADAK18	NA	NA	NA	NA	NA	NA	NA	NA	NA	NA	NA	NA	NA	NA	NA	NA	1	1	NA
k__Bacteria	p__Pseudomonadota	c__Gammaproteobacteria	o__Pseudomonadales	f__Pseudomonadaceae	g__Pseudomonas	s__Pseudomonas_sp._Seg1	NA	NA	NA	NA	NA	NA	NA	NA	NA	NA	NA	1	4	1	7	2	35	1	1
k__Bacteria	p__Pseudomonadota	c__Gammaproteobacteria	o__Pseudomonadales	f__Pseudomonadaceae	g__Pseudomonas	s__Pseudomonas_sp._Y5-11	NA	NA	NA	NA	NA	NA	NA	NA	NA	NA	NA	NA	NA	NA	NA	NA	1	1	NA
k__Bacteria	p__Pseudomonadota	c__Gammaproteobacteria	o__Pseudomonadales	f__Pseudomonadaceae	g__Pseudomonas	s__Pseudomonas_sp._15A4	NA	NA	NA	NA	NA	NA	NA	NA	NA	NA	NA	NA	1	NA	NA	NA	NA	NA	NA
k__Bacteria	p__Pseudomonadota	c__Gammaproteobacteria	o__Pseudomonadales	f__Pseudomonadaceae	g__Pseudomonas	s__Pseudomonas_sp._OST1909	NA	NA	NA	NA	NA	NA	NA	NA	NA	NA	NA	1	NA	NA	NA	NA	NA	NA	1
k__Bacteria	p__Pseudomonadota	c__Gammaproteobacteria	o__Pseudomonadales	f__Pseudomonadaceae	g__Pseudomonas	s__Pseudomonas_sp._MPDS	NA	NA	NA	NA	NA	NA	NA	NA	NA	NA	NA	NA	NA	NA	NA	NA	1	1	NA
k__Bacteria	p__Pseudomonadota	c__Gammaproteobacteria	o__Pseudomonadales	f__Pseudomonadaceae	g__Pseudomonas	s__Pseudomonas_sp._OE_28.3	NA	NA	NA	NA	NA	NA	NA	NA	NA	NA	NA	NA	NA	NA	NA	NA	NA	1	NA
k__Bacteria	p__Pseudomonadota	c__Gammaproteobacteria	o__Pseudomonadales	f__Pseudomonadaceae	g__Pseudomonas	s__Pseudomonas_sp._FP215	NA	NA	NA	NA	NA	NA	NA	NA	NA	NA	NA	NA	1	NA	NA	NA	4	1	1
k__Bacteria	p__Pseudomonadota	c__Gammaproteobacteria	o__Pseudomonadales	f__Pseudomonadaceae	g__Pseudomonas	s__Pseudomonas_sp._B11D7D	NA	NA	NA	NA	NA	NA	NA	NA	1	NA	NA	NA	NA	NA	NA	NA	1	NA	NA
k__Bacteria	p__Pseudomonadota	c__Gammaproteobacteria	o__Pseudomonadales	f__Pseudomonadaceae	g__Pseudomonas	s__Pseudomonas_sp._31-12	NA	NA	NA	NA	NA	NA	NA	NA	NA	NA	NA	NA	1	NA	NA	NA	NA	NA	NA
k__Bacteria	p__Pseudomonadota	c__Gammaproteobacteria	o__Pseudomonadales	f__Pseudomonadaceae	g__Pseudomonas	s__Pseudomonas_sp._SXM-1	NA	NA	NA	NA	NA	NA	NA	NA	NA	NA	NA	1	NA	NA	NA	NA	NA	NA	NA
k__Bacteria	p__Pseudomonadota	c__Gammaproteobacteria	o__Pseudomonadales	f__Pseudomonadaceae	g__Pseudomonas	s__Pseudomonas_sp._LH1G9	NA	NA	NA	NA	NA	NA	NA	NA	NA	NA	NA	1	NA	NA	NA	NA	1	NA	NA
k__Bacteria	p__Pseudomonadota	c__Gammaproteobacteria	o__Pseudomonadales	f__Pseudomonadaceae	g__Pseudomonas	s__Pseudomonas_sp._LG1D9	NA	NA	NA	NA	NA	NA	NA	NA	NA	NA	NA	1	NA	NA	NA	NA	1	2	NA
k__Bacteria	p__Pseudomonadota	c__Gammaproteobacteria	o__Pseudomonadales	f__Pseudomonadaceae	g__Pseudomonas	s__Pseudomonas_sp._DTU12.3	NA	NA	NA	NA	NA	NA	NA	NA	NA	NA	NA	NA	NA	NA	NA	NA	NA	2	1
k__Bacteria	p__Pseudomonadota	c__Gammaproteobacteria	o__Pseudomonadales	f__Pseudomonadaceae	g__Pseudomonas	s__Pseudomonas_sp._XWY-1	NA	NA	NA	NA	NA	NA	NA	NA	NA	NA	NA	NA	NA	1	NA	NA	NA	NA	NA
k__Bacteria	p__Pseudomonadota	c__Gammaproteobacteria	o__Pseudomonadales	f__Pseudomonadaceae	g__Pseudomonas	s__Pseudomonas_sp._LG1E9	NA	NA	NA	NA	NA	NA	NA	NA	NA	NA	NA	NA	NA	NA	NA	NA	1	NA	NA
k__Bacteria	p__Pseudomonadota	c__Gammaproteobacteria	o__Pseudomonadales	f__Pseudomonadaceae	g__Pseudomonas	s__Pseudomonas_sp._HLS-6	NA	NA	NA	NA	NA	NA	NA	NA	2	2	NA	NA	5	NA	NA	2	NA	NA	NA
k__Bacteria	p__Pseudomonadota	c__Gammaproteobacteria	o__Pseudomonadales	f__Pseudomonadaceae	g__Pseudomonas	s__Pseudomonas_sp._FDAARGOS_380	NA	NA	NA	NA	NA	NA	NA	NA	NA	NA	NA	NA	NA	NA	NA	NA	NA	2	NA
k__Bacteria	p__Pseudomonadota	c__Gammaproteobacteria	o__Pseudomonadales	f__Pseudomonadaceae	g__Pseudomonas	s__Pseudomonas_sp._J380	NA	NA	NA	NA	NA	NA	NA	NA	NA	NA	NA	2	NA	NA	2	NA	3	2	1
k__Bacteria	p__Pseudomonadota	c__Gammaproteobacteria	o__Pseudomonadales	f__Pseudomonadaceae	g__Pseudomonas	s__Pseudomonas_sp._C27(2019)	NA	NA	NA	1	NA	NA	NA	NA	NA	NA	NA	NA	1	NA	NA	NA	NA	NA	NA
k__Bacteria	p__Pseudomonadota	c__Gammaproteobacteria	o__Pseudomonadales	f__Pseudomonadaceae	g__Pseudomonas	s__Pseudomonas_sp.	NA	NA	NA	NA	NA	NA	NA	NA	NA	NA	NA	NA	NA	NA	NA	NA	3	3	NA
k__Bacteria	p__Pseudomonadota	c__Gammaproteobacteria	o__Pseudomonadales	f__Pseudomonadaceae	g__Pseudomonas	s__Pseudomonas_sp._MPC6	NA	NA	NA	NA	NA	NA	NA	NA	NA	NA	1	1	1	NA	1	NA	3	14	2
k__Bacteria	p__Pseudomonadota	c__Gammaproteobacteria	o__Pseudomonadales	f__Pseudomonadaceae	g__Pseudomonas	s__Pseudomonas_sp._LTJR-52	NA	NA	NA	NA	NA	NA	NA	NA	NA	3	NA	NA	NA	NA	NA	NA	NA	NA	NA
k__Bacteria	p__Pseudomonadota	c__Gammaproteobacteria	o__Pseudomonadales	f__Pseudomonadaceae	g__Pseudomonas	s__Pseudomonas_sp._DG56-2	NA	NA	NA	NA	NA	NA	NA	NA	NA	NA	NA	NA	1	NA	NA	NA	NA	NA	NA
k__Bacteria	p__Pseudomonadota	c__Gammaproteobacteria	o__Pseudomonadales	f__Pseudomonadaceae	g__Pseudomonas	s__Pseudomonas_oleovorans	NA	1	NA	NA	NA	NA	NA	NA	14	3	5	NA	1	NA	NA	NA	NA	NA	NA
k__Bacteria	p__Pseudomonadota	c__Gammaproteobacteria	o__Pseudomonadales	f__Pseudomonadaceae	g__Pseudomonas	s__Pseudomonas_furukawaii	NA	NA	NA	NA	NA	NA	NA	NA	NA	NA	2	NA	NA	NA	NA	NA	NA	NA	NA
k__Bacteria	p__Pseudomonadota	c__Gammaproteobacteria	o__Pseudomonadales	f__Pseudomonadaceae	g__Pseudomonas	s__Pseudomonas_aeruginosa	NA	NA	NA	1	NA	NA	NA	NA	24	8	16	4	3	NA	7	NA	8	4	2
k__Bacteria	p__Pseudomonadota	c__Gammaproteobacteria	o__Pseudomonadales	f__Pseudomonadaceae	g__Pseudomonas	s__Pseudomonas_mendocina	NA	NA	NA	NA	NA	NA	1	NA	80	4	13	NA	NA	5	2	5	10	NA	NA
k__Bacteria	p__Pseudomonadota	c__Gammaproteobacteria	o__Pseudomonadales	f__Pseudomonadaceae	g__Pseudomonas	s__Pseudomonas_alcaligenes	1	NA	NA	NA	NA	NA	NA	NA	439	8	9	9	3	23	8	2	16	NA	1
k__Bacteria	p__Pseudomonadota	c__Gammaproteobacteria	o__Pseudomonadales	f__Pseudomonadaceae	g__Pseudomonas	s__Pseudomonas_citronellolis	NA	NA	NA	NA	NA	NA	NA	NA	1	NA	NA	NA	NA	NA	NA	NA	NA	NA	NA
k__Bacteria	p__Pseudomonadota	c__Gammaproteobacteria	o__Pseudomonadales	f__Pseudomonadaceae	g__Pseudomonas	s__Pseudomonas_nitroreducens	NA	NA	NA	NA	NA	NA	NA	NA	2	NA	NA	NA	NA	NA	NA	NA	NA	NA	NA
k__Bacteria	p__Pseudomonadota	c__Gammaproteobacteria	o__Pseudomonadales	f__Pseudomonadaceae	g__Pseudomonas	s__Pseudomonas_multiresinivorans	NA	NA	NA	NA	NA	NA	NA	NA	1	NA	NA	NA	NA	NA	NA	NA	NA	NA	NA
k__Bacteria	p__Pseudomonadota	c__Gammaproteobacteria	o__Pseudomonadales	f__Pseudomonadaceae	g__Pseudomonas	s__Pseudomonas_tohonis	NA	NA	NA	NA	NA	NA	NA	NA	2	NA	NA	NA	NA	NA	NA	NA	NA	NA	NA
k__Bacteria	p__Pseudomonadota	c__Gammaproteobacteria	o__Pseudomonadales	f__Pseudomonadaceae	g__Pseudomonas	s__Pseudomonas_solani	NA	NA	NA	NA	NA	NA	NA	NA	NA	NA	1	NA	NA	NA	NA	NA	NA	NA	NA
k__Bacteria	p__Pseudomonadota	c__Gammaproteobacteria	o__Pseudomonadales	f__Pseudomonadaceae	g__Pseudomonas	s__Pseudomonas_xantholysinigenes	NA	NA	NA	NA	NA	NA	NA	NA	1	NA	NA	NA	NA	NA	NA	NA	NA	NA	NA
k__Bacteria	p__Pseudomonadota	c__Gammaproteobacteria	o__Pseudomonadales	f__Pseudomonadaceae	g__Pseudomonas	s__Pseudomonas_vanderleydeniana	NA	NA	NA	NA	NA	NA	NA	NA	NA	NA	1	NA	NA	NA	NA	NA	NA	NA	NA
k__Bacteria	p__Pseudomonadota	c__Gammaproteobacteria	o__Pseudomonadales	f__Pseudomonadaceae	g__Pseudomonas	s__Pseudomonas_monsensis	NA	NA	NA	NA	NA	NA	NA	NA	NA	NA	NA	NA	NA	NA	NA	NA	1	NA	NA
k__Bacteria	p__Pseudomonadota	c__Gammaproteobacteria	o__Pseudomonadales	f__Pseudomonadaceae	g__Pseudomonas	s__Pseudomonas_juntendi	NA	NA	NA	NA	NA	NA	NA	NA	1	NA	NA	1	NA	NA	NA	NA	NA	NA	NA
k__Bacteria	p__Pseudomonadota	c__Gammaproteobacteria	o__Pseudomonadales	f__Pseudomonadaceae	g__Pseudomonas	s__Pseudomonas_shahriarae	NA	NA	NA	NA	NA	NA	NA	NA	NA	NA	NA	NA	2	NA	NA	NA	5	6	2
k__Bacteria	p__Pseudomonadota	c__Gammaproteobacteria	o__Pseudomonadales	f__Pseudomonadaceae	g__Pseudomonas	s__Pseudomonas_atacamensis	NA	NA	NA	NA	NA	NA	NA	NA	NA	NA	NA	NA	NA	NA	NA	1	1	NA	1
k__Bacteria	p__Pseudomonadota	c__Gammaproteobacteria	o__Pseudomonadales	f__Pseudomonadaceae	g__Pseudomonas	s__Pseudomonas_khazarica	NA	NA	NA	NA	NA	NA	NA	NA	96	1	15	NA	NA	NA	NA	NA	1	NA	NA
k__Bacteria	p__Pseudomonadota	c__Gammaproteobacteria	o__Pseudomonadales	f__Pseudomonadaceae	g__Pseudomonas	s__Pseudomonas_hydrolytica	NA	NA	NA	NA	NA	NA	NA	NA	1	4	1	NA	NA	NA	NA	NA	NA	NA	NA
k__Bacteria	p__Pseudomonadota	c__Gammaproteobacteria	o__Pseudomonadales	f__Pseudomonadaceae	g__Pseudomonas	s__Pseudomonas_qingdaonensis	NA	NA	NA	NA	NA	NA	NA	NA	1	NA	NA	1	NA	NA	1	NA	4	2	NA
k__Bacteria	p__Pseudomonadota	c__Gammaproteobacteria	o__Pseudomonadales	f__Pseudomonadaceae	g__Pseudomonas	s__Pseudomonas_sivasensis	NA	NA	NA	NA	NA	NA	NA	NA	NA	NA	NA	2	3	1	5	3	114	10	1
k__Bacteria	p__Pseudomonadota	c__Gammaproteobacteria	o__Pseudomonadales	f__Pseudomonadaceae	g__Pseudomonas	s__Pseudomonas_hormoni	NA	NA	NA	NA	NA	NA	NA	NA	NA	NA	NA	1	NA	NA	NA	NA	NA	NA	NA
k__Bacteria	p__Pseudomonadota	c__Gammaproteobacteria	o__Pseudomonadales	f__Pseudomonadaceae	g__Pseudomonas	s__Pseudomonas_cucumis	NA	NA	NA	NA	NA	NA	NA	NA	NA	NA	NA	NA	NA	NA	NA	NA	2	1	NA
k__Bacteria	p__Pseudomonadota	c__Gammaproteobacteria	o__Pseudomonadales	f__Pseudomonadaceae	g__Pseudomonas	s__Pseudomonas_wenzhouensis	NA	NA	NA	NA	NA	NA	NA	NA	10	1	NA	NA	NA	NA	NA	NA	2	1	NA
k__Bacteria	p__Pseudomonadota	c__Gammaproteobacteria	o__Pseudomonadales	f__Pseudomonadaceae	g__Pseudomonas	s__Pseudomonas_pergaminensis	NA	NA	NA	NA	NA	NA	NA	NA	NA	NA	NA	NA	NA	NA	NA	NA	2	NA	NA
k__Bacteria	p__Pseudomonadota	c__Gammaproteobacteria	o__Pseudomonadales	f__Pseudomonadaceae	g__Pseudomonas	s__Pseudomonas_siliginis	NA	NA	NA	NA	NA	NA	NA	NA	NA	NA	NA	NA	NA	NA	1	NA	NA	NA	NA
k__Bacteria	p__Pseudomonadota	c__Gammaproteobacteria	o__Pseudomonadales	f__Pseudomonadaceae	g__Pseudomonas	s__Pseudomonas_germanica	NA	NA	NA	NA	NA	NA	NA	NA	NA	NA	NA	NA	NA	NA	NA	NA	NA	NA	1
k__Bacteria	p__Pseudomonadota	c__Gammaproteobacteria	o__Pseudomonadales	f__Pseudomonadaceae	g__Pseudomonas	s__Pseudomonas_hygromyciniae	NA	NA	NA	NA	NA	NA	NA	NA	NA	NA	NA	1	18	NA	1	NA	18	17	14
k__Bacteria	p__Pseudomonadota	c__Gammaproteobacteria	o__Pseudomonadales	f__Pseudomonadaceae	g__Pseudomonas	s__Pseudomonas_kielensis	NA	NA	NA	NA	NA	NA	NA	NA	NA	9	NA	66	119	2	64	158	336	246	126
k__Bacteria	p__Pseudomonadota	c__Gammaproteobacteria	o__Pseudomonadales	f__Pseudomonadaceae	g__Pseudomonas	s__Pseudomonas_baltica	NA	NA	NA	NA	NA	NA	NA	NA	NA	NA	1	NA	NA	NA	NA	NA	NA	NA	NA
k__Bacteria	p__Pseudomonadota	c__Gammaproteobacteria	o__Pseudomonadales	f__Pseudomonadaceae	g__Pseudomonas	s__Pseudomonas_phenolilytica	NA	NA	NA	NA	NA	NA	NA	NA	NA	1	1	NA	NA	NA	NA	NA	NA	NA	NA
k__Bacteria	p__Pseudomonadota	c__Gammaproteobacteria	o__Pseudomonadales	f__Pseudomonadaceae	g__Pseudomonas	s__Pseudomonas_tritici	NA	NA	NA	NA	NA	NA	NA	NA	NA	NA	NA	1	NA	NA	NA	NA	2	NA	NA
k__Bacteria	p__Pseudomonadota	c__Gammaproteobacteria	o__Pseudomonadales	f__Pseudomonadaceae	g__Pseudomonas	s__Pseudomonas_parafulva	NA	NA	NA	NA	NA	NA	NA	NA	NA	9	NA	1	NA	2	NA	1	NA	NA	NA
k__Bacteria	p__Pseudomonadota	c__Gammaproteobacteria	o__Pseudomonadales	f__Pseudomonadaceae	g__Pseudomonas	s__Pseudomonas_extremaustralis	NA	NA	NA	NA	NA	NA	NA	NA	NA	NA	NA	NA	2	NA	NA	NA	2	3	2
k__Bacteria	p__Pseudomonadota	c__Gammaproteobacteria	o__Pseudomonadales	f__Pseudomonadaceae	g__Pseudomonas	s__Pseudomonas_simiae	NA	NA	NA	NA	NA	NA	NA	NA	NA	NA	NA	NA	1	NA	NA	NA	5	3	1
k__Bacteria	p__Pseudomonadota	c__Gammaproteobacteria	o__Pseudomonadales	f__Pseudomonadaceae	g__Pseudomonas	s__Pseudomonas_otitidis	NA	NA	NA	NA	NA	NA	NA	NA	9	2	NA	1	9	2	73	NA	NA	NA	NA
k__Bacteria	p__Pseudomonadota	c__Gammaproteobacteria	o__Pseudomonadales	f__Pseudomonadaceae	g__Pseudomonas	s__Pseudomonas_lurida	NA	NA	NA	NA	NA	NA	NA	NA	NA	NA	NA	NA	NA	NA	1	NA	5	1	NA
k__Bacteria	p__Pseudomonadota	c__Gammaproteobacteria	o__Pseudomonadales	f__Pseudomonadaceae	g__Pseudomonas	s__Pseudomonas_psychrotolerans	NA	NA	NA	NA	NA	NA	NA	NA	NA	3	1	NA	NA	NA	NA	NA	NA	1	NA
k__Bacteria	p__Pseudomonadota	c__Gammaproteobacteria	o__Pseudomonadales	f__Pseudomonadaceae	g__Pseudomonas	s__Pseudomonas_alkylphenolica	NA	NA	NA	NA	NA	NA	NA	NA	NA	1	NA	NA	NA	4	1	2	5	1	1
k__Bacteria	p__Pseudomonadota	c__Gammaproteobacteria	o__Pseudomonadales	f__Pseudomonadaceae	g__Pseudomonas	s__Pseudomonas_antarctica	NA	NA	NA	NA	NA	NA	NA	NA	NA	NA	NA	1	NA	NA	NA	NA	NA	2	NA
k__Bacteria	p__Pseudomonadota	c__Gammaproteobacteria	o__Pseudomonadales	f__Pseudomonadaceae	g__Pseudomonas	s__Pseudomonas_umsongensis	NA	NA	NA	NA	NA	NA	NA	NA	NA	NA	NA	1	NA	1	NA	3	2	1	3
k__Bacteria	p__Pseudomonadota	c__Gammaproteobacteria	o__Pseudomonadales	f__Pseudomonadaceae	g__Pseudomonas	s__Pseudomonas_viridiflava	NA	NA	NA	NA	NA	NA	NA	NA	NA	NA	NA	1	NA	NA	NA	NA	2	1	1
k__Bacteria	p__Pseudomonadota	c__Gammaproteobacteria	o__Pseudomonadales	f__Pseudomonadaceae	g__Pseudomonas	s__Pseudomonas_avellanae	NA	NA	NA	NA	NA	NA	NA	NA	NA	NA	NA	NA	NA	NA	NA	NA	NA	1	NA
k__Bacteria	p__Pseudomonadota	c__Gammaproteobacteria	o__Pseudomonadales	f__Pseudomonadaceae	g__Pseudomonas	s__Pseudomonas_tremae	NA	NA	NA	NA	NA	NA	NA	NA	NA	NA	NA	NA	NA	NA	NA	NA	NA	1	NA
k__Bacteria	p__Pseudomonadota	c__Gammaproteobacteria	o__Pseudomonadales	f__Pseudomonadaceae	g__Pseudomonas	s__Pseudomonas_savastanoi	NA	NA	NA	NA	NA	NA	NA	NA	NA	NA	NA	NA	NA	NA	NA	NA	NA	1	NA
k__Bacteria	p__Pseudomonadota	c__Gammaproteobacteria	o__Pseudomonadales	f__Pseudomonadaceae	g__Pseudomonas	s__Pseudomonas_amygdali	NA	NA	NA	NA	NA	NA	NA	NA	NA	1	NA	NA	NA	NA	NA	NA	1	NA	1
k__Bacteria	p__Pseudomonadota	c__Gammaproteobacteria	o__Pseudomonadales	f__Pseudomonadaceae	g__Pseudomonas	s__Pseudomonas_ficuserectae	NA	NA	NA	NA	NA	NA	NA	NA	NA	NA	NA	1	NA	NA	NA	NA	1	1	NA
k__Bacteria	p__Pseudomonadota	c__Gammaproteobacteria	o__Pseudomonadales	f__Pseudomonadaceae	g__Pseudomonas	s__Pseudomonas_syringae_group_genomosp._7	NA	NA	NA	NA	NA	NA	NA	NA	NA	NA	NA	NA	NA	NA	NA	NA	1	NA	NA
k__Bacteria	p__Pseudomonadota	c__Gammaproteobacteria	o__Pseudomonadales	f__Pseudomonadaceae	g__Pseudomonas	s__Pseudomonas_syringae_group_genomosp._3	NA	NA	NA	NA	NA	NA	NA	NA	NA	NA	NA	NA	NA	NA	NA	NA	1	NA	NA
k__Bacteria	p__Pseudomonadota	c__Gammaproteobacteria	o__Pseudomonadales	f__Pseudomonadaceae	g__Pseudomonas	s__Pseudomonas_putida	1	NA	NA	NA	NA	NA	NA	NA	31	9	NA	1	1	1	3	1	4	3	1
k__Bacteria	p__Pseudomonadota	c__Gammaproteobacteria	o__Pseudomonadales	f__Pseudomonadaceae	g__Pseudomonas	s__Pseudomonas_fulva	NA	NA	NA	NA	NA	NA	1	NA	NA	13	3	NA	NA	NA	NA	NA	NA	NA	NA
k__Bacteria	p__Pseudomonadota	c__Gammaproteobacteria	o__Pseudomonadales	f__Pseudomonadaceae	g__Pseudomonas	s__Pseudomonas_oryzihabitans	NA	NA	NA	NA	NA	NA	5	NA	2	34	10	NA	NA	NA	NA	NA	NA	NA	NA
k__Bacteria	p__Pseudomonadota	c__Gammaproteobacteria	o__Pseudomonadales	f__Pseudomonadaceae	g__Pseudomonas	s__Pseudomonas_plecoglossicida	NA	NA	NA	NA	NA	NA	NA	NA	1	NA	NA	NA	NA	NA	NA	NA	NA	NA	NA
k__Bacteria	p__Pseudomonadota	c__Gammaproteobacteria	o__Pseudomonadales	f__Pseudomonadaceae	g__Pseudomonas	s__Pseudomonas_monteilii	NA	NA	NA	NA	NA	NA	NA	NA	6	1	NA	NA	NA	NA	NA	NA	1	NA	NA
k__Bacteria	p__Pseudomonadota	c__Gammaproteobacteria	o__Pseudomonadales	f__Pseudomonadaceae	g__Pseudomonas	s__Pseudomonas_mosselii	NA	NA	NA	NA	NA	NA	NA	NA	38	NA	2	NA	1	41	1	2	25	1	NA
k__Bacteria	p__Pseudomonadota	c__Gammaproteobacteria	o__Pseudomonadales	f__Pseudomonadaceae	g__Pseudomonas	s__Pseudomonas_wadenswilerensis	NA	NA	NA	NA	NA	NA	NA	NA	NA	NA	NA	1	NA	NA	NA	NA	NA	NA	NA
k__Bacteria	p__Pseudomonadota	c__Gammaproteobacteria	o__Pseudomonadales	f__Pseudomonadaceae	g__Pseudomonas	s__Pseudomonas_shirazica	NA	NA	NA	NA	NA	NA	NA	NA	1	NA	NA	NA	NA	NA	NA	NA	NA	NA	NA
k__Bacteria	p__Pseudomonadota	c__Gammaproteobacteria	o__Pseudomonadales	f__Pseudomonadaceae	g__Pseudomonas	s__Pseudomonas_sp._SGAir0191	NA	NA	NA	NA	NA	NA	NA	NA	NA	1	NA	NA	NA	NA	NA	NA	NA	NA	NA
k__Bacteria	p__Pseudomonadota	c__Gammaproteobacteria	o__Pseudomonadales	f__Pseudomonadaceae	g__Pseudomonas	s__Pseudomonas_migulae	NA	NA	NA	NA	NA	NA	NA	NA	NA	NA	NA	NA	1	NA	1	NA	5	3	2
k__Bacteria	p__Pseudomonadota	c__Gammaproteobacteria	o__Pseudomonadales	f__Pseudomonadaceae	g__Pseudomonas	s__Pseudomonas_granadensis	NA	NA	NA	NA	NA	NA	NA	NA	NA	NA	NA	NA	NA	NA	NA	NA	1	NA	NA
k__Bacteria	p__Pseudomonadota	c__Gammaproteobacteria	o__Pseudomonadales	f__Pseudomonadaceae	g__Pseudomonas	s__Pseudomonas_ogarae	NA	NA	NA	NA	NA	NA	NA	NA	NA	NA	NA	NA	NA	NA	NA	NA	NA	1	NA
k__Bacteria	p__Pseudomonadota	c__Gammaproteobacteria	o__Pseudomonadales	f__Pseudomonadaceae	g__Pseudomonas	s__Pseudomonas_moraviensis	NA	NA	NA	NA	NA	NA	NA	NA	NA	1	NA	1	1	NA	NA	1	2	8	3
k__Bacteria	p__Pseudomonadota	c__Gammaproteobacteria	o__Pseudomonadales	f__Pseudomonadaceae	g__Pseudomonas	s__Pseudomonas_proteolytica	NA	NA	NA	NA	NA	NA	NA	NA	NA	NA	NA	5	10	NA	1	NA	10	8	4
k__Bacteria	p__Pseudomonadota	c__Gammaproteobacteria	o__Pseudomonadales	f__Pseudomonadaceae	g__Pseudomonas	s__Pseudomonas_poae	NA	NA	NA	NA	NA	NA	NA	NA	NA	NA	NA	NA	NA	NA	NA	1	NA	1	NA
k__Bacteria	p__Pseudomonadota	c__Gammaproteobacteria	o__Pseudomonadales	f__Pseudomonadaceae	g__Pseudomonas	s__Pseudomonas_trivialis	NA	NA	NA	NA	NA	NA	NA	NA	NA	NA	NA	7	NA	NA	1	NA	18	8	2
k__Bacteria	p__Pseudomonadota	c__Gammaproteobacteria	o__Pseudomonadales	f__Pseudomonadaceae	g__Pseudomonas	s__Pseudomonas_koreensis	NA	NA	NA	NA	NA	NA	NA	NA	NA	NA	NA	2	2	1	9	NA	35	12	2
k__Bacteria	p__Pseudomonadota	c__Gammaproteobacteria	o__Pseudomonadales	f__Pseudomonadaceae	g__Pseudomonas	s__Pseudomonas_mediterranea	NA	NA	NA	NA	NA	NA	NA	NA	NA	NA	NA	NA	NA	NA	NA	NA	1	NA	NA
k__Bacteria	p__Pseudomonadota	c__Gammaproteobacteria	o__Pseudomonadales	f__Pseudomonadaceae	g__Pseudomonas	s__Pseudomonas_extremorientalis	NA	NA	NA	NA	NA	NA	NA	NA	NA	NA	NA	NA	1	NA	NA	NA	NA	NA	NA
k__Bacteria	p__Pseudomonadota	c__Gammaproteobacteria	o__Pseudomonadales	f__Pseudomonadaceae	g__Pseudomonas	s__Pseudomonas_brenneri	NA	NA	NA	NA	NA	NA	NA	NA	NA	NA	NA	2	5	NA	NA	NA	7	6	2
k__Bacteria	p__Pseudomonadota	c__Gammaproteobacteria	o__Pseudomonadales	f__Pseudomonadaceae	g__Pseudomonas	s__Pseudomonas_fluorescens	NA	NA	NA	NA	NA	NA	NA	NA	NA	NA	NA	10	21	6	5	1	87	49	12
k__Bacteria	p__Pseudomonadota	c__Gammaproteobacteria	o__Pseudomonadales	f__Pseudomonadaceae	g__Pseudomonas	s__Pseudomonas_veronii	NA	NA	NA	NA	NA	NA	NA	NA	NA	1	NA	NA	2	NA	3	NA	7	1	2
k__Bacteria	p__Pseudomonadota	c__Gammaproteobacteria	o__Pseudomonadales	f__Pseudomonadaceae	g__Pseudomonas	s__Pseudomonas_rhodesiae	NA	NA	NA	NA	NA	NA	NA	NA	NA	1	NA	NA	1	NA	NA	NA	3	1	1
k__Bacteria	p__Pseudomonadota	c__Gammaproteobacteria	o__Pseudomonadales	f__Pseudomonadaceae	g__Pseudomonas	s__Pseudomonas_mandelii	NA	NA	NA	NA	NA	NA	NA	NA	NA	NA	NA	1	5	2	2	3	10	27	1
k__Bacteria	p__Pseudomonadota	c__Gammaproteobacteria	o__Pseudomonadales	f__Pseudomonadaceae	g__Pseudomonas	s__Pseudomonas_libanensis	NA	NA	NA	NA	NA	NA	NA	NA	NA	NA	NA	NA	NA	NA	NA	NA	NA	NA	1
k__Bacteria	p__Pseudomonadota	c__Gammaproteobacteria	o__Pseudomonadales	f__Pseudomonadaceae	g__Pseudomonas	s__Pseudomonas_synxantha	NA	NA	NA	NA	NA	NA	NA	NA	NA	NA	NA	3	3	NA	NA	1	6	5	1
k__Bacteria	p__Pseudomonadota	c__Gammaproteobacteria	o__Pseudomonadales	f__Pseudomonadaceae	g__Pseudomonas	s__Pseudomonas_corrugata	NA	NA	NA	NA	NA	NA	NA	NA	NA	NA	NA	NA	NA	NA	NA	NA	NA	NA	1
k__Bacteria	p__Pseudomonadota	c__Gammaproteobacteria	o__Pseudomonadales	f__Pseudomonadaceae	g__Pseudomonas	s__Pseudomonas_azotoformans	NA	NA	NA	NA	NA	NA	NA	NA	NA	NA	NA	NA	NA	NA	NA	NA	1	NA	NA
k__Bacteria	p__Pseudomonadota	c__Gammaproteobacteria	o__Pseudomonadales	f__Pseudomonadaceae	g__Pseudomonas	s__Pseudomonas_mucidolens	NA	NA	NA	NA	NA	NA	NA	NA	NA	NA	NA	NA	NA	NA	NA	NA	1	1	1
k__Bacteria	p__Pseudomonadota	c__Gammaproteobacteria	o__Pseudomonadales	f__Pseudomonadaceae	g__Pseudomonas	s__Pseudomonas_tolaasii	NA	NA	NA	NA	NA	NA	NA	NA	NA	NA	NA	1	NA	NA	NA	NA	NA	NA	1
k__Bacteria	p__Pseudomonadota	c__Gammaproteobacteria	o__Pseudomonadales	f__Pseudomonadaceae	g__Pseudomonas	s__Pseudomonas_marginalis	NA	NA	NA	NA	NA	NA	NA	NA	NA	NA	NA	NA	1	NA	NA	NA	1	NA	NA
k__Bacteria	p__Pseudomonadota	c__Gammaproteobacteria	o__Pseudomonadales	f__Pseudomonadaceae	g__Pseudomonas	s__Pseudomonas_fragi	NA	NA	NA	NA	NA	NA	NA	NA	2	105	NA	80	167	4	12	21	305	583	228
k__Bacteria	p__Pseudomonadota	c__Gammaproteobacteria	o__Pseudomonadales	f__Pseudomonadaceae	g__Pseudomonas	s__Pseudomonas_lundensis	NA	NA	NA	NA	NA	NA	NA	NA	NA	5	NA	21	91	NA	7	3	91	144	74
k__Bacteria	p__Pseudomonadota	c__Gammaproteobacteria	o__Pseudomonadales	f__Pseudomonadaceae	g__Pseudomonas	s__Pseudomonas_chlororaphis	NA	NA	NA	NA	NA	NA	NA	NA	NA	NA	NA	NA	1	NA	NA	NA	NA	2	2
k__Bacteria	p__Pseudomonadota	c__Gammaproteobacteria	o__Pseudomonadales	f__Pseudomonadaceae	g__Pseudomonas	s__Pseudomonas_psychrophila	NA	NA	NA	NA	NA	NA	NA	NA	NA	24	NA	69	189	5	13	17	384	405	153
k__Bacteria	p__Pseudomonadota	c__Gammaproteobacteria	o__Pseudomonadales	f__Pseudomonadaceae	g__Pseudomonas	s__Pseudomonas_frederiksbergensis	NA	NA	NA	NA	NA	NA	NA	NA	NA	NA	NA	NA	NA	NA	1	1	2	1	1
k__Bacteria	p__Pseudomonadota	c__Gammaproteobacteria	o__Pseudomonadales	f__Pseudomonadaceae	g__Pseudomonas	s__Pseudomonas_alcaliphila	NA	NA	NA	NA	NA	NA	NA	NA	NA	NA	NA	NA	NA	NA	NA	NA	1	NA	NA
k__Bacteria	p__Pseudomonadota	c__Gammaproteobacteria	o__Pseudomonadales	f__Pseudomonadaceae	g__Pseudomonas	s__Pseudomonas_thivervalensis	NA	NA	NA	NA	NA	NA	NA	NA	NA	NA	NA	NA	NA	NA	NA	NA	NA	NA	1
k__Bacteria	p__Pseudomonadota	c__Gammaproteobacteria	o__Pseudomonadales	f__Pseudomonadaceae	g__Pseudomonas	s__Pseudomonas_knackmussii	NA	NA	NA	NA	NA	NA	NA	NA	NA	NA	1	NA	NA	NA	NA	NA	NA	NA	NA
k__Bacteria	p__Pseudomonadota	c__Gammaproteobacteria	o__Pseudomonadales	f__Pseudomonadaceae	g__Pseudomonas	s__uncultured_Pseudomonas_sp.	NA	NA	NA	NA	NA	NA	NA	NA	3	NA	NA	NA	1	NA	NA	NA	2	NA	1
k__Bacteria	p__Pseudomonadota	c__Gammaproteobacteria	o__Pseudomonadales	f__Pseudomonadaceae	g__Pseudomonas	s__Pseudomonas_asplenii	NA	NA	NA	NA	NA	NA	NA	NA	NA	NA	NA	NA	NA	NA	NA	NA	NA	NA	1
k__Bacteria	p__Pseudomonadota	c__Gammaproteobacteria	o__Pseudomonadales	f__Pseudomonadaceae	g__Pseudomonas	s__Pseudomonas_luteola	NA	NA	NA	NA	NA	NA	NA	NA	NA	5	NA	NA	NA	1	NA	NA	NA	NA	NA
k__Bacteria	p__Pseudomonadota	c__Gammaproteobacteria	o__Pseudomonadales	f__Pseudomonadaceae	g__Pseudomonas	s__Pseudomonas_taetrolens	NA	NA	NA	NA	NA	NA	NA	NA	NA	1	NA	1	2	NA	NA	NA	7	14	2
k__Bacteria	p__Pseudomonadota	c__Gammaproteobacteria	o__Pseudomonadales	f__Pseudomonadaceae	g__Pseudomonas	s__Pseudomonas_prosekii	NA	NA	NA	NA	NA	NA	NA	NA	5	NA	NA	1	1	NA	NA	NA	7	4	NA
k__Bacteria	p__Pseudomonadota	c__Gammaproteobacteria	o__Pseudomonadales	f__Pseudomonadaceae	g__Pseudomonas	s__Pseudomonas_versuta	NA	NA	NA	NA	NA	NA	NA	NA	1	18	NA	14	44	NA	2	4	35	295	50
k__Bacteria	p__Pseudomonadota	c__Gammaproteobacteria	o__Pseudomonadales	f__Pseudomonadaceae	g__Pseudomonas	s__Pseudomonas_sediminis	NA	NA	NA	NA	NA	NA	NA	NA	57	NA	NA	2	1	2	1	NA	11	1	NA
k__Bacteria	p__Pseudomonadota	c__Gammaproteobacteria	o__Pseudomonadales	f__Pseudomonadaceae	g__Pseudomonas	s__Pseudomonas_lactis	NA	NA	NA	NA	NA	NA	NA	NA	NA	NA	NA	NA	NA	NA	NA	NA	NA	1	1
k__Bacteria	p__Pseudomonadota	c__Gammaproteobacteria	o__Pseudomonadales	f__Pseudomonadaceae	g__Pseudomonas	s__Pseudomonas_cerasi	NA	NA	NA	NA	NA	NA	NA	NA	NA	NA	NA	NA	1	NA	NA	NA	NA	NA	NA
k__Bacteria	p__Pseudomonadota	c__Gammaproteobacteria	o__Pseudomonadales	f__Pseudomonadaceae	g__Pseudomonas	s__Pseudomonas_sihuiensis	NA	NA	NA	NA	NA	NA	NA	NA	1	NA	NA	NA	NA	NA	NA	NA	NA	NA	NA
k__Bacteria	p__Pseudomonadota	c__Gammaproteobacteria	o__Pseudomonadales	f__Pseudomonadaceae	g__Pseudomonas	s__Pseudomonas_guguanensis	NA	NA	NA	NA	NA	NA	NA	NA	42	190	NA	1	NA	NA	NA	NA	1	NA	NA
k__Bacteria	p__Pseudomonadota	c__Gammaproteobacteria	o__Pseudomonadales	f__Pseudomonadaceae	g__Pseudomonas	s__Pseudomonas_silesiensis	NA	NA	NA	NA	NA	NA	NA	NA	NA	NA	NA	NA	NA	NA	NA	1	2	NA	NA
k__Bacteria	p__Pseudomonadota	c__Gammaproteobacteria	o__Pseudomonadales	f__Pseudomonadaceae	g__Pseudomonas	s__Pseudomonas_brassicacearum	NA	NA	NA	NA	NA	NA	NA	NA	NA	NA	NA	NA	NA	NA	NA	NA	1	NA	NA
k__Bacteria	p__Pseudomonadota	c__Gammaproteobacteria	o__Pseudomonadales	f__Pseudomonadaceae	g__Pseudomonas	s__Pseudomonas_canadensis	NA	NA	NA	NA	NA	NA	NA	NA	NA	NA	NA	NA	NA	NA	NA	1	NA	1	NA
k__Bacteria	p__Pseudomonadota	c__Gammaproteobacteria	o__Pseudomonadales	f__Pseudomonadaceae	g__Pseudomonas	s__Pseudomonas_toyotomiensis	NA	NA	NA	NA	NA	NA	NA	NA	1	NA	5	NA	NA	NA	NA	NA	NA	NA	NA
k__Bacteria	p__Pseudomonadota	c__Gammaproteobacteria	o__Pseudomonadales	f__Pseudomonadaceae	g__Pseudomonas	s__Pseudomonas_chengduensis	NA	NA	NA	NA	NA	NA	NA	NA	2	NA	NA	1	NA	NA	NA	NA	NA	NA	NA
k__Bacteria	p__Pseudomonadota	c__Gammaproteobacteria	o__Pseudomonadales	f__Pseudomonadaceae	g__Pseudomonas	s__Pseudomonas_promysalinigenes	NA	NA	NA	NA	NA	NA	NA	NA	6	1	1	1	NA	2	NA	NA	NA	NA	NA
k__Bacteria	p__Pseudomonadota	c__Gammaproteobacteria	o__Pseudomonadales	f__Pseudomonadaceae	g__Pseudomonas	s__Pseudomonas_kurunegalensis	NA	NA	NA	NA	NA	NA	NA	NA	1	NA	NA	NA	NA	NA	NA	NA	NA	NA	NA
k__Bacteria	p__Pseudomonadota	c__Gammaproteobacteria	o__Pseudomonadales	f__Pseudomonadaceae	g__Stutzerimonas		3	6	7	1	NA	NA	5	NA	119	313	2274	NA	1	1	4	2	NA	3	NA
k__Bacteria	p__Pseudomonadota	c__Gammaproteobacteria	o__Pseudomonadales	f__Pseudomonadaceae	g__Stutzerimonas	s__Stutzerimonas_balearica	2	3	NA	NA	NA	NA	2	NA	66	228	1619	NA	NA	1	1	1	NA	1	NA
k__Bacteria	p__Pseudomonadota	c__Gammaproteobacteria	o__Pseudomonadales	f__Pseudomonadaceae	g__Stutzerimonas	s__Stutzerimonas_stutzeri	1	NA	2	1	NA	NA	2	NA	11	11	224	NA	1	NA	1	NA	NA	2	NA
k__Bacteria	p__Pseudomonadota	c__Gammaproteobacteria	o__Pseudomonadales	f__Pseudomonadaceae	g__Stutzerimonas	s__Stutzerimonas_chloritidismutans	NA	NA	NA	NA	NA	NA	NA	NA	NA	NA	1	NA	NA	NA	NA	NA	NA	NA	NA
k__Bacteria	p__Pseudomonadota	c__Gammaproteobacteria	o__Pseudomonadales	f__Pseudomonadaceae	g__Stutzerimonas	s__Stutzerimonas_kunmingensis	NA	NA	NA	NA	NA	NA	NA	NA	2	NA	NA	NA	NA	NA	NA	NA	NA	NA	NA
k__Bacteria	p__Pseudomonadota	c__Gammaproteobacteria	o__Pseudomonadales	f__Pseudomonadaceae	g__Stutzerimonas	s__Stutzerimonas_degradans	NA	NA	NA	NA	NA	NA	NA	NA	NA	NA	2	NA	NA	NA	NA	NA	NA	NA	NA
k__Bacteria	p__Pseudomonadota	c__Gammaproteobacteria	o__Pseudomonadales	f__Pseudomonadaceae	g__Stutzerimonas	s__Stutzerimonas_frequens	NA	NA	1	NA	NA	NA	NA	NA	2	9	25	NA	NA	NA	NA	NA	NA	NA	NA
k__Bacteria	p__Pseudomonadota	c__Gammaproteobacteria	o__Pseudomonadales	f__Pseudomonadaceae	g__Stutzerimonas	s__Stutzerimonas_zhaodongensis	NA	NA	NA	NA	NA	NA	NA	NA	NA	NA	2	NA	NA	NA	NA	NA	NA	NA	NA
k__Bacteria	p__Pseudomonadota	c__Gammaproteobacteria	o__Pseudomonadales	f__Pseudomonadaceae	g__Stutzerimonas	s__Stutzerimonas_sp._R40042	NA	NA	NA	NA	NA	NA	NA	NA	NA	NA	3	NA	NA	NA	NA	NA	NA	NA	NA
k__Bacteria	p__Pseudomonadota	c__Gammaproteobacteria	o__Pseudomonadales	f__Pseudomonadaceae	g__Stutzerimonas	s__Stutzerimonas_decontaminans	NA	NA	NA	NA	NA	NA	NA	NA	NA	NA	2	NA	NA	NA	NA	NA	NA	NA	NA
k__Bacteria	p__Pseudomonadota	c__Gammaproteobacteria	o__Pseudomonadales	f__Pseudomonadaceae	g__Halopseudomonas		3	3	NA	NA	NA	NA	2	NA	285	2	1319	NA	NA	NA	1	1	4	NA	NA
k__Bacteria	p__Pseudomonadota	c__Gammaproteobacteria	o__Pseudomonadales	f__Pseudomonadaceae	g__Halopseudomonas	s__Halopseudomonas_aestusnigri	1	NA	NA	NA	NA	NA	NA	NA	8	NA	89	NA	NA	NA	NA	NA	NA	NA	NA
k__Bacteria	p__Pseudomonadota	c__Gammaproteobacteria	o__Pseudomonadales	f__Pseudomonadaceae	g__Halopseudomonas	s__Halopseudomonas_oceani	NA	NA	NA	NA	NA	NA	NA	NA	6	NA	1	NA	NA	NA	NA	NA	NA	NA	NA
k__Bacteria	p__Pseudomonadota	c__Gammaproteobacteria	o__Pseudomonadales	f__Pseudomonadaceae	g__Halopseudomonas	s__Halopseudomonas_phragmitis	NA	NA	NA	NA	NA	NA	NA	NA	NA	NA	1	NA	NA	NA	NA	NA	NA	NA	NA
k__Bacteria	p__Pseudomonadota	c__Gammaproteobacteria	o__Pseudomonadales	f__Pseudomonadaceae	g__Halopseudomonas	s__Halopseudomonas_nanhaiensis	NA	NA	NA	NA	NA	NA	NA	NA	NA	NA	1	NA	NA	NA	NA	NA	NA	NA	NA
k__Bacteria	p__Pseudomonadota	c__Gammaproteobacteria	o__Pseudomonadales	f__Pseudomonadaceae	g__Halopseudomonas	s__Halopseudomonas_maritima	NA	NA	NA	NA	NA	NA	1	NA	46	1	7	NA	NA	NA	NA	NA	NA	NA	NA
k__Bacteria	p__Pseudomonadota	c__Gammaproteobacteria	o__Pseudomonadales	f__Pseudomonadaceae	g__Azotobacter		NA	NA	NA	NA	NA	NA	NA	NA	NA	1	NA	NA	NA	NA	NA	NA	NA	NA	NA
k__Bacteria	p__Pseudomonadota	c__Gammaproteobacteria	o__Pseudomonadales	f__Pseudomonadaceae	g__Azotobacter	s__Azotobacter_chroococcum	NA	NA	NA	NA	NA	NA	NA	NA	NA	1	NA	NA	NA	NA	NA	NA	NA	NA	NA
k__Bacteria	p__Pseudomonadota	c__Gammaproteobacteria	o__Pseudomonadales	f__Pseudomonadaceae	g__Thiopseudomonas		NA	NA	NA	NA	NA	NA	NA	NA	3	3	1	NA	2	NA	1	NA	NA	NA	NA
k__Bacteria	p__Pseudomonadota	c__Gammaproteobacteria	o__Pseudomonadales	f__Pseudomonadaceae	g__Thiopseudomonas	s__Thiopseudomonas_alkaliphila	NA	NA	NA	NA	NA	NA	NA	NA	3	3	1	NA	2	NA	1	NA	NA	NA	NA
k__Bacteria	p__Pseudomonadota	c__Gammaproteobacteria	o__Pseudomonadales	f__Pseudomonadaceae	g__Denitrificimonas		NA	NA	NA	1	NA	NA	NA	NA	NA	NA	NA	NA	NA	NA	NA	NA	1	NA	2
k__Bacteria	p__Pseudomonadota	c__Gammaproteobacteria	o__Pseudomonadales	f__Pseudomonadaceae	g__Denitrificimonas	s__Denitrificimonas_caeni	NA	NA	NA	1	NA	NA	NA	NA	NA	NA	NA	NA	NA	NA	NA	NA	1	NA	2
k__Bacteria	p__Pseudomonadota	c__Gammaproteobacteria	o__Pseudomonadales	f__Marinobacteraceae			1	NA	1	8	1	2	NA	1	2125	40	283	NA	NA	NA	NA	NA	7	NA	NA
k__Bacteria	p__Pseudomonadota	c__Gammaproteobacteria	o__Pseudomonadales	f__Marinobacteraceae	g__Marinobacter		1	NA	1	8	1	2	NA	1	2125	40	283	NA	NA	NA	NA	NA	7	NA	NA
k__Bacteria	p__Pseudomonadota	c__Gammaproteobacteria	o__Pseudomonadales	f__Marinobacteraceae	g__Marinobacter	s__Marinobacter_nauticus	1	NA	1	3	1	NA	NA	NA	1682	30	145	NA	NA	NA	NA	NA	5	NA	NA
k__Bacteria	p__Pseudomonadota	c__Gammaproteobacteria	o__Pseudomonadales	f__Marinobacteraceae	g__Marinobacter	s__Marinobacter_sp._AN1	NA	NA	NA	NA	NA	NA	NA	NA	7	1	68	NA	NA	NA	NA	NA	NA	NA	NA
k__Bacteria	p__Pseudomonadota	c__Gammaproteobacteria	o__Pseudomonadales	f__Marinobacteraceae	g__Marinobacter	s__Marinobacter_sp._CA1	NA	NA	NA	5	NA	2	NA	1	23	NA	8	NA	NA	NA	NA	NA	NA	NA	NA
k__Bacteria	p__Pseudomonadota	c__Gammaproteobacteria	o__Pseudomonadales	f__Marinobacteraceae	g__Marinobacter	s__Marinobacter_sp._JH2	NA	NA	NA	NA	NA	NA	NA	NA	101	NA	1	NA	NA	NA	NA	NA	NA	NA	NA
k__Bacteria	p__Pseudomonadota	c__Gammaproteobacteria	o__Pseudomonadales	f__Marinobacteraceae	g__Marinobacter	s__Marinobacter_sp._Arc7-DN-1	NA	NA	NA	NA	NA	NA	NA	NA	1	NA	NA	NA	NA	NA	NA	NA	NA	NA	NA
k__Bacteria	p__Pseudomonadota	c__Gammaproteobacteria	o__Pseudomonadales	f__Marinobacteraceae	g__Marinobacter	s__Marinobacter_sp._LQ44	NA	NA	NA	NA	NA	NA	NA	NA	11	NA	1	NA	NA	NA	NA	NA	NA	NA	NA
k__Bacteria	p__Pseudomonadota	c__Gammaproteobacteria	o__Pseudomonadales	f__Marinobacteraceae	g__Marinobacter	s__Marinobacter_sp._CP1	NA	NA	NA	NA	NA	NA	NA	NA	3	2	1	NA	NA	NA	NA	NA	NA	NA	NA
k__Bacteria	p__Pseudomonadota	c__Gammaproteobacteria	o__Pseudomonadales	f__Marinobacteraceae	g__Marinobacter	s__Marinobacter_salsuginis	NA	NA	NA	NA	NA	NA	NA	NA	2	NA	4	NA	NA	NA	NA	NA	NA	NA	NA
k__Bacteria	p__Pseudomonadota	c__Gammaproteobacteria	o__Pseudomonadales	f__Marinobacteraceae	g__Marinobacter	s__Marinobacter_adhaerens	NA	NA	NA	NA	NA	NA	NA	NA	NA	NA	1	NA	NA	NA	NA	NA	NA	NA	NA
k__Bacteria	p__Pseudomonadota	c__Gammaproteobacteria	o__Pseudomonadales	f__Marinobacteraceae	g__Marinobacter	s__Marinobacter_shengliensis	NA	NA	NA	NA	NA	NA	NA	NA	7	NA	NA	NA	NA	NA	NA	NA	NA	NA	NA
k__Bacteria	p__Pseudomonadota	c__Gammaproteobacteria	o__Pseudomonadales	f__Marinobacteraceae	g__Marinobacter	s__Marinobacter_salarius	NA	NA	NA	NA	NA	NA	NA	NA	1	1	NA	NA	NA	NA	NA	NA	NA	NA	NA
k__Bacteria	p__Pseudomonadota	c__Gammaproteobacteria	o__Pseudomonadales	f__Marinobacteraceae	g__Marinobacter	s__Marinobacter_fonticola	NA	NA	NA	NA	NA	NA	NA	NA	NA	NA	2	NA	NA	NA	NA	NA	NA	NA	NA
k__Bacteria	p__Pseudomonadota	c__Gammaproteobacteria	o__Pseudomonadales	f__Ketobacteraceae			NA	NA	NA	NA	NA	NA	NA	NA	NA	NA	1	NA	NA	NA	NA	NA	NA	NA	NA
k__Bacteria	p__Pseudomonadota	c__Gammaproteobacteria	o__Pseudomonadales	f__Ketobacteraceae	g__Ketobacter		NA	NA	NA	NA	NA	NA	NA	NA	NA	NA	1	NA	NA	NA	NA	NA	NA	NA	NA
k__Bacteria	p__Pseudomonadota	c__Gammaproteobacteria	o__Pseudomonadales	f__Ketobacteraceae	g__Ketobacter	s__Ketobacter_alkanivorans	NA	NA	NA	NA	NA	NA	NA	NA	NA	NA	1	NA	NA	NA	NA	NA	NA	NA	NA
k__Bacteria	p__Pseudomonadota	c__Gammaproteobacteria	o__Enterobacterales				16	17	15	13	9	6	85	6	1545	2355	1506	26	109	245	184	84	461	236	209
k__Bacteria	p__Pseudomonadota	c__Gammaproteobacteria	o__Enterobacterales	f__Enterobacteriaceae			12	14	10	12	7	5	56	5	1359	1738	1101	16	82	223	113	79	384	214	173
k__Bacteria	p__Pseudomonadota	c__Gammaproteobacteria	o__Enterobacterales	f__Enterobacteriaceae	g__Escherichia		5	6	3	6	5	3	4	3	11	23	11	NA	4	155	80	65	226	6	5
k__Bacteria	p__Pseudomonadota	c__Gammaproteobacteria	o__Enterobacterales	f__Enterobacteriaceae	g__Escherichia	s__Escherichia_coli	5	5	3	5	3	2	4	3	8	13	5	NA	4	155	79	65	226	6	5
k__Bacteria	p__Pseudomonadota	c__Gammaproteobacteria	o__Enterobacterales	f__Enterobacteriaceae	g__Escherichia	s__Escherichia_fergusonii	NA	NA	NA	NA	1	NA	NA	NA	1	1	1	NA	NA	NA	1	NA	NA	NA	NA
k__Bacteria	p__Pseudomonadota	c__Gammaproteobacteria	o__Enterobacterales	f__Enterobacteriaceae	g__Lelliottia		NA	2	2	1	NA	NA	22	NA	992	6	277	NA	NA	NA	NA	4	3	NA	NA
k__Bacteria	p__Pseudomonadota	c__Gammaproteobacteria	o__Enterobacterales	f__Enterobacteriaceae	g__Lelliottia	s__Lelliottia_steviae	NA	2	2	1	NA	NA	22	NA	992	6	277	NA	NA	NA	NA	4	2	NA	NA
k__Bacteria	p__Pseudomonadota	c__Gammaproteobacteria	o__Enterobacterales	f__Enterobacteriaceae	g__Lelliottia	s__Lelliottia_amnigena	NA	NA	NA	NA	NA	NA	NA	NA	NA	NA	NA	NA	NA	NA	NA	NA	1	NA	NA
k__Bacteria	p__Pseudomonadota	c__Gammaproteobacteria	o__Enterobacterales	f__Enterobacteriaceae	g__Citrobacter		NA	1	NA	NA	NA	NA	NA	NA	112	444	59	9	56	16	8	NA	98	199	163
k__Bacteria	p__Pseudomonadota	c__Gammaproteobacteria	o__Enterobacterales	f__Enterobacteriaceae	g__Citrobacter	s__Citrobacter_freundii	NA	NA	NA	NA	NA	NA	NA	NA	2	1	1	8	54	3	4	NA	93	198	162
k__Bacteria	p__Pseudomonadota	c__Gammaproteobacteria	o__Enterobacterales	f__Enterobacteriaceae	g__Citrobacter	s__Citrobacter_braakii	NA	NA	NA	NA	NA	NA	NA	NA	NA	NA	NA	NA	NA	NA	1	NA	NA	NA	NA
k__Bacteria	p__Pseudomonadota	c__Gammaproteobacteria	o__Enterobacterales	f__Enterobacteriaceae	g__Citrobacter	s__Citrobacter_werkmanii	NA	NA	NA	NA	NA	NA	NA	NA	NA	NA	1	1	NA	NA	NA	NA	NA	NA	1
k__Bacteria	p__Pseudomonadota	c__Gammaproteobacteria	o__Enterobacterales	f__Enterobacteriaceae	g__Citrobacter	s__Citrobacter_portucalensis	NA	NA	NA	NA	NA	NA	NA	NA	2	23	1	NA	NA	NA	NA	NA	NA	NA	NA
k__Bacteria	p__Pseudomonadota	c__Gammaproteobacteria	o__Enterobacterales	f__Enterobacteriaceae	g__Citrobacter	s__Citrobacter_pasteurii	NA	NA	NA	NA	NA	NA	NA	NA	1	NA	NA	NA	NA	NA	NA	NA	NA	NA	NA
k__Bacteria	p__Pseudomonadota	c__Gammaproteobacteria	o__Enterobacterales	f__Enterobacteriaceae	g__Citrobacter	s__Citrobacter_cronae	NA	NA	NA	NA	NA	NA	NA	NA	1	NA	1	NA	NA	NA	NA	NA	NA	NA	NA
k__Bacteria	p__Pseudomonadota	c__Gammaproteobacteria	o__Enterobacterales	f__Enterobacteriaceae	g__Citrobacter	s__Citrobacter_sp._RHBSTW-00325	NA	NA	NA	NA	NA	NA	NA	NA	1	NA	NA	NA	1	NA	2	NA	1	NA	NA
k__Bacteria	p__Pseudomonadota	c__Gammaproteobacteria	o__Enterobacterales	f__Enterobacteriaceae	g__Citrobacter	s__Citrobacter_sp._RHBSTW-01013	NA	NA	NA	NA	NA	NA	NA	NA	NA	NA	NA	NA	NA	NA	1	NA	NA	NA	NA
k__Bacteria	p__Pseudomonadota	c__Gammaproteobacteria	o__Enterobacterales	f__Enterobacteriaceae	g__Citrobacter	s__Citrobacter_sp._TSA-1	NA	NA	NA	NA	NA	NA	NA	NA	NA	NA	1	NA	NA	NA	NA	NA	NA	NA	NA
k__Bacteria	p__Pseudomonadota	c__Gammaproteobacteria	o__Enterobacterales	f__Enterobacteriaceae	g__Klebsiella		NA	1	NA	NA	NA	NA	NA	NA	22	316	298	NA	4	8	7	1	24	NA	1
k__Bacteria	p__Pseudomonadota	c__Gammaproteobacteria	o__Enterobacterales	f__Enterobacteriaceae	g__Klebsiella	s__Klebsiella_aerogenes	NA	NA	NA	NA	NA	NA	NA	NA	NA	39	64	NA	NA	NA	NA	NA	NA	NA	NA
k__Bacteria	p__Pseudomonadota	c__Gammaproteobacteria	o__Enterobacterales	f__Enterobacteriaceae	g__Klebsiella	s__Klebsiella_oxytoca	NA	NA	NA	NA	NA	NA	NA	NA	NA	NA	5	NA	NA	NA	NA	NA	NA	NA	NA
k__Bacteria	p__Pseudomonadota	c__Gammaproteobacteria	o__Enterobacterales	f__Enterobacteriaceae	g__Klebsiella	s__Klebsiella_pneumoniae	NA	NA	NA	NA	NA	NA	NA	NA	2	4	4	NA	NA	5	2	NA	17	NA	NA
k__Bacteria	p__Pseudomonadota	c__Gammaproteobacteria	o__Enterobacterales	f__Enterobacteriaceae	g__Klebsiella	s__Klebsiella_michiganensis	NA	NA	NA	NA	NA	NA	NA	NA	NA	1	NA	NA	3	2	NA	NA	3	NA	NA
k__Bacteria	p__Pseudomonadota	c__Gammaproteobacteria	o__Enterobacterales	f__Enterobacteriaceae	g__Klebsiella	s__Klebsiella_quasipneumoniae	NA	NA	NA	NA	NA	NA	NA	NA	NA	2	1	NA	NA	NA	5	NA	3	NA	NA
k__Bacteria	p__Pseudomonadota	c__Gammaproteobacteria	o__Enterobacterales	f__Enterobacteriaceae	g__Raoultella		NA	NA	NA	NA	NA	NA	NA	NA	3	NA	2	NA	NA	1	NA	NA	NA	NA	NA
k__Bacteria	p__Pseudomonadota	c__Gammaproteobacteria	o__Enterobacterales	f__Enterobacteriaceae	g__Atlantibacter		1	1	NA	NA	NA	NA	NA	NA	4	39	1	NA	NA	4	NA	NA	NA	NA	NA
k__Bacteria	p__Pseudomonadota	c__Gammaproteobacteria	o__Enterobacterales	f__Enterobacteriaceae	g__Atlantibacter	s__Atlantibacter_hermannii	NA	1	NA	NA	NA	NA	NA	NA	4	36	1	NA	NA	4	NA	NA	NA	NA	NA
k__Bacteria	p__Pseudomonadota	c__Gammaproteobacteria	o__Enterobacterales	f__Enterobacteriaceae	g__Atlantibacter	s__Atlantibacter_subterranea	1	NA	NA	NA	NA	NA	NA	NA	NA	1	NA	NA	NA	NA	NA	NA	NA	NA	NA
k__Bacteria	p__Pseudomonadota	c__Gammaproteobacteria	o__Enterobacterales	f__Enterobacteriaceae	g__Siccibacter		NA	NA	NA	NA	NA	NA	NA	NA	1	9	2	NA	2	NA	NA	NA	1	NA	NA
k__Bacteria	p__Pseudomonadota	c__Gammaproteobacteria	o__Enterobacterales	f__Enterobacteriaceae	g__Siccibacter	s__Siccibacter_colletis	NA	NA	NA	NA	NA	NA	NA	NA	1	9	2	NA	2	NA	NA	NA	1	NA	NA
k__Bacteria	p__Pseudomonadota	c__Gammaproteobacteria	o__Enterobacterales	f__Enterobacteriaceae	g__Pluralibacter		NA	NA	NA	NA	NA	NA	NA	NA	6	4	4	NA	NA	2	NA	NA	NA	NA	NA
k__Bacteria	p__Pseudomonadota	c__Gammaproteobacteria	o__Enterobacterales	f__Enterobacteriaceae	g__Pluralibacter	s__Pluralibacter_gergoviae	NA	NA	NA	NA	NA	NA	NA	NA	6	4	4	NA	NA	2	NA	NA	NA	NA	NA
k__Bacteria	p__Pseudomonadota	c__Gammaproteobacteria	o__Enterobacterales	f__Enterobacteriaceae	g__Kosakonia		NA	NA	NA	NA	NA	NA	NA	NA	NA	41	16	NA	NA	1	NA	NA	3	1	1
k__Bacteria	p__Pseudomonadota	c__Gammaproteobacteria	o__Enterobacterales	f__Enterobacteriaceae	g__Kosakonia	s__Kosakonia_cowanii	NA	NA	NA	NA	NA	NA	NA	NA	NA	1	1	NA	NA	NA	NA	NA	NA	NA	NA
k__Bacteria	p__Pseudomonadota	c__Gammaproteobacteria	o__Enterobacterales	f__Enterobacteriaceae	g__Kosakonia	s__Kosakonia_oryzae	NA	NA	NA	NA	NA	NA	NA	NA	NA	NA	1	NA	NA	NA	NA	NA	NA	NA	NA
k__Bacteria	p__Pseudomonadota	c__Gammaproteobacteria	o__Enterobacterales	f__Enterobacteriaceae	g__Kosakonia	s__Kosakonia_sacchari	NA	NA	NA	NA	NA	NA	NA	NA	NA	NA	1	NA	NA	NA	NA	NA	NA	NA	NA
k__Bacteria	p__Pseudomonadota	c__Gammaproteobacteria	o__Enterobacterales	f__Enterobacteriaceae	g__Kosakonia	s__Kosakonia_pseudosacchari	NA	NA	NA	NA	NA	NA	NA	NA	NA	3	NA	NA	NA	NA	NA	NA	NA	NA	NA
k__Bacteria	p__Pseudomonadota	c__Gammaproteobacteria	o__Enterobacterales	f__Enterobacteriaceae	g__Kosakonia	s__Kosakonia_sp._SMBL-WEM22	NA	NA	NA	NA	NA	NA	NA	NA	NA	7	2	NA	NA	NA	NA	NA	NA	1	NA
k__Bacteria	p__Pseudomonadota	c__Gammaproteobacteria	o__Enterobacterales	f__Enterobacteriaceae	g__Pseudocitrobacter		NA	NA	NA	NA	NA	NA	NA	NA	NA	27	1	NA	NA	NA	NA	NA	NA	NA	NA
k__Bacteria	p__Pseudomonadota	c__Gammaproteobacteria	o__Enterobacterales	f__Enterobacteriaceae	g__Pseudocitrobacter	s__Pseudocitrobacter_corydidari	NA	NA	NA	NA	NA	NA	NA	NA	NA	27	1	NA	NA	NA	NA	NA	NA	NA	NA
k__Bacteria	p__Pseudomonadota	c__Gammaproteobacteria	o__Enterobacterales	f__Enterobacteriaceae	g__Superficieibacter		NA	NA	NA	NA	NA	NA	NA	NA	2	NA	NA	NA	NA	NA	NA	NA	NA	NA	NA
k__Bacteria	p__Pseudomonadota	c__Gammaproteobacteria	o__Enterobacterales	f__Enterobacteriaceae	g__Superficieibacter	s__Superficieibacter_sp._HKU1	NA	NA	NA	NA	NA	NA	NA	NA	2	NA	NA	NA	NA	NA	NA	NA	NA	NA	NA
k__Bacteria	p__Pseudomonadota	c__Gammaproteobacteria	o__Enterobacterales	f__Enterobacteriaceae	g__Cronobacter		NA	NA	1	NA	NA	NA	2	NA	1	164	10	NA	NA	NA	NA	NA	NA	NA	NA
k__Bacteria	p__Pseudomonadota	c__Gammaproteobacteria	o__Enterobacterales	f__Enterobacteriaceae	g__Cronobacter	s__Cronobacter_sakazakii	NA	NA	1	NA	NA	NA	NA	NA	NA	67	5	NA	NA	NA	NA	NA	NA	NA	NA
k__Bacteria	p__Pseudomonadota	c__Gammaproteobacteria	o__Enterobacterales	f__Enterobacteriaceae	g__Cronobacter	s__Cronobacter_dublinensis	NA	NA	NA	NA	NA	NA	NA	NA	NA	8	NA	NA	NA	NA	NA	NA	NA	NA	NA
k__Bacteria	p__Pseudomonadota	c__Gammaproteobacteria	o__Enterobacterales	f__Enterobacteriaceae	g__Cronobacter	s__Cronobacter_malonaticus	NA	NA	NA	NA	NA	NA	2	NA	NA	20	3	NA	NA	NA	NA	NA	NA	NA	NA
k__Bacteria	p__Pseudomonadota	c__Gammaproteobacteria	o__Enterobacterales	f__Enterobacteriaceae	g__Cronobacter	s__Cronobacter_sp._JZ38	NA	NA	NA	NA	NA	NA	NA	NA	NA	1	NA	NA	NA	NA	NA	NA	NA	NA	NA
k__Bacteria	p__Pseudomonadota	c__Gammaproteobacteria	o__Enterobacterales	f__Enterobacteriaceae	g__Symbiopectobacterium		NA	NA	NA	NA	NA	NA	NA	NA	1	NA	NA	NA	NA	NA	NA	NA	NA	NA	NA
k__Bacteria	p__Pseudomonadota	c__Gammaproteobacteria	o__Enterobacterales	f__Enterobacteriaceae	g__Symbiopectobacterium	s__Symbiopectobacterium_purcellii	NA	NA	NA	NA	NA	NA	NA	NA	1	NA	NA	NA	NA	NA	NA	NA	NA	NA	NA
k__Bacteria	p__Pseudomonadota	c__Gammaproteobacteria	o__Enterobacterales	f__Enterobacteriaceae	g__Leclercia		NA	NA	NA	NA	NA	NA	NA	NA	18	106	19	NA	NA	14	5	1	NA	1	NA
k__Bacteria	p__Pseudomonadota	c__Gammaproteobacteria	o__Enterobacterales	f__Enterobacteriaceae	g__Leclercia	s__Leclercia_adecarboxylata	NA	NA	NA	NA	NA	NA	NA	NA	9	19	10	NA	NA	6	2	NA	NA	NA	NA
k__Bacteria	p__Pseudomonadota	c__Gammaproteobacteria	o__Enterobacterales	f__Enterobacteriaceae	g__Leclercia	s__Leclercia_sp._W17	NA	NA	NA	NA	NA	NA	NA	NA	NA	NA	NA	NA	NA	1	NA	NA	NA	NA	NA
k__Bacteria	p__Pseudomonadota	c__Gammaproteobacteria	o__Enterobacterales	f__Enterobacteriaceae	g__Leclercia	s__Leclercia_sp._W6	NA	NA	NA	NA	NA	NA	NA	NA	NA	1	NA	NA	NA	NA	NA	NA	NA	NA	NA
k__Bacteria	p__Pseudomonadota	c__Gammaproteobacteria	o__Enterobacterales	f__Enterobacteriaceae	g__Leclercia	s__Leclercia_sp._J807	NA	NA	NA	NA	NA	NA	NA	NA	NA	1	NA	NA	NA	NA	NA	NA	NA	NA	NA
k__Bacteria	p__Pseudomonadota	c__Gammaproteobacteria	o__Enterobacterales	f__Enterobacteriaceae	g__Leclercia	s__Leclercia_pneumoniae	NA	NA	NA	NA	NA	NA	NA	NA	2	11	2	NA	NA	NA	1	NA	NA	NA	NA
k__Bacteria	p__Pseudomonadota	c__Gammaproteobacteria	o__Enterobacterales	f__Enterobacteriaceae	g__Buttiauxella		NA	NA	NA	NA	NA	NA	NA	NA	NA	NA	NA	NA	NA	NA	NA	1	1	NA	NA
k__Bacteria	p__Pseudomonadota	c__Gammaproteobacteria	o__Enterobacterales	f__Enterobacteriaceae	g__Plesiomonas		NA	NA	NA	1	NA	NA	5	NA	1	NA	119	3	1	5	NA	NA	3	1	2
k__Bacteria	p__Pseudomonadota	c__Gammaproteobacteria	o__Enterobacterales	f__Enterobacteriaceae	g__Plesiomonas	s__Plesiomonas_shigelloides	NA	NA	NA	1	NA	NA	5	NA	1	NA	119	3	1	5	NA	NA	3	1	2
k__Bacteria	p__Pseudomonadota	c__Gammaproteobacteria	o__Enterobacterales	f__Enterobacteriaceae	g__Shigella		NA	NA	NA	NA	NA	NA	1	NA	NA	NA	1	NA	NA	NA	NA	NA	NA	NA	NA
k__Bacteria	p__Pseudomonadota	c__Gammaproteobacteria	o__Enterobacterales	f__Enterobacteriaceae	g__Shigella	s__Shigella_flexneri	NA	NA	NA	NA	NA	NA	1	NA	NA	NA	1	NA	NA	NA	NA	NA	NA	NA	NA
k__Bacteria	p__Pseudomonadota	c__Gammaproteobacteria	o__Enterobacterales	f__Enterobacteriaceae	g__Salmonella		NA	NA	NA	NA	NA	NA	NA	NA	1	1	NA	NA	NA	2	NA	NA	NA	NA	NA
k__Bacteria	p__Pseudomonadota	c__Gammaproteobacteria	o__Enterobacterales	f__Enterobacteriaceae	g__Salmonella	s__Salmonella_enterica	NA	NA	NA	NA	NA	NA	NA	NA	1	1	NA	NA	NA	2	NA	NA	NA	NA	NA
k__Bacteria	p__Pseudomonadota	c__Gammaproteobacteria	o__Enterobacterales	f__Enterobacteriaceae	g__Kluyvera		NA	NA	NA	NA	NA	NA	1	NA	NA	NA	8	1	NA	NA	NA	NA	2	NA	NA
k__Bacteria	p__Pseudomonadota	c__Gammaproteobacteria	o__Enterobacterales	f__Enterobacteriaceae	g__Kluyvera	s__Kluyvera_cryocrescens	NA	NA	NA	NA	NA	NA	NA	NA	NA	NA	NA	NA	NA	NA	NA	NA	2	NA	NA
k__Bacteria	p__Pseudomonadota	c__Gammaproteobacteria	o__Enterobacterales	f__Enterobacteriaceae	g__Kluyvera	s__Kluyvera_intermedia	NA	NA	NA	NA	NA	NA	NA	NA	NA	NA	NA	1	NA	NA	NA	NA	NA	NA	NA
k__Bacteria	p__Pseudomonadota	c__Gammaproteobacteria	o__Enterobacterales	f__Enterobacteriaceae	g__Enterobacter		NA	NA	NA	1	1	NA	14	NA	127	324	128	1	NA	5	2	4	7	1	NA
k__Bacteria	p__Pseudomonadota	c__Gammaproteobacteria	o__Enterobacterales	f__Enterobacteriaceae	g__Enterobacter	s__Enterobacter_cloacae	NA	NA	NA	NA	NA	NA	4	NA	27	6	14	NA	NA	1	NA	NA	NA	NA	NA
k__Bacteria	p__Pseudomonadota	c__Gammaproteobacteria	o__Enterobacterales	f__Enterobacteriaceae	g__Enterobacter	s__Enterobacter_asburiae	NA	NA	NA	NA	NA	NA	NA	NA	2	NA	2	NA	NA	NA	NA	NA	NA	NA	NA
k__Bacteria	p__Pseudomonadota	c__Gammaproteobacteria	o__Enterobacterales	f__Enterobacteriaceae	g__Enterobacter	s__Enterobacter_cancerogenus	NA	NA	NA	NA	NA	NA	NA	NA	NA	1	NA	NA	NA	NA	NA	NA	NA	NA	NA
k__Bacteria	p__Pseudomonadota	c__Gammaproteobacteria	o__Enterobacterales	f__Enterobacteriaceae	g__Enterobacter	s__Enterobacter_hormaechei	NA	NA	NA	NA	NA	NA	1	NA	NA	5	8	NA	NA	1	1	NA	NA	NA	NA
k__Bacteria	p__Pseudomonadota	c__Gammaproteobacteria	o__Enterobacterales	f__Enterobacteriaceae	g__Enterobacter	s__Enterobacter_ludwigii	NA	NA	NA	NA	NA	NA	NA	NA	NA	NA	NA	NA	NA	1	NA	NA	NA	NA	NA
k__Bacteria	p__Pseudomonadota	c__Gammaproteobacteria	o__Enterobacterales	f__Enterobacteriaceae	g__Enterobacter	s__Enterobacter_roggenkampii	NA	NA	NA	NA	NA	NA	NA	NA	9	3	7	1	NA	1	NA	NA	3	NA	NA
k__Bacteria	p__Pseudomonadota	c__Gammaproteobacteria	o__Enterobacterales	f__Enterobacteriaceae	g__Enterobacter	s__Enterobacter_sichuanensis	NA	NA	NA	NA	NA	NA	NA	NA	NA	NA	1	NA	NA	NA	NA	NA	NA	NA	NA
k__Bacteria	p__Pseudomonadota	c__Gammaproteobacteria	o__Enterobacterales	f__Enterobacteriaceae	g__Enterobacter	s__Enterobacter_chuandaensis	NA	NA	NA	NA	NA	NA	NA	NA	2	NA	NA	NA	NA	NA	NA	NA	NA	NA	NA
k__Bacteria	p__Pseudomonadota	c__Gammaproteobacteria	o__Enterobacterales	f__Enterobacteriaceae	g__Enterobacter	s__Enterobacter_mori	NA	NA	NA	NA	NA	NA	NA	NA	NA	2	NA	NA	NA	NA	NA	NA	NA	NA	NA
k__Bacteria	p__Pseudomonadota	c__Gammaproteobacteria	o__Enterobacterales	f__Enterobacteriaceae	g__Enterobacter	s__Enterobacter_bugandensis	NA	NA	NA	NA	NA	NA	5	NA	NA	1	NA	NA	NA	NA	NA	NA	NA	NA	NA
k__Bacteria	p__Pseudomonadota	c__Gammaproteobacteria	o__Enterobacterales	f__Enterobacteriaceae	g__Enterobacter	s__Enterobacter_soli	NA	NA	NA	NA	NA	NA	NA	NA	4	NA	NA	NA	NA	NA	NA	NA	NA	NA	NA
k__Bacteria	p__Pseudomonadota	c__Gammaproteobacteria	o__Enterobacterales	f__Enterobacteriaceae	g__Enterobacter	s__Enterobacter_sp._CP102	NA	NA	NA	NA	NA	NA	NA	NA	2	NA	NA	NA	NA	NA	NA	NA	NA	NA	NA
k__Bacteria	p__Pseudomonadota	c__Gammaproteobacteria	o__Enterobacterales	f__Enterobacteriaceae	g__Enterobacter	s__Enterobacter_sp._R4-368	NA	NA	NA	NA	NA	NA	NA	NA	NA	NA	1	NA	NA	NA	NA	NA	NA	NA	NA
k__Bacteria	p__Pseudomonadota	c__Gammaproteobacteria	o__Enterobacterales	f__Enterobacteriaceae	g__Enterobacter	s__Enterobacter_sp._T2	NA	NA	NA	NA	NA	NA	NA	NA	NA	NA	1	NA	NA	NA	NA	NA	NA	NA	NA
k__Bacteria	p__Pseudomonadota	c__Gammaproteobacteria	o__Enterobacterales	f__Erwiniaceae			2	3	NA	NA	NA	NA	15	NA	21	198	191	NA	NA	NA	2	1	2	2	NA
k__Bacteria	p__Pseudomonadota	c__Gammaproteobacteria	o__Enterobacterales	f__Erwiniaceae	g__Pantoea		2	3	NA	NA	NA	NA	15	NA	21	175	181	NA	NA	NA	2	1	2	NA	NA
k__Bacteria	p__Pseudomonadota	c__Gammaproteobacteria	o__Enterobacterales	f__Erwiniaceae	g__Pantoea	s__Pantoea_dispersa	1	1	NA	NA	NA	NA	10	NA	5	62	48	NA	NA	NA	1	1	2	NA	NA
k__Bacteria	p__Pseudomonadota	c__Gammaproteobacteria	o__Enterobacterales	f__Erwiniaceae	g__Pantoea	s__Pantoea_piersonii	NA	1	NA	NA	NA	NA	NA	NA	NA	2	NA	NA	NA	NA	NA	NA	NA	NA	NA
k__Bacteria	p__Pseudomonadota	c__Gammaproteobacteria	o__Enterobacterales	f__Erwiniaceae	g__Pantoea	s__Pantoea_soli	NA	NA	NA	NA	NA	NA	NA	NA	NA	2	19	NA	NA	NA	NA	NA	NA	NA	NA
k__Bacteria	p__Pseudomonadota	c__Gammaproteobacteria	o__Enterobacterales	f__Erwiniaceae	g__Pantoea	s__Pantoea_sp._At-9b	NA	NA	NA	NA	NA	NA	NA	NA	3	1	NA	NA	NA	NA	NA	NA	NA	NA	NA
k__Bacteria	p__Pseudomonadota	c__Gammaproteobacteria	o__Enterobacterales	f__Erwiniaceae	g__Pantoea	s__Pantoea_sp._Z09	NA	NA	NA	NA	NA	NA	NA	NA	NA	18	NA	NA	NA	NA	NA	NA	NA	NA	NA
k__Bacteria	p__Pseudomonadota	c__Gammaproteobacteria	o__Enterobacterales	f__Erwiniaceae	g__Pantoea	s__Pantoea_phytobeneficialis	NA	NA	NA	NA	NA	NA	NA	NA	2	NA	NA	NA	NA	NA	NA	NA	NA	NA	NA
k__Bacteria	p__Pseudomonadota	c__Gammaproteobacteria	o__Enterobacterales	f__Erwiniaceae	g__Pantoea	s__Pantoea_agglomerans	NA	NA	NA	NA	NA	NA	NA	NA	NA	10	NA	NA	NA	NA	NA	NA	NA	NA	NA
k__Bacteria	p__Pseudomonadota	c__Gammaproteobacteria	o__Enterobacterales	f__Erwiniaceae	g__Pantoea	s__Pantoea_ananatis	NA	NA	NA	NA	NA	NA	NA	NA	NA	NA	4	NA	NA	NA	NA	NA	NA	NA	NA
k__Bacteria	p__Pseudomonadota	c__Gammaproteobacteria	o__Enterobacterales	f__Erwiniaceae	g__Pantoea	s__Pantoea_eucrina	NA	NA	NA	NA	NA	NA	2	NA	NA	29	20	NA	NA	NA	1	NA	NA	NA	NA
k__Bacteria	p__Pseudomonadota	c__Gammaproteobacteria	o__Enterobacterales	f__Erwiniaceae	g__Pantoea	s__Pantoea_anthophila	NA	NA	NA	NA	NA	NA	NA	NA	1	16	2	NA	NA	NA	NA	NA	NA	NA	NA
k__Bacteria	p__Pseudomonadota	c__Gammaproteobacteria	o__Enterobacterales	f__Erwiniaceae	g__Pantoea	s__Pantoea_stewartii	1	NA	NA	NA	NA	NA	2	NA	NA	NA	73	NA	NA	NA	NA	NA	NA	NA	NA
k__Bacteria	p__Pseudomonadota	c__Gammaproteobacteria	o__Enterobacterales	f__Erwiniaceae	g__Erwinia		NA	NA	NA	NA	NA	NA	NA	NA	NA	NA	1	NA	NA	NA	NA	NA	NA	2	NA
k__Bacteria	p__Pseudomonadota	c__Gammaproteobacteria	o__Enterobacterales	f__Erwiniaceae	g__Erwinia	s__Erwinia_persicina	NA	NA	NA	NA	NA	NA	NA	NA	NA	NA	NA	NA	NA	NA	NA	NA	NA	1	NA
k__Bacteria	p__Pseudomonadota	c__Gammaproteobacteria	o__Enterobacterales	f__Erwiniaceae	g__Erwinia	s__Erwinia_rhapontici	NA	NA	NA	NA	NA	NA	NA	NA	NA	NA	NA	NA	NA	NA	NA	NA	NA	1	NA
k__Bacteria	p__Pseudomonadota	c__Gammaproteobacteria	o__Enterobacterales	f__Erwiniaceae	g__Erwinia	s__[Pantoea]_beijingensis	NA	NA	NA	NA	NA	NA	NA	NA	NA	NA	1	NA	NA	NA	NA	NA	NA	NA	NA
k__Bacteria	p__Pseudomonadota	c__Gammaproteobacteria	o__Enterobacterales	f__Erwiniaceae	g__Buchnera		NA	NA	NA	NA	NA	NA	NA	NA	NA	NA	1	NA	NA	NA	NA	NA	NA	NA	NA
k__Bacteria	p__Pseudomonadota	c__Gammaproteobacteria	o__Enterobacterales	f__Erwiniaceae	g__Buchnera	s__Buchnera_aphidicola	NA	NA	NA	NA	NA	NA	NA	NA	NA	NA	1	NA	NA	NA	NA	NA	NA	NA	NA
k__Bacteria	p__Pseudomonadota	c__Gammaproteobacteria	o__Enterobacterales	f__Erwiniaceae	g__Tatumella		NA	NA	NA	NA	NA	NA	NA	NA	NA	NA	1	NA	NA	NA	NA	NA	NA	NA	NA
k__Bacteria	p__Pseudomonadota	c__Gammaproteobacteria	o__Enterobacterales	f__Erwiniaceae	g__Mixta		NA	NA	NA	NA	NA	NA	NA	NA	NA	2	1	NA	NA	NA	NA	NA	NA	NA	NA
k__Bacteria	p__Pseudomonadota	c__Gammaproteobacteria	o__Enterobacterales	f__Erwiniaceae	g__Mixta	s__Mixta_calida	NA	NA	NA	NA	NA	NA	NA	NA	NA	1	1	NA	NA	NA	NA	NA	NA	NA	NA
k__Bacteria	p__Pseudomonadota	c__Gammaproteobacteria	o__Enterobacterales	f__Erwiniaceae	g__Mixta	s__Mixta_hanseatica	NA	NA	NA	NA	NA	NA	NA	NA	NA	1	NA	NA	NA	NA	NA	NA	NA	NA	NA
k__Bacteria	p__Pseudomonadota	c__Gammaproteobacteria	o__Enterobacterales	f__Pectobacteriaceae			NA	NA	1	NA	NA	NA	NA	NA	NA	1	11	1	NA	NA	1	NA	1	NA	NA
k__Bacteria	p__Pseudomonadota	c__Gammaproteobacteria	o__Enterobacterales	f__Pectobacteriaceae	g__Pectobacterium		NA	NA	1	NA	NA	NA	NA	NA	NA	1	7	1	NA	NA	1	NA	1	NA	NA
k__Bacteria	p__Pseudomonadota	c__Gammaproteobacteria	o__Enterobacterales	f__Pectobacteriaceae	g__Pectobacterium	s__Pectobacterium_aquaticum	NA	NA	NA	NA	NA	NA	NA	NA	NA	NA	1	NA	NA	NA	NA	NA	NA	NA	NA
k__Bacteria	p__Pseudomonadota	c__Gammaproteobacteria	o__Enterobacterales	f__Pectobacteriaceae	g__Pectobacterium	s__Pectobacterium_polaris	NA	NA	NA	NA	NA	NA	NA	NA	NA	NA	NA	NA	NA	NA	NA	NA	1	NA	NA
k__Bacteria	p__Pseudomonadota	c__Gammaproteobacteria	o__Enterobacterales	f__Pectobacteriaceae	g__Pectobacterium	s__Pectobacterium_carotovorum	NA	NA	NA	NA	NA	NA	NA	NA	NA	NA	NA	1	NA	NA	1	NA	NA	NA	NA
k__Bacteria	p__Pseudomonadota	c__Gammaproteobacteria	o__Enterobacterales	f__Pectobacteriaceae	g__Pectobacterium	s__Pectobacterium_aroidearum	NA	NA	1	NA	NA	NA	NA	NA	NA	NA	NA	NA	NA	NA	NA	NA	NA	NA	NA
k__Bacteria	p__Pseudomonadota	c__Gammaproteobacteria	o__Enterobacterales	f__Pectobacteriaceae	g__Dickeya		NA	NA	NA	NA	NA	NA	NA	NA	NA	NA	4	NA	NA	NA	NA	NA	NA	NA	NA
k__Bacteria	p__Pseudomonadota	c__Gammaproteobacteria	o__Enterobacterales	f__Pectobacteriaceae	g__Dickeya	s__Dickeya_dadantii	NA	NA	NA	NA	NA	NA	NA	NA	NA	NA	4	NA	NA	NA	NA	NA	NA	NA	NA
k__Bacteria	p__Pseudomonadota	c__Gammaproteobacteria	o__Enterobacterales	f__Yersiniaceae			NA	NA	1	NA	1	1	NA	NA	1	9	38	4	6	9	39	NA	1	9	5
k__Bacteria	p__Pseudomonadota	c__Gammaproteobacteria	o__Enterobacterales	f__Yersiniaceae	g__Serratia		NA	NA	NA	NA	NA	NA	NA	NA	1	3	33	NA	NA	8	NA	NA	NA	1	NA
k__Bacteria	p__Pseudomonadota	c__Gammaproteobacteria	o__Enterobacterales	f__Yersiniaceae	g__Serratia	s__Serratia_liquefaciens	NA	NA	NA	NA	NA	NA	NA	NA	NA	NA	NA	NA	NA	3	NA	NA	NA	1	NA
k__Bacteria	p__Pseudomonadota	c__Gammaproteobacteria	o__Enterobacterales	f__Yersiniaceae	g__Serratia	s__Serratia_marcescens	NA	NA	NA	NA	NA	NA	NA	NA	NA	1	6	NA	NA	NA	NA	NA	NA	NA	NA
k__Bacteria	p__Pseudomonadota	c__Gammaproteobacteria	o__Enterobacterales	f__Yersiniaceae	g__Yersinia		NA	NA	1	NA	1	1	NA	NA	NA	NA	NA	4	6	1	39	NA	1	8	5
k__Bacteria	p__Pseudomonadota	c__Gammaproteobacteria	o__Enterobacterales	f__Yersiniaceae	g__Yersinia	s__Yersinia_entomophaga	NA	NA	NA	NA	NA	NA	NA	NA	NA	NA	NA	2	5	NA	18	NA	NA	3	2
k__Bacteria	p__Pseudomonadota	c__Gammaproteobacteria	o__Enterobacterales	f__Yersiniaceae	g__Yersinia	s__Yersinia_enterocolitica	NA	NA	NA	NA	NA	1	NA	NA	NA	NA	NA	NA	NA	NA	NA	NA	NA	NA	NA
k__Bacteria	p__Pseudomonadota	c__Gammaproteobacteria	o__Enterobacterales	f__Yersiniaceae	g__Yersinia	s__Yersinia_ruckeri	NA	NA	1	NA	NA	NA	NA	NA	NA	NA	NA	1	1	1	20	NA	NA	2	2
k__Bacteria	p__Pseudomonadota	c__Gammaproteobacteria	o__Enterobacterales	f__Yersiniaceae	g__Yersinia	s__Yersinia_intermedia	NA	NA	NA	NA	NA	NA	NA	NA	NA	NA	NA	NA	NA	NA	NA	NA	1	1	NA
k__Bacteria	p__Pseudomonadota	c__Gammaproteobacteria	o__Enterobacterales	f__Yersiniaceae	g__Rouxiella		NA	NA	NA	NA	NA	NA	NA	NA	NA	NA	4	NA	NA	NA	NA	NA	NA	NA	NA
k__Bacteria	p__Pseudomonadota	c__Gammaproteobacteria	o__Enterobacterales	f__Yersiniaceae	g__Rouxiella	s__Rouxiella_badensis	NA	NA	NA	NA	NA	NA	NA	NA	NA	NA	4	NA	NA	NA	NA	NA	NA	NA	NA
k__Bacteria	p__Pseudomonadota	c__Gammaproteobacteria	o__Enterobacterales	f__Yersiniaceae	g__Nissabacter		NA	NA	NA	NA	NA	NA	NA	NA	NA	6	NA	NA	NA	NA	NA	NA	NA	NA	NA
k__Bacteria	p__Pseudomonadota	c__Gammaproteobacteria	o__Enterobacterales	f__Yersiniaceae	g__Nissabacter	s__Nissabacter_sp._SGAir0207	NA	NA	NA	NA	NA	NA	NA	NA	NA	6	NA	NA	NA	NA	NA	NA	NA	NA	NA
k__Bacteria	p__Pseudomonadota	c__Gammaproteobacteria	o__Enterobacterales	f__Hafniaceae			1	NA	NA	NA	NA	NA	4	NA	8	1	69	NA	1	NA	8	2	54	1	NA
k__Bacteria	p__Pseudomonadota	c__Gammaproteobacteria	o__Enterobacterales	f__Hafniaceae	g__Hafnia		NA	NA	NA	NA	NA	NA	NA	NA	NA	NA	NA	NA	1	NA	5	2	50	NA	NA
k__Bacteria	p__Pseudomonadota	c__Gammaproteobacteria	o__Enterobacterales	f__Hafniaceae	g__Hafnia	s__Hafnia_alvei	NA	NA	NA	NA	NA	NA	NA	NA	NA	NA	NA	NA	NA	NA	3	NA	1	NA	NA
k__Bacteria	p__Pseudomonadota	c__Gammaproteobacteria	o__Enterobacterales	f__Hafniaceae	g__Hafnia	s__Hafnia_paralvei	NA	NA	NA	NA	NA	NA	NA	NA	NA	NA	NA	NA	NA	NA	1	NA	33	NA	NA
k__Bacteria	p__Pseudomonadota	c__Gammaproteobacteria	o__Enterobacterales	f__Hafniaceae	g__Edwardsiella		1	NA	NA	NA	NA	NA	4	NA	8	1	69	NA	NA	NA	3	NA	3	1	NA
k__Bacteria	p__Pseudomonadota	c__Gammaproteobacteria	o__Enterobacterales	f__Hafniaceae	g__Edwardsiella	s__Edwardsiella_tarda	NA	NA	NA	NA	NA	NA	3	NA	NA	NA	64	NA	NA	NA	NA	NA	NA	1	NA
k__Bacteria	p__Pseudomonadota	c__Gammaproteobacteria	o__Enterobacterales	f__Hafniaceae	g__Edwardsiella	s__Edwardsiella_ictaluri	NA	NA	NA	NA	NA	NA	NA	NA	NA	NA	NA	NA	NA	NA	3	NA	3	NA	NA
k__Bacteria	p__Pseudomonadota	c__Gammaproteobacteria	o__Enterobacterales	f__Hafniaceae	g__Edwardsiella	s__Edwardsiella_piscicida	1	NA	NA	NA	NA	NA	NA	NA	5	NA	NA	NA	NA	NA	NA	NA	NA	NA	NA
k__Bacteria	p__Pseudomonadota	c__Gammaproteobacteria	o__Enterobacterales	f__Hafniaceae	g__Edwardsiella	s__Edwardsiella_anguillarum	NA	NA	NA	NA	NA	NA	NA	NA	3	NA	NA	NA	NA	NA	NA	NA	NA	NA	NA
k__Bacteria	p__Pseudomonadota	c__Gammaproteobacteria	o__Enterobacterales	f__Morganellaceae			1	NA	2	NA	NA	NA	4	NA	117	254	24	3	17	5	12	1	8	4	22
k__Bacteria	p__Pseudomonadota	c__Gammaproteobacteria	o__Enterobacterales	f__Morganellaceae	g__Morganella		NA	NA	2	NA	NA	NA	NA	NA	75	116	NA	NA	5	1	6	NA	4	NA	2
k__Bacteria	p__Pseudomonadota	c__Gammaproteobacteria	o__Enterobacterales	f__Morganellaceae	g__Morganella	s__Morganella_morganii	NA	NA	2	NA	NA	NA	NA	NA	75	116	NA	NA	5	1	6	NA	4	NA	2
k__Bacteria	p__Pseudomonadota	c__Gammaproteobacteria	o__Enterobacterales	f__Morganellaceae	g__Proteus		1	NA	NA	NA	NA	NA	NA	NA	19	104	6	1	2	1	2	NA	NA	1	NA
k__Bacteria	p__Pseudomonadota	c__Gammaproteobacteria	o__Enterobacterales	f__Morganellaceae	g__Proteus	s__Proteus_mirabilis	1	NA	NA	NA	NA	NA	NA	NA	1	21	5	1	2	NA	2	NA	NA	1	NA
k__Bacteria	p__Pseudomonadota	c__Gammaproteobacteria	o__Enterobacterales	f__Morganellaceae	g__Proteus	s__Proteus_terrae	NA	NA	NA	NA	NA	NA	NA	NA	3	41	NA	NA	NA	NA	NA	NA	NA	NA	NA
k__Bacteria	p__Pseudomonadota	c__Gammaproteobacteria	o__Enterobacterales	f__Morganellaceae	g__Providencia		NA	NA	NA	NA	NA	NA	2	NA	18	30	14	2	5	2	2	1	3	NA	9
k__Bacteria	p__Pseudomonadota	c__Gammaproteobacteria	o__Enterobacterales	f__Morganellaceae	g__Providencia	s__Providencia_rettgeri	NA	NA	NA	NA	NA	NA	1	NA	1	NA	2	NA	NA	1	NA	1	NA	NA	NA
k__Bacteria	p__Pseudomonadota	c__Gammaproteobacteria	o__Enterobacterales	f__Morganellaceae	g__Providencia	s__Providencia_stuartii	NA	NA	NA	NA	NA	NA	NA	NA	NA	NA	3	NA	NA	NA	1	NA	1	NA	1
k__Bacteria	p__Pseudomonadota	c__Gammaproteobacteria	o__Enterobacterales	f__Morganellaceae	g__Providencia	s__Providencia_alcalifaciens	NA	NA	NA	NA	NA	NA	NA	NA	NA	NA	NA	NA	NA	NA	NA	NA	1	NA	NA
k__Bacteria	p__Pseudomonadota	c__Gammaproteobacteria	o__Enterobacterales	f__Morganellaceae	g__Providencia	s__Providencia_rustigianii	NA	NA	NA	NA	NA	NA	NA	NA	NA	2	NA	NA	1	NA	NA	NA	NA	NA	7
k__Bacteria	p__Pseudomonadota	c__Gammaproteobacteria	o__Enterobacterales	f__Morganellaceae	g__Providencia	s__Providencia_heimbachae	NA	NA	NA	NA	NA	NA	NA	NA	NA	NA	NA	1	NA	NA	NA	NA	1	NA	NA
k__Bacteria	p__Pseudomonadota	c__Gammaproteobacteria	o__Enterobacterales	f__Morganellaceae	g__Providencia	s__Providencia_sneebia	NA	NA	NA	NA	NA	NA	NA	NA	NA	1	NA	NA	NA	NA	NA	NA	NA	NA	NA
k__Bacteria	p__Pseudomonadota	c__Gammaproteobacteria	o__Enterobacterales	f__Morganellaceae	g__Providencia	s__Providencia_sp._PROV188	NA	NA	NA	NA	NA	NA	NA	NA	1	1	NA	NA	NA	NA	NA	NA	NA	NA	NA
k__Bacteria	p__Pseudomonadota	c__Gammaproteobacteria	o__Enterobacterales	f__Morganellaceae	g__Providencia	s__Providencia_sp._2.29	NA	NA	NA	NA	NA	NA	NA	NA	NA	1	NA	NA	NA	NA	NA	NA	NA	NA	NA
k__Bacteria	p__Pseudomonadota	c__Gammaproteobacteria	o__Enterobacterales	f__Morganellaceae	g__Arsenophonus		NA	NA	NA	NA	NA	NA	1	NA	NA	3	4	NA	NA	NA	NA	NA	NA	NA	NA
k__Bacteria	p__Pseudomonadota	c__Gammaproteobacteria	o__Enterobacterales	f__Morganellaceae	g__Arsenophonus	s__Arsenophonus_nasoniae	NA	NA	NA	NA	NA	NA	1	NA	NA	3	NA	NA	NA	NA	NA	NA	NA	NA	NA
k__Bacteria	p__Pseudomonadota	c__Gammaproteobacteria	o__Enterobacterales	f__Morganellaceae	g__Arsenophonus	s__Arsenophonus_sp._aPb	NA	NA	NA	NA	NA	NA	NA	NA	NA	NA	2	NA	NA	NA	NA	NA	NA	NA	NA
k__Bacteria	p__Pseudomonadota	c__Gammaproteobacteria	o__Enterobacterales	f__Morganellaceae	g__Moellerella		NA	NA	NA	NA	NA	NA	NA	NA	NA	NA	NA	NA	2	NA	1	NA	1	NA	11
k__Bacteria	p__Pseudomonadota	c__Gammaproteobacteria	o__Enterobacterales	f__Morganellaceae	g__Moellerella	s__Moellerella_wisconsensis	NA	NA	NA	NA	NA	NA	NA	NA	NA	NA	NA	NA	2	NA	1	NA	1	NA	11
k__Bacteria	p__Pseudomonadota	c__Gammaproteobacteria	o__Aeromonadales				16	15	10	3	14	NA	90	1	16844	121	566	590	7508	2976	47978	1408	36494	3246	2897
k__Bacteria	p__Pseudomonadota	c__Gammaproteobacteria	o__Aeromonadales	f__Aeromonadaceae			16	15	10	3	14	NA	90	1	16844	121	566	590	7508	2976	47978	1408	36494	3246	2897
k__Bacteria	p__Pseudomonadota	c__Gammaproteobacteria	o__Aeromonadales	f__Aeromonadaceae	g__Aeromonas		16	15	8	2	14	NA	90	1	16807	119	549	587	7494	2971	47920	1404	36449	3241	2894
k__Bacteria	p__Pseudomonadota	c__Gammaproteobacteria	o__Aeromonadales	f__Aeromonadaceae	g__Aeromonas	s__Aeromonas_caviae	NA	1	NA	NA	NA	NA	NA	NA	129	1	11	5	33	20	150	3	115	15	8
k__Bacteria	p__Pseudomonadota	c__Gammaproteobacteria	o__Aeromonadales	f__Aeromonadaceae	g__Aeromonas	s__Aeromonas_enteropelogenes	NA	NA	NA	NA	NA	NA	NA	NA	26	NA	NA	NA	NA	3	9	NA	10	NA	NA
k__Bacteria	p__Pseudomonadota	c__Gammaproteobacteria	o__Aeromonadales	f__Aeromonadaceae	g__Aeromonas	s__Aeromonas_rivipollensis	NA	NA	NA	NA	NA	NA	NA	NA	1	NA	NA	3	37	6	146	3	171	12	NA
k__Bacteria	p__Pseudomonadota	c__Gammaproteobacteria	o__Aeromonadales	f__Aeromonadaceae	g__Aeromonas	s__Aeromonas_rivuli	NA	NA	NA	NA	NA	NA	NA	NA	10	6	1	4	11	2	131	NA	23	NA	NA
k__Bacteria	p__Pseudomonadota	c__Gammaproteobacteria	o__Aeromonadales	f__Aeromonadaceae	g__Aeromonas	s__Aeromonas_taiwanensis	NA	NA	NA	NA	NA	NA	NA	NA	NA	NA	NA	NA	NA	1	10	NA	1	NA	NA
k__Bacteria	p__Pseudomonadota	c__Gammaproteobacteria	o__Aeromonadales	f__Aeromonadaceae	g__Aeromonas	s__Aeromonas_sanarellii	NA	NA	NA	NA	NA	NA	NA	NA	1	NA	6	1	1	NA	12	NA	3	NA	NA
k__Bacteria	p__Pseudomonadota	c__Gammaproteobacteria	o__Aeromonadales	f__Aeromonadaceae	g__Aeromonas	s__Aeromonas_sp._FDAARGOS_1414	NA	NA	NA	NA	NA	NA	NA	NA	NA	NA	NA	NA	NA	NA	3	NA	NA	NA	NA
k__Bacteria	p__Pseudomonadota	c__Gammaproteobacteria	o__Aeromonadales	f__Aeromonadaceae	g__Aeromonas	s__Aeromonas_sp._FDAARGOS_1404	NA	NA	NA	NA	NA	NA	NA	NA	1	NA	NA	NA	NA	NA	4	1	1	NA	1
k__Bacteria	p__Pseudomonadota	c__Gammaproteobacteria	o__Aeromonadales	f__Aeromonadaceae	g__Aeromonas	s__Aeromonas_sp._FDAARGOS_1405	NA	NA	NA	NA	NA	NA	NA	NA	NA	NA	NA	NA	1	NA	4	NA	6	NA	NA
k__Bacteria	p__Pseudomonadota	c__Gammaproteobacteria	o__Aeromonadales	f__Aeromonadaceae	g__Aeromonas	s__Aeromonas_sp._FDAARGOS_1406	NA	NA	NA	NA	NA	NA	NA	NA	NA	NA	NA	1	1	NA	2	NA	NA	NA	NA
k__Bacteria	p__Pseudomonadota	c__Gammaproteobacteria	o__Aeromonadales	f__Aeromonadaceae	g__Aeromonas	s__Aeromonas_sp._FDAARGOS_1407	NA	NA	NA	NA	NA	NA	NA	NA	2	NA	NA	NA	2	1	1	NA	1	1	NA
k__Bacteria	p__Pseudomonadota	c__Gammaproteobacteria	o__Aeromonadales	f__Aeromonadaceae	g__Aeromonas	s__Aeromonas_sp._FDAARGOS_1408	NA	NA	NA	NA	NA	NA	NA	NA	NA	NA	NA	NA	NA	NA	1	1	NA	NA	NA
k__Bacteria	p__Pseudomonadota	c__Gammaproteobacteria	o__Aeromonadales	f__Aeromonadaceae	g__Aeromonas	s__Aeromonas_sp._FDAARGOS_1410	NA	NA	NA	NA	NA	NA	NA	NA	NA	NA	NA	NA	1	NA	2	NA	NA	NA	1
k__Bacteria	p__Pseudomonadota	c__Gammaproteobacteria	o__Aeromonadales	f__Aeromonadaceae	g__Aeromonas	s__Aeromonas_sp._FDAARGOS_1411	NA	NA	NA	NA	NA	NA	NA	NA	NA	NA	NA	NA	NA	NA	2	NA	NA	NA	NA
k__Bacteria	p__Pseudomonadota	c__Gammaproteobacteria	o__Aeromonadales	f__Aeromonadaceae	g__Aeromonas	s__Aeromonas_sp._FDAARGOS_1403	NA	NA	NA	NA	NA	NA	NA	NA	2	NA	1	NA	NA	NA	NA	NA	2	NA	NA
k__Bacteria	p__Pseudomonadota	c__Gammaproteobacteria	o__Aeromonadales	f__Aeromonadaceae	g__Aeromonas	s__Aeromonas_sp._FDAARGOS_1415	1	NA	NA	NA	NA	NA	NA	NA	303	NA	4	NA	1	12	20	NA	13	NA	NA
k__Bacteria	p__Pseudomonadota	c__Gammaproteobacteria	o__Aeromonadales	f__Aeromonadaceae	g__Aeromonas	s__Aeromonas_sp._FDAARGOS_1416	NA	NA	NA	NA	NA	NA	NA	NA	1	NA	NA	NA	NA	NA	3	NA	3	NA	1
k__Bacteria	p__Pseudomonadota	c__Gammaproteobacteria	o__Aeromonadales	f__Aeromonadaceae	g__Aeromonas	s__Aeromonas_sp._FDAARGOS_1417	NA	NA	NA	NA	NA	NA	NA	NA	3	NA	NA	1	4	3	7	NA	5	1	NA
k__Bacteria	p__Pseudomonadota	c__Gammaproteobacteria	o__Aeromonadales	f__Aeromonadaceae	g__Aeromonas	s__Aeromonas_sp._FDAARGOS_1418	NA	NA	NA	NA	NA	NA	NA	NA	NA	NA	NA	NA	NA	NA	5	NA	2	NA	NA
k__Bacteria	p__Pseudomonadota	c__Gammaproteobacteria	o__Aeromonadales	f__Aeromonadaceae	g__Aeromonas	s__Aeromonas_sp._FDAARGOS_1419	NA	NA	NA	NA	NA	NA	NA	NA	1	NA	NA	NA	NA	NA	NA	NA	5	NA	NA
k__Bacteria	p__Pseudomonadota	c__Gammaproteobacteria	o__Aeromonadales	f__Aeromonadaceae	g__Aeromonas	s__Aeromonas_sp._BC14	NA	NA	NA	NA	NA	NA	NA	NA	NA	NA	NA	NA	NA	NA	2	NA	NA	NA	NA
k__Bacteria	p__Pseudomonadota	c__Gammaproteobacteria	o__Aeromonadales	f__Aeromonadaceae	g__Aeromonas	s__Aeromonas_sp._CD	NA	NA	NA	NA	NA	NA	NA	NA	NA	NA	NA	NA	NA	NA	1	NA	1	NA	NA
k__Bacteria	p__Pseudomonadota	c__Gammaproteobacteria	o__Aeromonadales	f__Aeromonadaceae	g__Aeromonas	s__Aeromonas_sp._XH	NA	NA	NA	NA	NA	NA	NA	NA	NA	NA	NA	NA	NA	NA	NA	NA	1	NA	NA
k__Bacteria	p__Pseudomonadota	c__Gammaproteobacteria	o__Aeromonadales	f__Aeromonadaceae	g__Aeromonas	s__Aeromonas_sp._ASNIH7	NA	NA	NA	NA	NA	NA	NA	NA	NA	NA	NA	NA	1	NA	1	NA	NA	NA	NA
k__Bacteria	p__Pseudomonadota	c__Gammaproteobacteria	o__Aeromonadales	f__Aeromonadaceae	g__Aeromonas	s__Aeromonas_sp._ASNIH1	NA	NA	NA	NA	NA	NA	NA	NA	3	NA	NA	NA	1	NA	2	NA	1	NA	NA
k__Bacteria	p__Pseudomonadota	c__Gammaproteobacteria	o__Aeromonadales	f__Aeromonadaceae	g__Aeromonas	s__Aeromonas_sp._ASNIH2	NA	NA	NA	NA	NA	NA	NA	NA	1	NA	NA	NA	NA	NA	4	NA	5	1	NA
k__Bacteria	p__Pseudomonadota	c__Gammaproteobacteria	o__Aeromonadales	f__Aeromonadaceae	g__Aeromonas	s__Aeromonas_sp._ASNIH3	NA	NA	NA	NA	NA	NA	NA	NA	1	NA	NA	NA	NA	NA	1	NA	1	NA	NA
k__Bacteria	p__Pseudomonadota	c__Gammaproteobacteria	o__Aeromonadales	f__Aeromonadaceae	g__Aeromonas	s__Aeromonas_sp._ASNIH4	NA	NA	NA	NA	NA	NA	NA	NA	NA	NA	1	NA	NA	NA	3	NA	2	NA	1
k__Bacteria	p__Pseudomonadota	c__Gammaproteobacteria	o__Aeromonadales	f__Aeromonadaceae	g__Aeromonas	s__Aeromonas_sp._ARM81	NA	NA	NA	NA	NA	NA	NA	NA	2	NA	NA	NA	2	NA	6	NA	NA	NA	NA
k__Bacteria	p__Pseudomonadota	c__Gammaproteobacteria	o__Aeromonadales	f__Aeromonadaceae	g__Aeromonas	s__Aeromonas_sp._ASNIH5	NA	NA	NA	NA	NA	NA	NA	NA	NA	NA	NA	NA	NA	NA	NA	NA	5	NA	NA
k__Bacteria	p__Pseudomonadota	c__Gammaproteobacteria	o__Aeromonadales	f__Aeromonadaceae	g__Aeromonas	s__Aeromonas_sp.	NA	NA	NA	NA	NA	NA	NA	NA	NA	NA	NA	NA	NA	NA	11	NA	7	1	1
k__Bacteria	p__Pseudomonadota	c__Gammaproteobacteria	o__Aeromonadales	f__Aeromonadaceae	g__Aeromonas	s__Aeromonas_sp._CA23	NA	NA	NA	NA	NA	NA	NA	NA	NA	NA	NA	NA	1	NA	3	NA	NA	1	NA
k__Bacteria	p__Pseudomonadota	c__Gammaproteobacteria	o__Aeromonadales	f__Aeromonadaceae	g__Aeromonas	s__Aeromonas_sp._CU5	NA	NA	NA	NA	NA	NA	NA	NA	1	1	NA	37	86	45	1248	3	335	292	51
k__Bacteria	p__Pseudomonadota	c__Gammaproteobacteria	o__Aeromonadales	f__Aeromonadaceae	g__Aeromonas	s__Aeromonas_sp._2692-1	NA	NA	NA	NA	NA	NA	NA	NA	3	NA	NA	NA	2	2	25	1	15	2	NA
k__Bacteria	p__Pseudomonadota	c__Gammaproteobacteria	o__Aeromonadales	f__Aeromonadaceae	g__Aeromonas	s__Aeromonas_sp._WP2-W18-CRE-05	NA	NA	NA	NA	NA	NA	NA	NA	2	NA	1	NA	1	NA	5	NA	3	NA	NA
k__Bacteria	p__Pseudomonadota	c__Gammaproteobacteria	o__Aeromonadales	f__Aeromonadaceae	g__Aeromonas	s__Aeromonas_sp._FDAARGOS_1402	NA	NA	NA	NA	NA	NA	NA	NA	NA	NA	NA	NA	NA	NA	2	NA	NA	NA	NA
k__Bacteria	p__Pseudomonadota	c__Gammaproteobacteria	o__Aeromonadales	f__Aeromonadaceae	g__Aeromonas	s__Aeromonas_simiae	NA	NA	NA	NA	NA	NA	NA	NA	NA	NA	NA	NA	NA	NA	5	NA	2	NA	1
k__Bacteria	p__Pseudomonadota	c__Gammaproteobacteria	o__Aeromonadales	f__Aeromonadaceae	g__Aeromonas	s__Aeromonas_dhakensis	NA	NA	NA	NA	NA	NA	NA	NA	43	NA	11	NA	3	9	36	2	31	1	1
k__Bacteria	p__Pseudomonadota	c__Gammaproteobacteria	o__Aeromonadales	f__Aeromonadaceae	g__Aeromonas	s__Aeromonas_bestiarum	NA	NA	NA	NA	NA	NA	NA	NA	NA	NA	NA	NA	1	NA	1	NA	1	NA	NA
k__Bacteria	p__Pseudomonadota	c__Gammaproteobacteria	o__Aeromonadales	f__Aeromonadaceae	g__Aeromonas	s__Aeromonas_encheleia	NA	NA	NA	NA	NA	NA	NA	NA	NA	NA	NA	NA	4	NA	11	1	12	NA	1
k__Bacteria	p__Pseudomonadota	c__Gammaproteobacteria	o__Aeromonadales	f__Aeromonadaceae	g__Aeromonas	s__Aeromonas_hydrophila	NA	NA	NA	NA	NA	NA	NA	NA	18	NA	NA	1	14	9	94	1	58	6	16
k__Bacteria	p__Pseudomonadota	c__Gammaproteobacteria	o__Aeromonadales	f__Aeromonadaceae	g__Aeromonas	s__Aeromonas_allosaccharophila	NA	NA	1	NA	NA	NA	NA	NA	16	NA	1	5	73	25	925	7	512	21	7
k__Bacteria	p__Pseudomonadota	c__Gammaproteobacteria	o__Aeromonadales	f__Aeromonadaceae	g__Aeromonas	s__Aeromonas_veronii	NA	NA	NA	NA	2	NA	NA	NA	215	2	7	7	163	80	1420	21	1082	37	20
k__Bacteria	p__Pseudomonadota	c__Gammaproteobacteria	o__Aeromonadales	f__Aeromonadaceae	g__Aeromonas	s__Aeromonas_schubertii	NA	NA	1	NA	NA	NA	60	NA	4	NA	111	NA	1	1	5	NA	3	2	NA
k__Bacteria	p__Pseudomonadota	c__Gammaproteobacteria	o__Aeromonadales	f__Aeromonadaceae	g__Aeromonas	s__Aeromonas_media	NA	NA	NA	NA	NA	NA	NA	NA	36	2	3	11	535	34	755	16	579	107	3
k__Bacteria	p__Pseudomonadota	c__Gammaproteobacteria	o__Aeromonadales	f__Aeromonadaceae	g__Aeromonas	s__Aeromonas_jandaei	NA	NA	NA	NA	NA	NA	NA	NA	4	NA	1	NA	2	2	21	1	15	1	2
k__Bacteria	p__Pseudomonadota	c__Gammaproteobacteria	o__Aeromonadales	f__Aeromonadaceae	g__Aeromonas	s__Aeromonas_sobria	NA	NA	NA	NA	NA	NA	NA	NA	1	NA	2	NA	NA	NA	1	NA	1	NA	NA
k__Bacteria	p__Pseudomonadota	c__Gammaproteobacteria	o__Aeromonadales	f__Aeromonadaceae	g__Aeromonas	s__Aeromonas_salmonicida	NA	NA	2	NA	NA	NA	1	NA	110	23	34	75	290	90	3284	84	2164	389	1302
k__Bacteria	p__Pseudomonadota	c__Gammaproteobacteria	o__Aeromonadales	f__Aeromonadaceae	g__Tolumonas		NA	NA	NA	NA	NA	NA	NA	NA	NA	NA	2	NA	NA	NA	NA	NA	NA	NA	NA
k__Bacteria	p__Pseudomonadota	c__Gammaproteobacteria	o__Aeromonadales	f__Aeromonadaceae	g__Tolumonas	s__uncultured_Tolumonas_sp.	NA	NA	NA	NA	NA	NA	NA	NA	NA	NA	2	NA	NA	NA	NA	NA	NA	NA	NA
k__Bacteria	p__Pseudomonadota	c__Gammaproteobacteria	o__Aeromonadales	f__Aeromonadaceae	g__Oceanimonas		NA	NA	NA	NA	NA	NA	NA	NA	10	NA	5	NA	NA	NA	1	1	NA	NA	NA
k__Bacteria	p__Pseudomonadota	c__Gammaproteobacteria	o__Aeromonadales	f__Aeromonadaceae	g__Oceanimonas	s__Oceanimonas_sp._GK1	NA	NA	NA	NA	NA	NA	NA	NA	5	NA	NA	NA	NA	NA	NA	1	NA	NA	NA
k__Bacteria	p__Pseudomonadota	c__Gammaproteobacteria	o__Aeromonadales	f__Aeromonadaceae	g__Oceanimonas	s__Oceanimonas_pelagia	NA	NA	NA	NA	NA	NA	NA	NA	1	NA	4	NA	NA	NA	1	NA	NA	NA	NA
k__Bacteria	p__Pseudomonadota	c__Gammaproteobacteria	o__Aeromonadales	f__Aeromonadaceae	g__Dongshaea		NA	NA	2	1	NA	NA	NA	NA	NA	NA	NA	NA	NA	NA	NA	NA	NA	NA	NA
k__Bacteria	p__Pseudomonadota	c__Gammaproteobacteria	o__Aeromonadales	f__Aeromonadaceae	g__Dongshaea	s__Dongshaea_marina	NA	NA	2	1	NA	NA	NA	NA	NA	NA	NA	NA	NA	NA	NA	NA	NA	NA	NA
k__Bacteria	p__Pseudomonadota	c__Gammaproteobacteria	o__Xanthomonadales				5	4	6	11	NA	2	66	6	1388	900	911	54	29	154	37	22	13	17	13
k__Bacteria	p__Pseudomonadota	c__Gammaproteobacteria	o__Xanthomonadales	f__Xanthomonadaceae			4	3	5	9	NA	2	50	5	1197	831	624	50	27	137	34	21	11	15	13
k__Bacteria	p__Pseudomonadota	c__Gammaproteobacteria	o__Xanthomonadales	f__Xanthomonadaceae	g__Lysobacter		NA	NA	NA	2	NA	NA	NA	NA	135	66	9	15	11	33	2	5	1	4	7
k__Bacteria	p__Pseudomonadota	c__Gammaproteobacteria	o__Xanthomonadales	f__Xanthomonadaceae	g__Lysobacter	s__Lysobacter_luteus	NA	NA	NA	NA	NA	NA	NA	NA	NA	2	NA	NA	NA	NA	NA	NA	NA	NA	NA
k__Bacteria	p__Pseudomonadota	c__Gammaproteobacteria	o__Xanthomonadales	f__Xanthomonadaceae	g__Lysobacter	s__Lysobacter_oculi	NA	NA	NA	1	NA	NA	NA	NA	63	20	1	13	7	23	1	2	1	1	3
k__Bacteria	p__Pseudomonadota	c__Gammaproteobacteria	o__Xanthomonadales	f__Xanthomonadaceae	g__Lysobacter	s__Lysobacter_sp._HDW10	NA	NA	NA	NA	NA	NA	NA	NA	NA	NA	NA	NA	NA	NA	NA	NA	NA	1	NA
k__Bacteria	p__Pseudomonadota	c__Gammaproteobacteria	o__Xanthomonadales	f__Xanthomonadaceae	g__Lysobacter	s__Lysobacter_sp._CJ11	NA	NA	NA	NA	NA	NA	NA	NA	52	8	NA	1	3	7	1	3	NA	2	3
k__Bacteria	p__Pseudomonadota	c__Gammaproteobacteria	o__Xanthomonadales	f__Xanthomonadaceae	g__Lysobacter	s__Lysobacter_sp._H23M47	NA	NA	NA	NA	NA	NA	NA	NA	1	NA	NA	NA	NA	1	NA	NA	NA	NA	NA
k__Bacteria	p__Pseudomonadota	c__Gammaproteobacteria	o__Xanthomonadales	f__Xanthomonadaceae	g__Lysobacter	s__Lysobacter_maris	NA	NA	NA	NA	NA	NA	NA	NA	NA	NA	2	NA	NA	NA	NA	NA	NA	NA	NA
k__Bacteria	p__Pseudomonadota	c__Gammaproteobacteria	o__Xanthomonadales	f__Xanthomonadaceae	g__Lysobacter	s__Lysobacter_soli	NA	NA	NA	NA	NA	NA	NA	NA	NA	16	2	NA	NA	NA	NA	NA	NA	NA	NA
k__Bacteria	p__Pseudomonadota	c__Gammaproteobacteria	o__Xanthomonadales	f__Xanthomonadaceae	g__Lysobacter	s__Lysobacter_capsici	NA	NA	NA	NA	NA	NA	NA	NA	1	NA	NA	NA	NA	NA	NA	NA	NA	NA	NA
k__Bacteria	p__Pseudomonadota	c__Gammaproteobacteria	o__Xanthomonadales	f__Xanthomonadaceae	g__Xanthomonas		NA	NA	1	1	NA	1	38	4	4	2	20	NA	NA	NA	NA	NA	1	NA	NA
k__Bacteria	p__Pseudomonadota	c__Gammaproteobacteria	o__Xanthomonadales	f__Xanthomonadaceae	g__Xanthomonas	s__Xanthomonas_vasicola	NA	NA	1	NA	NA	NA	NA	NA	NA	NA	NA	NA	NA	NA	NA	NA	NA	NA	NA
k__Bacteria	p__Pseudomonadota	c__Gammaproteobacteria	o__Xanthomonadales	f__Xanthomonadaceae	g__Xanthomonas	s__Xanthomonas_citri	NA	NA	NA	NA	NA	1	NA	NA	NA	NA	NA	NA	NA	NA	NA	NA	NA	NA	NA
k__Bacteria	p__Pseudomonadota	c__Gammaproteobacteria	o__Xanthomonadales	f__Xanthomonadaceae	g__Xanthomonas	s__Xanthomonas_euvesicatoria	NA	NA	NA	NA	NA	NA	NA	NA	NA	NA	1	NA	NA	NA	NA	NA	NA	NA	NA
k__Bacteria	p__Pseudomonadota	c__Gammaproteobacteria	o__Xanthomonadales	f__Xanthomonadaceae	g__Xanthomonas	s__Xanthomonas_campestris	NA	NA	NA	1	NA	NA	34	3	NA	1	1	NA	NA	NA	NA	NA	NA	NA	NA
k__Bacteria	p__Pseudomonadota	c__Gammaproteobacteria	o__Xanthomonadales	f__Xanthomonadaceae	g__Xanthomonas	s__Xanthomonas_sacchari	NA	NA	NA	NA	NA	NA	NA	NA	1	NA	NA	NA	NA	NA	NA	NA	NA	NA	NA
k__Bacteria	p__Pseudomonadota	c__Gammaproteobacteria	o__Xanthomonadales	f__Xanthomonadaceae	g__Xanthomonas	s__Xanthomonas_arboricola	NA	NA	NA	NA	NA	NA	NA	NA	NA	NA	1	NA	NA	NA	NA	NA	1	NA	NA
k__Bacteria	p__Pseudomonadota	c__Gammaproteobacteria	o__Xanthomonadales	f__Xanthomonadaceae	g__Xanthomonas	s__Xanthomonas_oryzae	NA	NA	NA	NA	NA	NA	NA	NA	1	NA	1	NA	NA	NA	NA	NA	NA	NA	NA
k__Bacteria	p__Pseudomonadota	c__Gammaproteobacteria	o__Xanthomonadales	f__Xanthomonadaceae	g__Xylella		NA	NA	NA	NA	NA	NA	NA	NA	NA	NA	NA	NA	NA	NA	1	NA	NA	NA	NA
k__Bacteria	p__Pseudomonadota	c__Gammaproteobacteria	o__Xanthomonadales	f__Xanthomonadaceae	g__Xylella	s__Xylella_fastidiosa	NA	NA	NA	NA	NA	NA	NA	NA	NA	NA	NA	NA	NA	NA	1	NA	NA	NA	NA
k__Bacteria	p__Pseudomonadota	c__Gammaproteobacteria	o__Xanthomonadales	f__Xanthomonadaceae	g__Stenotrophomonas		1	NA	3	2	NA	1	6	NA	137	335	230	6	4	11	8	6	3	4	1
k__Bacteria	p__Pseudomonadota	c__Gammaproteobacteria	o__Xanthomonadales	f__Xanthomonadaceae	g__Stenotrophomonas	s__Stenotrophomonas_geniculata	NA	NA	NA	NA	NA	NA	NA	NA	NA	NA	1	NA	NA	NA	NA	NA	NA	NA	NA
k__Bacteria	p__Pseudomonadota	c__Gammaproteobacteria	o__Xanthomonadales	f__Xanthomonadaceae	g__Stenotrophomonas	s__Stenotrophomonas_acidaminiphila	NA	NA	NA	NA	NA	NA	NA	NA	20	48	6	1	NA	2	4	1	NA	NA	NA
k__Bacteria	p__Pseudomonadota	c__Gammaproteobacteria	o__Xanthomonadales	f__Xanthomonadaceae	g__Stenotrophomonas	s__Stenotrophomonas_sp._A5586	NA	NA	NA	NA	NA	NA	NA	NA	NA	3	3	NA	NA	NA	NA	NA	NA	NA	NA
k__Bacteria	p__Pseudomonadota	c__Gammaproteobacteria	o__Xanthomonadales	f__Xanthomonadaceae	g__Stenotrophomonas	s__Stenotrophomonas_sp._57	NA	NA	NA	NA	NA	NA	NA	NA	NA	1	NA	NA	NA	NA	NA	NA	NA	NA	NA
k__Bacteria	p__Pseudomonadota	c__Gammaproteobacteria	o__Xanthomonadales	f__Xanthomonadaceae	g__Stenotrophomonas	s__Stenotrophomonas_sp._Pemsol	NA	NA	NA	NA	NA	NA	NA	NA	1	2	NA	NA	NA	NA	NA	NA	NA	NA	NA
k__Bacteria	p__Pseudomonadota	c__Gammaproteobacteria	o__Xanthomonadales	f__Xanthomonadaceae	g__Stenotrophomonas	s__Stenotrophomonas_sp._pho	NA	NA	NA	NA	NA	NA	NA	NA	NA	3	NA	NA	NA	NA	NA	NA	NA	NA	NA
k__Bacteria	p__Pseudomonadota	c__Gammaproteobacteria	o__Xanthomonadales	f__Xanthomonadaceae	g__Stenotrophomonas	s__Stenotrophomonas_sp._364	NA	NA	NA	NA	NA	NA	NA	NA	NA	NA	1	NA	NA	NA	NA	NA	NA	NA	NA
k__Bacteria	p__Pseudomonadota	c__Gammaproteobacteria	o__Xanthomonadales	f__Xanthomonadaceae	g__Stenotrophomonas	s__Stenotrophomonas_pavanii	NA	NA	NA	NA	NA	NA	1	NA	NA	NA	NA	NA	NA	NA	NA	NA	NA	NA	NA
k__Bacteria	p__Pseudomonadota	c__Gammaproteobacteria	o__Xanthomonadales	f__Xanthomonadaceae	g__Stenotrophomonas	s__Stenotrophomonas_maltophilia	1	NA	NA	1	NA	1	NA	NA	3	10	54	NA	NA	1	NA	1	NA	2	NA
k__Bacteria	p__Pseudomonadota	c__Gammaproteobacteria	o__Xanthomonadales	f__Xanthomonadaceae	g__Stenotrophomonas	s__Stenotrophomonas_sp._YAU14D1_LEIMI4_1	NA	NA	1	NA	NA	NA	NA	NA	NA	NA	NA	NA	NA	NA	NA	NA	NA	NA	NA
k__Bacteria	p__Pseudomonadota	c__Gammaproteobacteria	o__Xanthomonadales	f__Xanthomonadaceae	g__Stenotrophomonas	s__Stenotrophomonas_sp._SAU14A_NAIMI4_5	NA	NA	NA	NA	NA	NA	NA	NA	NA	4	NA	NA	NA	NA	NA	NA	NA	NA	NA
k__Bacteria	p__Pseudomonadota	c__Gammaproteobacteria	o__Xanthomonadales	f__Xanthomonadaceae	g__Luteimonas		NA	NA	NA	NA	NA	NA	NA	NA	27	24	2	NA	NA	1	NA	NA	NA	NA	NA
k__Bacteria	p__Pseudomonadota	c__Gammaproteobacteria	o__Xanthomonadales	f__Xanthomonadaceae	g__Luteimonas	s__Luteimonas_sp._JM171	NA	NA	NA	NA	NA	NA	NA	NA	1	3	NA	NA	NA	NA	NA	NA	NA	NA	NA
k__Bacteria	p__Pseudomonadota	c__Gammaproteobacteria	o__Xanthomonadales	f__Xanthomonadaceae	g__Luteimonas	s__Luteimonas_sp._YGD11-2	NA	NA	NA	NA	NA	NA	NA	NA	3	1	NA	NA	NA	NA	NA	NA	NA	NA	NA
k__Bacteria	p__Pseudomonadota	c__Gammaproteobacteria	o__Xanthomonadales	f__Xanthomonadaceae	g__Luteimonas	s__Luteimonas_sp._MC1825	NA	NA	NA	NA	NA	NA	NA	NA	NA	NA	NA	NA	NA	1	NA	NA	NA	NA	NA
k__Bacteria	p__Pseudomonadota	c__Gammaproteobacteria	o__Xanthomonadales	f__Xanthomonadaceae	g__Luteimonas	s__Luteimonas_sp._MC1750	NA	NA	NA	NA	NA	NA	NA	NA	4	4	NA	NA	NA	NA	NA	NA	NA	NA	NA
k__Bacteria	p__Pseudomonadota	c__Gammaproteobacteria	o__Xanthomonadales	f__Xanthomonadaceae	g__Luteimonas	s__Luteimonas_fraxinea	NA	NA	NA	NA	NA	NA	NA	NA	NA	NA	1	NA	NA	NA	NA	NA	NA	NA	NA
k__Bacteria	p__Pseudomonadota	c__Gammaproteobacteria	o__Xanthomonadales	f__Xanthomonadaceae	g__Pseudoxanthomonas		1	NA	NA	NA	NA	NA	NA	NA	237	80	39	6	2	19	3	2	1	1	1
k__Bacteria	p__Pseudomonadota	c__Gammaproteobacteria	o__Xanthomonadales	f__Xanthomonadaceae	g__Pseudoxanthomonas	s__Pseudoxanthomonas_mexicana	NA	NA	NA	NA	NA	NA	NA	NA	187	39	26	5	2	14	3	2	1	1	NA
k__Bacteria	p__Pseudomonadota	c__Gammaproteobacteria	o__Xanthomonadales	f__Xanthomonadaceae	g__Pseudoxanthomonas	s__Pseudoxanthomonas_suwonensis	NA	NA	NA	NA	NA	NA	NA	NA	NA	27	6	NA	NA	NA	NA	NA	NA	NA	NA
k__Bacteria	p__Pseudomonadota	c__Gammaproteobacteria	o__Xanthomonadales	f__Xanthomonadaceae	g__Pseudoxanthomonas	s__Pseudoxanthomonas_sp._JBR18	NA	NA	NA	NA	NA	NA	NA	NA	NA	NA	1	NA	NA	NA	NA	NA	NA	NA	NA
k__Bacteria	p__Pseudomonadota	c__Gammaproteobacteria	o__Xanthomonadales	f__Xanthomonadaceae	g__Pseudoxanthomonas	s__Pseudoxanthomonas_sp._SL93	NA	NA	NA	NA	NA	NA	NA	NA	1	NA	NA	NA	NA	NA	NA	NA	NA	NA	NA
k__Bacteria	p__Pseudomonadota	c__Gammaproteobacteria	o__Xanthomonadales	f__Xanthomonadaceae	g__Thermomonas		NA	NA	NA	NA	NA	NA	1	NA	11	15	27	3	1	12	NA	3	1	NA	NA
k__Bacteria	p__Pseudomonadota	c__Gammaproteobacteria	o__Xanthomonadales	f__Xanthomonadaceae	g__Thermomonas	s__Thermomonas_brevis	NA	NA	NA	NA	NA	NA	NA	NA	1	1	2	NA	NA	NA	NA	NA	NA	NA	NA
k__Bacteria	p__Pseudomonadota	c__Gammaproteobacteria	o__Xanthomonadales	f__Xanthomonadaceae	g__Thermomonas	s__Thermomonas_aquatica	NA	NA	NA	NA	NA	NA	NA	NA	NA	NA	NA	1	1	2	NA	NA	NA	NA	NA
k__Bacteria	p__Pseudomonadota	c__Gammaproteobacteria	o__Xanthomonadales	f__Xanthomonadaceae	g__Thermomonas	s__Thermomonas_sp._XSG	NA	NA	NA	NA	NA	NA	NA	NA	4	3	5	1	NA	2	NA	1	NA	NA	NA
k__Bacteria	p__Pseudomonadota	c__Gammaproteobacteria	o__Xanthomonadales	f__Xanthomonadaceae	g__Arenimonas		NA	NA	NA	NA	NA	NA	NA	NA	NA	NA	1	NA	NA	NA	NA	NA	NA	NA	NA
k__Bacteria	p__Pseudomonadota	c__Gammaproteobacteria	o__Xanthomonadales	f__Xanthomonadaceae	g__Arenimonas	s__Arenimonas_daejeonensis	NA	NA	NA	NA	NA	NA	NA	NA	NA	NA	1	NA	NA	NA	NA	NA	NA	NA	NA
k__Bacteria	p__Pseudomonadota	c__Gammaproteobacteria	o__Xanthomonadales	f__Rhodanobacteraceae			1	NA	NA	NA	NA	NA	9	NA	NA	4	185	NA	NA	NA	NA	NA	NA	NA	NA
k__Bacteria	p__Pseudomonadota	c__Gammaproteobacteria	o__Xanthomonadales	f__Rhodanobacteraceae	g__Frateuria		NA	NA	NA	NA	NA	NA	NA	NA	NA	NA	3	NA	NA	NA	NA	NA	NA	NA	NA
k__Bacteria	p__Pseudomonadota	c__Gammaproteobacteria	o__Xanthomonadales	f__Rhodanobacteraceae	g__Frateuria	s__Frateuria_aurantia	NA	NA	NA	NA	NA	NA	NA	NA	NA	NA	2	NA	NA	NA	NA	NA	NA	NA	NA
k__Bacteria	p__Pseudomonadota	c__Gammaproteobacteria	o__Xanthomonadales	f__Rhodanobacteraceae	g__Frateuria	s__Frateuria_soli	NA	NA	NA	NA	NA	NA	NA	NA	NA	NA	1	NA	NA	NA	NA	NA	NA	NA	NA
k__Bacteria	p__Pseudomonadota	c__Gammaproteobacteria	o__Xanthomonadales	f__Rhodanobacteraceae	g__Dyella		1	NA	NA	NA	NA	NA	7	NA	NA	NA	128	NA	NA	NA	NA	NA	NA	NA	NA
k__Bacteria	p__Pseudomonadota	c__Gammaproteobacteria	o__Xanthomonadales	f__Rhodanobacteraceae	g__Dyella	s__Dyella_thiooxydans	1	NA	NA	NA	NA	NA	7	NA	NA	NA	125	NA	NA	NA	NA	NA	NA	NA	NA
k__Bacteria	p__Pseudomonadota	c__Gammaproteobacteria	o__Xanthomonadales	f__Rhodanobacteraceae	g__Luteibacter		NA	NA	NA	NA	NA	NA	NA	NA	NA	NA	2	NA	NA	NA	NA	NA	NA	NA	NA
k__Bacteria	p__Pseudomonadota	c__Gammaproteobacteria	o__Xanthomonadales	f__Rhodanobacteraceae	g__Luteibacter	s__Luteibacter_aegosomatis	NA	NA	NA	NA	NA	NA	NA	NA	NA	NA	1	NA	NA	NA	NA	NA	NA	NA	NA
k__Bacteria	p__Pseudomonadota	c__Gammaproteobacteria	o__Oceanospirillales				9	4	14	30	46	4	797	7	1116	2592	2302	2	NA	7	8	5	22	3	8
k__Bacteria	p__Pseudomonadota	c__Gammaproteobacteria	o__Oceanospirillales	f__Halomonadaceae			2	2	6	21	4	2	25	4	301	2561	184	NA	NA	1	NA	4	10	NA	5
k__Bacteria	p__Pseudomonadota	c__Gammaproteobacteria	o__Oceanospirillales	f__Halomonadaceae	g__Kushneria		2	2	1	NA	NA	NA	8	NA	115	2118	48	NA	NA	NA	NA	NA	2	NA	2
k__Bacteria	p__Pseudomonadota	c__Gammaproteobacteria	o__Oceanospirillales	f__Halomonadaceae	g__Kushneria	s__Kushneria_marisflavi	1	1	NA	NA	NA	NA	5	NA	5	110	NA	NA	NA	NA	NA	NA	NA	NA	NA
k__Bacteria	p__Pseudomonadota	c__Gammaproteobacteria	o__Oceanospirillales	f__Halomonadaceae	g__Kushneria	s__Kushneria_konosiri	1	1	NA	NA	NA	NA	3	NA	90	1101	29	NA	NA	NA	NA	NA	1	NA	NA
k__Bacteria	p__Pseudomonadota	c__Gammaproteobacteria	o__Oceanospirillales	f__Halomonadaceae	g__Kushneria	s__Kushneria_phosphatilytica	NA	NA	1	NA	NA	NA	NA	NA	2	275	13	NA	NA	NA	NA	NA	NA	NA	2
k__Bacteria	p__Pseudomonadota	c__Gammaproteobacteria	o__Oceanospirillales	f__Halomonadaceae	g__Halomonas		NA	NA	4	19	4	2	12	2	52	22	74	NA	NA	1	NA	1	1	NA	NA
k__Bacteria	p__Pseudomonadota	c__Gammaproteobacteria	o__Oceanospirillales	f__Halomonadaceae	g__Halomonas	s__Halomonas_profundi	NA	NA	NA	NA	NA	NA	NA	1	NA	NA	NA	NA	NA	NA	NA	NA	NA	NA	NA
k__Bacteria	p__Pseudomonadota	c__Gammaproteobacteria	o__Oceanospirillales	f__Halomonadaceae	g__Halomonas	s__Halomonas_sulfidivorans	NA	NA	NA	NA	NA	NA	NA	NA	1	NA	2	NA	NA	NA	NA	NA	NA	NA	NA
k__Bacteria	p__Pseudomonadota	c__Gammaproteobacteria	o__Oceanospirillales	f__Halomonadaceae	g__Halomonas	s__Halomonas_piezotolerans	NA	NA	NA	NA	NA	NA	NA	NA	NA	NA	1	NA	NA	NA	NA	NA	NA	NA	NA
k__Bacteria	p__Pseudomonadota	c__Gammaproteobacteria	o__Oceanospirillales	f__Halomonadaceae	g__Halomonas	s__Halomonas_sp._DN3	NA	NA	NA	NA	NA	NA	NA	NA	4	1	4	NA	NA	NA	NA	NA	NA	NA	NA
k__Bacteria	p__Pseudomonadota	c__Gammaproteobacteria	o__Oceanospirillales	f__Halomonadaceae	g__Halomonas	s__Halomonas_sp._CKK8	NA	NA	NA	NA	NA	NA	NA	NA	NA	1	5	NA	NA	NA	NA	NA	NA	NA	NA
k__Bacteria	p__Pseudomonadota	c__Gammaproteobacteria	o__Oceanospirillales	f__Halomonadaceae	g__Halomonas	s__Halomonas_sp._A3H3	NA	NA	NA	NA	NA	NA	NA	NA	NA	NA	1	NA	NA	NA	NA	NA	NA	NA	NA
k__Bacteria	p__Pseudomonadota	c__Gammaproteobacteria	o__Oceanospirillales	f__Halomonadaceae	g__Halomonas	s__Halomonas_sp._KO116	NA	NA	NA	NA	NA	NA	NA	NA	NA	1	NA	NA	NA	NA	NA	NA	NA	NA	NA
k__Bacteria	p__Pseudomonadota	c__Gammaproteobacteria	o__Oceanospirillales	f__Halomonadaceae	g__Halomonas	s__Halomonas_sp._HG01	NA	NA	NA	NA	NA	NA	NA	NA	1	NA	NA	NA	NA	NA	NA	NA	NA	NA	NA
k__Bacteria	p__Pseudomonadota	c__Gammaproteobacteria	o__Oceanospirillales	f__Halomonadaceae	g__Halomonas	s__Halomonas_sp._JS92-SW72	NA	NA	1	NA	NA	NA	10	1	NA	NA	NA	NA	NA	NA	NA	NA	NA	NA	NA
k__Bacteria	p__Pseudomonadota	c__Gammaproteobacteria	o__Oceanospirillales	f__Halomonadaceae	g__Halomonas	s__Halomonas_sp._XH26	NA	NA	NA	NA	NA	NA	NA	NA	1	NA	NA	NA	NA	NA	NA	NA	NA	NA	NA
k__Bacteria	p__Pseudomonadota	c__Gammaproteobacteria	o__Oceanospirillales	f__Halomonadaceae	g__Halomonas	s__Halomonas_sp._THAF5a	NA	NA	NA	4	1	1	NA	NA	NA	NA	NA	NA	NA	NA	NA	NA	NA	NA	NA
k__Bacteria	p__Pseudomonadota	c__Gammaproteobacteria	o__Oceanospirillales	f__Halomonadaceae	g__Halomonas	s__Halomonas_sp._THAF12	NA	NA	1	3	NA	1	NA	NA	NA	1	NA	NA	NA	NA	NA	NA	NA	NA	NA
k__Bacteria	p__Pseudomonadota	c__Gammaproteobacteria	o__Oceanospirillales	f__Halomonadaceae	g__Halomonas	s__Halomonas_sp._A020	NA	NA	NA	NA	NA	NA	NA	NA	NA	NA	1	NA	NA	NA	NA	NA	NA	NA	NA
k__Bacteria	p__Pseudomonadota	c__Gammaproteobacteria	o__Oceanospirillales	f__Halomonadaceae	g__Halomonas	s__Halomonas_sp._PGE1	NA	NA	NA	NA	NA	NA	NA	NA	NA	1	NA	NA	NA	NA	NA	NA	NA	NA	NA
k__Bacteria	p__Pseudomonadota	c__Gammaproteobacteria	o__Oceanospirillales	f__Halomonadaceae	g__Halomonas	s__Halomonas_tianxiuensis	NA	NA	NA	NA	NA	NA	NA	NA	NA	NA	NA	NA	NA	1	NA	NA	NA	NA	NA
k__Bacteria	p__Pseudomonadota	c__Gammaproteobacteria	o__Oceanospirillales	f__Halomonadaceae	g__Halomonas	s__Halomonas_hydrothermalis	NA	NA	NA	NA	NA	NA	NA	NA	2	1	NA	NA	NA	NA	NA	NA	NA	NA	NA
k__Bacteria	p__Pseudomonadota	c__Gammaproteobacteria	o__Oceanospirillales	f__Halomonadaceae	g__Halomonas	s__Halomonas_venusta	NA	NA	NA	NA	1	NA	NA	NA	5	NA	NA	NA	NA	NA	NA	NA	NA	NA	NA
k__Bacteria	p__Pseudomonadota	c__Gammaproteobacteria	o__Oceanospirillales	f__Halomonadaceae	g__Halomonas	s__Halomonas_halophila	NA	NA	NA	NA	NA	NA	NA	NA	NA	1	NA	NA	NA	NA	NA	NA	NA	NA	NA
k__Bacteria	p__Pseudomonadota	c__Gammaproteobacteria	o__Oceanospirillales	f__Halomonadaceae	g__Halomonas	s__Halomonas_meridiana	NA	NA	NA	NA	NA	NA	1	NA	1	NA	7	NA	NA	NA	NA	1	NA	NA	NA
k__Bacteria	p__Pseudomonadota	c__Gammaproteobacteria	o__Oceanospirillales	f__Halomonadaceae	g__Chromohalobacter		NA	NA	NA	NA	NA	NA	NA	NA	NA	2	1	NA	NA	NA	NA	NA	5	NA	NA
k__Bacteria	p__Pseudomonadota	c__Gammaproteobacteria	o__Oceanospirillales	f__Halomonadaceae	g__Chromohalobacter	s__Chromohalobacter_canadensis	NA	NA	NA	NA	NA	NA	NA	NA	NA	2	NA	NA	NA	NA	NA	NA	NA	NA	NA
k__Bacteria	p__Pseudomonadota	c__Gammaproteobacteria	o__Oceanospirillales	f__Halomonadaceae	g__Chromohalobacter	s__Chromohalobacter_salexigens	NA	NA	NA	NA	NA	NA	NA	NA	NA	NA	1	NA	NA	NA	NA	NA	5	NA	NA
k__Bacteria	p__Pseudomonadota	c__Gammaproteobacteria	o__Oceanospirillales	f__Halomonadaceae	g__Cobetia		NA	NA	NA	NA	NA	NA	NA	1	24	37	NA	NA	NA	NA	NA	NA	NA	NA	NA
k__Bacteria	p__Pseudomonadota	c__Gammaproteobacteria	o__Oceanospirillales	f__Halomonadaceae	g__Cobetia	s__Cobetia_marina	NA	NA	NA	NA	NA	NA	NA	NA	1	3	NA	NA	NA	NA	NA	NA	NA	NA	NA
k__Bacteria	p__Pseudomonadota	c__Gammaproteobacteria	o__Oceanospirillales	f__Halomonadaceae	g__Cobetia	s__Cobetia_amphilecti	NA	NA	NA	NA	NA	NA	NA	NA	1	2	NA	NA	NA	NA	NA	NA	NA	NA	NA
k__Bacteria	p__Pseudomonadota	c__Gammaproteobacteria	o__Oceanospirillales	f__Halomonadaceae	g__Cobetia	s__Cobetia_sp._cqz5-12	NA	NA	NA	NA	NA	NA	NA	NA	1	NA	NA	NA	NA	NA	NA	NA	NA	NA	NA
k__Bacteria	p__Pseudomonadota	c__Gammaproteobacteria	o__Oceanospirillales	f__Halomonadaceae	g__Cobetia	s__Cobetia_sp._AM6	NA	NA	NA	NA	NA	NA	NA	NA	1	NA	NA	NA	NA	NA	NA	NA	NA	NA	NA
k__Bacteria	p__Pseudomonadota	c__Gammaproteobacteria	o__Oceanospirillales	f__Halomonadaceae	g__Cobetia	s__Cobetia_sp._4B	NA	NA	NA	NA	NA	NA	NA	NA	NA	1	NA	NA	NA	NA	NA	NA	NA	NA	NA
k__Bacteria	p__Pseudomonadota	c__Gammaproteobacteria	o__Oceanospirillales	f__Halomonadaceae	g__Salinicola		NA	NA	NA	NA	NA	NA	3	1	7	63	50	NA	NA	NA	NA	2	2	NA	2
k__Bacteria	p__Pseudomonadota	c__Gammaproteobacteria	o__Oceanospirillales	f__Halomonadaceae	g__Salinicola	s__Salinicola_endophyticus	NA	NA	NA	NA	NA	NA	NA	NA	NA	NA	3	NA	NA	NA	NA	NA	NA	NA	NA
k__Bacteria	p__Pseudomonadota	c__Gammaproteobacteria	o__Oceanospirillales	f__Halomonadaceae	g__Salinicola	s__Salinicola_sp._JS01	NA	NA	NA	NA	NA	NA	3	1	1	1	26	NA	NA	NA	NA	1	1	NA	NA
k__Bacteria	p__Pseudomonadota	c__Gammaproteobacteria	o__Oceanospirillales	f__Halomonadaceae	g__Salinicola	s__Salinicola_sp._LHM	NA	NA	NA	NA	NA	NA	NA	NA	2	59	6	NA	NA	NA	NA	1	1	NA	1
k__Bacteria	p__Pseudomonadota	c__Gammaproteobacteria	o__Oceanospirillales	f__Halomonadaceae	g__Pistricoccus		NA	NA	NA	NA	NA	NA	NA	NA	89	67	NA	NA	NA	NA	NA	1	NA	NA	NA
k__Bacteria	p__Pseudomonadota	c__Gammaproteobacteria	o__Oceanospirillales	f__Halomonadaceae	g__Pistricoccus	s__Pistricoccus_aurantiacus	NA	NA	NA	NA	NA	NA	NA	NA	89	67	NA	NA	NA	NA	NA	1	NA	NA	NA
k__Bacteria	p__Pseudomonadota	c__Gammaproteobacteria	o__Oceanospirillales	f__Oceanospirillaceae			7	2	8	7	42	1	727	3	805	7	2047	NA	NA	3	7	NA	6	2	2
k__Bacteria	p__Pseudomonadota	c__Gammaproteobacteria	o__Oceanospirillales	f__Oceanospirillaceae	g__Thalassolituus		7	1	NA	NA	NA	NA	14	NA	620	3	1808	NA	NA	1	1	NA	3	NA	NA
k__Bacteria	p__Pseudomonadota	c__Gammaproteobacteria	o__Oceanospirillales	f__Oceanospirillaceae	g__Thalassolituus	s__Thalassolituus_sp._C2-1	4	1	NA	NA	NA	NA	7	NA	56	2	1009	NA	NA	1	1	NA	NA	NA	NA
k__Bacteria	p__Pseudomonadota	c__Gammaproteobacteria	o__Oceanospirillales	f__Oceanospirillaceae	g__Thalassolituus	s__Thalassolituus_oleivorans	1	NA	NA	NA	NA	NA	NA	NA	1	NA	3	NA	NA	NA	NA	NA	NA	NA	NA
k__Bacteria	p__Pseudomonadota	c__Gammaproteobacteria	o__Oceanospirillales	f__Oceanospirillaceae	g__Thalassolituus	s__Thalassolituus_hydrocarboniclasticus	1	NA	NA	NA	NA	NA	2	NA	354	NA	217	NA	NA	NA	NA	NA	3	NA	NA
k__Bacteria	p__Pseudomonadota	c__Gammaproteobacteria	o__Oceanospirillales	f__Oceanospirillaceae	g__Marinomonas		NA	NA	NA	NA	1	NA	2	NA	2	NA	53	NA	NA	NA	NA	NA	NA	NA	1
k__Bacteria	p__Pseudomonadota	c__Gammaproteobacteria	o__Oceanospirillales	f__Oceanospirillaceae	g__Marinomonas	s__Marinomonas_mediterranea	NA	NA	NA	NA	NA	NA	NA	NA	NA	NA	1	NA	NA	NA	NA	NA	NA	NA	NA
k__Bacteria	p__Pseudomonadota	c__Gammaproteobacteria	o__Oceanospirillales	f__Oceanospirillaceae	g__Marinomonas	s__Marinomonas_sp._A3A	NA	NA	NA	NA	NA	NA	NA	NA	NA	NA	4	NA	NA	NA	NA	NA	NA	NA	NA
k__Bacteria	p__Pseudomonadota	c__Gammaproteobacteria	o__Oceanospirillales	f__Oceanospirillaceae	g__Marinomonas	s__Marinomonas_sp._GJ51-6	NA	NA	NA	NA	NA	NA	NA	NA	NA	NA	1	NA	NA	NA	NA	NA	NA	NA	NA
k__Bacteria	p__Pseudomonadota	c__Gammaproteobacteria	o__Oceanospirillales	f__Oceanospirillaceae	g__Marinomonas	s__Marinomonas_arctica	NA	NA	NA	NA	NA	NA	NA	NA	NA	NA	1	NA	NA	NA	NA	NA	NA	NA	1
k__Bacteria	p__Pseudomonadota	c__Gammaproteobacteria	o__Oceanospirillales	f__Oceanospirillaceae	g__Marinomonas	s__Marinomonas_profundi	NA	NA	NA	NA	NA	NA	NA	NA	NA	NA	1	NA	NA	NA	NA	NA	NA	NA	NA
k__Bacteria	p__Pseudomonadota	c__Gammaproteobacteria	o__Oceanospirillales	f__Oceanospirillaceae	g__Marinobacterium		NA	NA	7	5	40	1	690	3	117	NA	7	NA	NA	NA	NA	NA	NA	NA	NA
k__Bacteria	p__Pseudomonadota	c__Gammaproteobacteria	o__Oceanospirillales	f__Oceanospirillaceae	g__Marinobacterium	s__Marinobacterium_iners	NA	NA	NA	1	1	NA	NA	1	112	NA	3	NA	NA	NA	NA	NA	NA	NA	NA
k__Bacteria	p__Pseudomonadota	c__Gammaproteobacteria	o__Oceanospirillales	f__Oceanospirillaceae	g__Marinobacterium	s__Marinobacterium_sediminicola	NA	NA	NA	NA	8	NA	NA	NA	1	NA	NA	NA	NA	NA	NA	NA	NA	NA	NA
k__Bacteria	p__Pseudomonadota	c__Gammaproteobacteria	o__Oceanospirillales	f__Oceanospirillaceae	g__Marinobacterium	s__Marinobacterium_sp._LSUCC0821	NA	NA	7	4	31	1	683	2	NA	NA	4	NA	NA	NA	NA	NA	NA	NA	NA
k__Bacteria	p__Pseudomonadota	c__Gammaproteobacteria	o__Oceanospirillales	f__Oceanospirillaceae	g__Neptunomonas		NA	NA	NA	NA	1	NA	NA	NA	1	NA	9	NA	NA	NA	1	NA	NA	NA	NA
k__Bacteria	p__Pseudomonadota	c__Gammaproteobacteria	o__Oceanospirillales	f__Oceanospirillaceae	g__Neptunomonas	s__Neptunomonas_concharum	NA	NA	NA	NA	1	NA	NA	NA	1	NA	7	NA	NA	NA	NA	NA	NA	NA	NA
k__Bacteria	p__Pseudomonadota	c__Gammaproteobacteria	o__Oceanospirillales	f__Oceanospirillaceae	g__Neptunomonas	s__Neptunomonas_phycophila	NA	NA	NA	NA	NA	NA	NA	NA	NA	NA	NA	NA	NA	NA	1	NA	NA	NA	NA
k__Bacteria	p__Pseudomonadota	c__Gammaproteobacteria	o__Oceanospirillales	f__Oceanospirillaceae	g__Neptuniibacter		NA	NA	NA	NA	NA	NA	NA	NA	NA	NA	1	NA	NA	NA	NA	NA	NA	NA	NA
k__Bacteria	p__Pseudomonadota	c__Gammaproteobacteria	o__Oceanospirillales	f__Oceanospirillaceae	g__Neptuniibacter	s__Neptuniibacter_halophilus	NA	NA	NA	NA	NA	NA	NA	NA	NA	NA	1	NA	NA	NA	NA	NA	NA	NA	NA
k__Bacteria	p__Pseudomonadota	c__Gammaproteobacteria	o__Oceanospirillales	f__Oceanospirillaceae	g__Bermanella		NA	NA	NA	1	NA	NA	NA	NA	NA	NA	NA	NA	NA	NA	NA	NA	NA	NA	NA
k__Bacteria	p__Pseudomonadota	c__Gammaproteobacteria	o__Oceanospirillales	f__Oceanospirillaceae	g__Bermanella	s__Bermanella_marisrubri	NA	NA	NA	1	NA	NA	NA	NA	NA	NA	NA	NA	NA	NA	NA	NA	NA	NA	NA
k__Bacteria	p__Pseudomonadota	c__Gammaproteobacteria	o__Oceanospirillales	f__Oceanospirillaceae	g__Bacterioplanes		NA	NA	NA	1	NA	NA	NA	NA	NA	NA	2	NA	NA	NA	NA	NA	NA	NA	NA
k__Bacteria	p__Pseudomonadota	c__Gammaproteobacteria	o__Oceanospirillales	f__Oceanospirillaceae	g__Bacterioplanes	s__Bacterioplanes_sanyensis	NA	NA	NA	1	NA	NA	NA	NA	NA	NA	2	NA	NA	NA	NA	NA	NA	NA	NA
k__Bacteria	p__Pseudomonadota	c__Gammaproteobacteria	o__Oceanospirillales	f__Oceanospirillaceae	g__Bacterioplanoides		NA	NA	NA	NA	NA	NA	NA	NA	1	NA	2	NA	NA	NA	NA	NA	NA	NA	NA
k__Bacteria	p__Pseudomonadota	c__Gammaproteobacteria	o__Oceanospirillales	f__Oceanospirillaceae	g__Bacterioplanoides	s__Bacterioplanoides_sp._SCSIO_12839	NA	NA	NA	NA	NA	NA	NA	NA	1	NA	2	NA	NA	NA	NA	NA	NA	NA	NA
k__Bacteria	p__Pseudomonadota	c__Gammaproteobacteria	o__Oceanospirillales	f__Oceanospirillaceae	g__Venatoribacter		NA	NA	NA	NA	NA	NA	NA	NA	57	3	38	NA	NA	2	5	NA	3	2	1
k__Bacteria	p__Pseudomonadota	c__Gammaproteobacteria	o__Oceanospirillales	f__Oceanospirillaceae	g__Venatoribacter	s__Venatoribacter_cucullus	NA	NA	NA	NA	NA	NA	NA	NA	57	3	38	NA	NA	2	5	NA	3	2	1
k__Bacteria	p__Pseudomonadota	c__Gammaproteobacteria	o__Oceanospirillales	f__Oceanospirillaceae	g__Aliamphritea		NA	NA	NA	NA	NA	NA	NA	NA	NA	NA	1	NA	NA	NA	NA	NA	NA	NA	NA
k__Bacteria	p__Pseudomonadota	c__Gammaproteobacteria	o__Oceanospirillales	f__Oceanospirillaceae	g__Aliamphritea	s__Aliamphritea_ceti	NA	NA	NA	NA	NA	NA	NA	NA	NA	NA	1	NA	NA	NA	NA	NA	NA	NA	NA
k__Bacteria	p__Pseudomonadota	c__Gammaproteobacteria	o__Oceanospirillales	f__Oleiphilaceae			NA	NA	NA	1	NA	NA	NA	NA	NA	NA	NA	NA	NA	NA	NA	NA	NA	NA	NA
k__Bacteria	p__Pseudomonadota	c__Gammaproteobacteria	o__Oceanospirillales	f__Oleiphilaceae	g__Oleiphilus		NA	NA	NA	1	NA	NA	NA	NA	NA	NA	NA	NA	NA	NA	NA	NA	NA	NA	NA
k__Bacteria	p__Pseudomonadota	c__Gammaproteobacteria	o__Oceanospirillales	f__Oleiphilaceae	g__Oleiphilus	s__Oleiphilus_messinensis	NA	NA	NA	1	NA	NA	NA	NA	NA	NA	NA	NA	NA	NA	NA	NA	NA	NA	NA
k__Bacteria	p__Pseudomonadota	c__Gammaproteobacteria	o__Oceanospirillales	f__Alcanivoracaceae			NA	NA	NA	NA	NA	NA	NA	NA	5	2	43	NA	NA	NA	NA	NA	3	NA	NA
k__Bacteria	p__Pseudomonadota	c__Gammaproteobacteria	o__Oceanospirillales	f__Alcanivoracaceae	g__Alcanivorax		NA	NA	NA	NA	NA	NA	NA	NA	4	NA	32	NA	NA	NA	NA	NA	1	NA	NA
k__Bacteria	p__Pseudomonadota	c__Gammaproteobacteria	o__Oceanospirillales	f__Alcanivoracaceae	g__Alcanivorax	s__Alcanivorax_sp.	NA	NA	NA	NA	NA	NA	NA	NA	3	NA	29	NA	NA	NA	NA	NA	1	NA	NA
k__Bacteria	p__Pseudomonadota	c__Gammaproteobacteria	o__Oceanospirillales	f__Alcanivoracaceae	g__Alloalcanivorax		NA	NA	NA	NA	NA	NA	NA	NA	NA	1	1	NA	NA	NA	NA	NA	1	NA	NA
k__Bacteria	p__Pseudomonadota	c__Gammaproteobacteria	o__Oceanospirillales	f__Alcanivoracaceae	g__Isoalcanivorax		NA	NA	NA	NA	NA	NA	NA	NA	1	1	8	NA	NA	NA	NA	NA	NA	NA	NA
k__Bacteria	p__Pseudomonadota	c__Gammaproteobacteria	o__Oceanospirillales	f__Alcanivoracaceae	g__Isoalcanivorax	s__Isoalcanivorax_pacificus	NA	NA	NA	NA	NA	NA	NA	NA	1	1	8	NA	NA	NA	NA	NA	NA	NA	NA
k__Bacteria	p__Pseudomonadota	c__Gammaproteobacteria	o__Oceanospirillales	f__Hahellaceae			NA	NA	NA	NA	NA	NA	30	NA	NA	1	6	NA	NA	NA	NA	NA	NA	NA	NA
k__Bacteria	p__Pseudomonadota	c__Gammaproteobacteria	o__Oceanospirillales	f__Hahellaceae	g__Hahella		NA	NA	NA	NA	NA	NA	30	NA	NA	1	6	NA	NA	NA	NA	NA	NA	NA	NA
k__Bacteria	p__Pseudomonadota	c__Gammaproteobacteria	o__Oceanospirillales	f__Hahellaceae	g__Hahella	s__Hahella_chejuensis	NA	NA	NA	NA	NA	NA	1	NA	NA	NA	NA	NA	NA	NA	NA	NA	NA	NA	NA
k__Bacteria	p__Pseudomonadota	c__Gammaproteobacteria	o__Oceanospirillales	f__Hahellaceae	g__Hahella	s__Hahella_sp._KA22	NA	NA	NA	NA	NA	NA	20	NA	NA	1	1	NA	NA	NA	NA	NA	NA	NA	NA
k__Bacteria	p__Pseudomonadota	c__Gammaproteobacteria	o__Oceanospirillales	f__Hahellaceae	g__Hahella	s__Hahella_sp._HNIBRBA332	NA	NA	NA	NA	NA	NA	1	NA	NA	NA	2	NA	NA	NA	NA	NA	NA	NA	NA
k__Bacteria	p__Pseudomonadota	c__Gammaproteobacteria	o__Oceanospirillales	f__Saccharospirillaceae			NA	NA	NA	NA	NA	NA	8	NA	NA	NA	NA	NA	NA	NA	NA	NA	NA	1	NA
k__Bacteria	p__Pseudomonadota	c__Gammaproteobacteria	o__Oceanospirillales	f__Saccharospirillaceae	g__Gynuella		NA	NA	NA	NA	NA	NA	8	NA	NA	NA	NA	NA	NA	NA	NA	NA	NA	1	NA
k__Bacteria	p__Pseudomonadota	c__Gammaproteobacteria	o__Oceanospirillales	f__Saccharospirillaceae	g__Gynuella	s__Gynuella_sunshinyii	NA	NA	NA	NA	NA	NA	8	NA	NA	NA	NA	NA	NA	NA	NA	NA	NA	1	NA
k__Bacteria	p__Pseudomonadota	c__Gammaproteobacteria	o__Oceanospirillales	f__Endozoicomonadaceae			NA	NA	NA	NA	NA	NA	NA	NA	NA	NA	NA	2	NA	3	1	1	3	NA	1
k__Bacteria	p__Pseudomonadota	c__Gammaproteobacteria	o__Oceanospirillales	f__Endozoicomonadaceae	g__Endozoicomonas		NA	NA	NA	NA	NA	NA	NA	NA	NA	NA	NA	2	NA	3	1	1	3	NA	1
k__Bacteria	p__Pseudomonadota	c__Gammaproteobacteria	o__Oceanospirillales	f__Endozoicomonadaceae	g__Endozoicomonas	s__Endozoicomonas_euniceicola	NA	NA	NA	NA	NA	NA	NA	NA	NA	NA	NA	2	NA	3	1	1	3	NA	1
k__Bacteria	p__Pseudomonadota	c__Gammaproteobacteria	o__Oceanospirillales	f__Pleioneaceae			NA	NA	NA	NA	NA	NA	NA	NA	NA	NA	5	NA	NA	NA	NA	NA	NA	NA	NA
k__Bacteria	p__Pseudomonadota	c__Gammaproteobacteria	o__Oceanospirillales	f__Pleioneaceae	g__Pleionea		NA	NA	NA	NA	NA	NA	NA	NA	NA	NA	5	NA	NA	NA	NA	NA	NA	NA	NA
k__Bacteria	p__Pseudomonadota	c__Gammaproteobacteria	o__Oceanospirillales	f__Pleioneaceae	g__Pleionea	s__Pleionea_sp._HL-JVS1	NA	NA	NA	NA	NA	NA	NA	NA	NA	NA	5	NA	NA	NA	NA	NA	NA	NA	NA
k__Bacteria	p__Pseudomonadota	c__Gammaproteobacteria	o__Oceanospirillales	f__Zooshikellaceae			NA	NA	NA	1	NA	1	NA	NA	NA	NA	NA	NA	NA	NA	NA	NA	NA	NA	NA
k__Bacteria	p__Pseudomonadota	c__Gammaproteobacteria	o__Oceanospirillales	f__Zooshikellaceae	g__Spartinivicinus		NA	NA	NA	1	NA	1	NA	NA	NA	NA	NA	NA	NA	NA	NA	NA	NA	NA	NA
k__Bacteria	p__Pseudomonadota	c__Gammaproteobacteria	o__Oceanospirillales	f__Zooshikellaceae	g__Spartinivicinus	s__Spartinivicinus_ruber	NA	NA	NA	1	NA	1	NA	NA	NA	NA	NA	NA	NA	NA	NA	NA	NA	NA	NA
k__Bacteria	p__Pseudomonadota	c__Gammaproteobacteria	o__Kangiellales				NA	NA	NA	NA	NA	NA	NA	NA	1	NA	18	NA	NA	NA	NA	NA	NA	NA	NA
k__Bacteria	p__Pseudomonadota	c__Gammaproteobacteria	o__Kangiellales	f__Kangiellaceae			NA	NA	NA	NA	NA	NA	NA	NA	1	NA	18	NA	NA	NA	NA	NA	NA	NA	NA
k__Bacteria	p__Pseudomonadota	c__Gammaproteobacteria	o__Kangiellales	f__Kangiellaceae	g__Kangiella		NA	NA	NA	NA	NA	NA	NA	NA	1	NA	18	NA	NA	NA	NA	NA	NA	NA	NA
k__Bacteria	p__Pseudomonadota	c__Gammaproteobacteria	o__Kangiellales	f__Kangiellaceae	g__Kangiella	s__Kangiella_aquimarina	NA	NA	NA	NA	NA	NA	NA	NA	NA	NA	9	NA	NA	NA	NA	NA	NA	NA	NA
k__Bacteria	p__Pseudomonadota	c__Gammaproteobacteria	o__Kangiellales	f__Kangiellaceae	g__Kangiella	s__Kangiella_geojedonensis	NA	NA	NA	NA	NA	NA	NA	NA	1	NA	NA	NA	NA	NA	NA	NA	NA	NA	NA
k__Bacteria	p__Pseudomonadota	c__Gammaproteobacteria	o__Kangiellales	f__Kangiellaceae	g__Kangiella	s__Kangiella_profundi	NA	NA	NA	NA	NA	NA	NA	NA	NA	NA	1	NA	NA	NA	NA	NA	NA	NA	NA
k__Bacteria	p__Pseudomonadota	c__Gammaproteobacteria	o__Cellvibrionales				NA	NA	24	32	7	2	14	2	1	NA	23	NA	NA	NA	NA	NA	NA	NA	NA
k__Bacteria	p__Pseudomonadota	c__Gammaproteobacteria	o__Cellvibrionales	f__Cellvibrionaceae			NA	NA	NA	NA	NA	NA	1	NA	1	NA	12	NA	NA	NA	NA	NA	NA	NA	NA
k__Bacteria	p__Pseudomonadota	c__Gammaproteobacteria	o__Cellvibrionales	f__Cellvibrionaceae	g__Cellvibrio		NA	NA	NA	NA	NA	NA	1	NA	NA	NA	1	NA	NA	NA	NA	NA	NA	NA	NA
k__Bacteria	p__Pseudomonadota	c__Gammaproteobacteria	o__Cellvibrionales	f__Cellvibrionaceae	g__Cellvibrio	s__Cellvibrio_sp._PSBB006	NA	NA	NA	NA	NA	NA	1	NA	NA	NA	1	NA	NA	NA	NA	NA	NA	NA	NA
k__Bacteria	p__Pseudomonadota	c__Gammaproteobacteria	o__Cellvibrionales	f__Cellvibrionaceae	g__Teredinibacter		NA	NA	NA	NA	NA	NA	NA	NA	NA	NA	2	NA	NA	NA	NA	NA	NA	NA	NA
k__Bacteria	p__Pseudomonadota	c__Gammaproteobacteria	o__Cellvibrionales	f__Cellvibrionaceae	g__Teredinibacter	s__Teredinibacter_haidensis	NA	NA	NA	NA	NA	NA	NA	NA	NA	NA	2	NA	NA	NA	NA	NA	NA	NA	NA
k__Bacteria	p__Pseudomonadota	c__Gammaproteobacteria	o__Cellvibrionales	f__Cellvibrionaceae	g__Simiduia		NA	NA	NA	NA	NA	NA	NA	NA	NA	NA	1	NA	NA	NA	NA	NA	NA	NA	NA
k__Bacteria	p__Pseudomonadota	c__Gammaproteobacteria	o__Cellvibrionales	f__Cellvibrionaceae	g__Gilvimarinus		NA	NA	NA	NA	NA	NA	NA	NA	1	NA	6	NA	NA	NA	NA	NA	NA	NA	NA
k__Bacteria	p__Pseudomonadota	c__Gammaproteobacteria	o__Cellvibrionales	f__Cellvibrionaceae	g__Gilvimarinus	s__Gilvimarinus_sp._DA14	NA	NA	NA	NA	NA	NA	NA	NA	1	NA	6	NA	NA	NA	NA	NA	NA	NA	NA
k__Bacteria	p__Pseudomonadota	c__Gammaproteobacteria	o__Cellvibrionales	f__Cellvibrionaceae	g__Marinagarivorans		NA	NA	NA	NA	NA	NA	NA	NA	NA	NA	1	NA	NA	NA	NA	NA	NA	NA	NA
k__Bacteria	p__Pseudomonadota	c__Gammaproteobacteria	o__Cellvibrionales	f__Cellvibrionaceae	g__Marinagarivorans	s__Marinagarivorans_cellulosilyticus	NA	NA	NA	NA	NA	NA	NA	NA	NA	NA	1	NA	NA	NA	NA	NA	NA	NA	NA
k__Bacteria	p__Pseudomonadota	c__Gammaproteobacteria	o__Cellvibrionales	f__Cellvibrionaceae	g__Agarilytica		NA	NA	NA	NA	NA	NA	NA	NA	NA	NA	1	NA	NA	NA	NA	NA	NA	NA	NA
k__Bacteria	p__Pseudomonadota	c__Gammaproteobacteria	o__Cellvibrionales	f__Cellvibrionaceae	g__Agarilytica	s__Agarilytica_rhodophyticola	NA	NA	NA	NA	NA	NA	NA	NA	NA	NA	1	NA	NA	NA	NA	NA	NA	NA	NA
k__Bacteria	p__Pseudomonadota	c__Gammaproteobacteria	o__Cellvibrionales	f__Halieaceae			NA	NA	22	29	7	1	11	2	NA	NA	1	NA	NA	NA	NA	NA	NA	NA	NA
k__Bacteria	p__Pseudomonadota	c__Gammaproteobacteria	o__Cellvibrionales	f__Halieaceae	g__Aequoribacter		NA	NA	18	20	7	NA	11	2	NA	NA	1	NA	NA	NA	NA	NA	NA	NA	NA
k__Bacteria	p__Pseudomonadota	c__Gammaproteobacteria	o__Cellvibrionales	f__Halieaceae	g__Aequoribacter	s__Aequoribacter_fuscus	NA	NA	18	20	7	NA	11	2	NA	NA	1	NA	NA	NA	NA	NA	NA	NA	NA
k__Bacteria	p__Pseudomonadota	c__Gammaproteobacteria	o__Cellvibrionales	f__Halieaceae	g__Paraluminiphilus		NA	NA	4	8	NA	1	NA	NA	NA	NA	NA	NA	NA	NA	NA	NA	NA	NA	NA
k__Bacteria	p__Pseudomonadota	c__Gammaproteobacteria	o__Cellvibrionales	f__Halieaceae	g__Paraluminiphilus	s__Candidatus_Paraluminiphilus_aquimaris	NA	NA	4	8	NA	1	NA	NA	NA	NA	NA	NA	NA	NA	NA	NA	NA	NA	NA
k__Bacteria	p__Pseudomonadota	c__Gammaproteobacteria	o__Cellvibrionales	f__Microbulbiferaceae			NA	NA	NA	NA	NA	1	NA	NA	NA	NA	7	NA	NA	NA	NA	NA	NA	NA	NA
k__Bacteria	p__Pseudomonadota	c__Gammaproteobacteria	o__Cellvibrionales	f__Microbulbiferaceae	g__Microbulbifer		NA	NA	NA	NA	NA	1	NA	NA	NA	NA	7	NA	NA	NA	NA	NA	NA	NA	NA
k__Bacteria	p__Pseudomonadota	c__Gammaproteobacteria	o__Cellvibrionales	f__Microbulbiferaceae	g__Microbulbifer	s__Microbulbifer_variabilis	NA	NA	NA	NA	NA	NA	NA	NA	NA	NA	7	NA	NA	NA	NA	NA	NA	NA	NA
k__Bacteria	p__Pseudomonadota	c__Gammaproteobacteria	o__Cellvibrionales	f__Spongiibacteraceae			NA	NA	NA	NA	NA	NA	NA	NA	NA	NA	1	NA	NA	NA	NA	NA	NA	NA	NA
k__Bacteria	p__Pseudomonadota	c__Gammaproteobacteria	o__Cellvibrionales	f__Spongiibacteraceae	g__Spongiibacter		NA	NA	NA	NA	NA	NA	NA	NA	NA	NA	1	NA	NA	NA	NA	NA	NA	NA	NA
k__Bacteria	p__Pseudomonadota	c__Gammaproteobacteria	o__Cellvibrionales	f__Spongiibacteraceae	g__Spongiibacter	s__Spongiibacter_sp._IMCC21906	NA	NA	NA	NA	NA	NA	NA	NA	NA	NA	1	NA	NA	NA	NA	NA	NA	NA	NA
k__Bacteria	p__Pseudomonadota	c__Gammaproteobacteria	o__Nevskiales				NA	NA	NA	NA	NA	NA	NA	NA	NA	1	NA	NA	NA	NA	NA	NA	NA	NA	NA
k__Bacteria	p__Pseudomonadota	c__Gammaproteobacteria	o__Nevskiales	f__Nevskiaceae			NA	NA	NA	NA	NA	NA	NA	NA	NA	1	NA	NA	NA	NA	NA	NA	NA	NA	NA
k__Bacteria	p__Pseudomonadota	c__Gammaproteobacteria	o__Nevskiales	f__Nevskiaceae	g__Sinimarinibacterium		NA	NA	NA	NA	NA	NA	NA	NA	NA	1	NA	NA	NA	NA	NA	NA	NA	NA	NA
k__Bacteria	p__Pseudomonadota	c__Gammaproteobacteria	o__Nevskiales	f__Nevskiaceae	g__Sinimarinibacterium	s__Sinimarinibacterium_sp._NLF-5-8	NA	NA	NA	NA	NA	NA	NA	NA	NA	1	NA	NA	NA	NA	NA	NA	NA	NA	NA
k__Bacteria	p__Pseudomonadota	c__Gammaproteobacteria	o__Steroidobacterales				NA	NA	NA	NA	NA	NA	NA	NA	NA	2	NA	NA	NA	NA	NA	NA	NA	NA	NA
k__Bacteria	p__Pseudomonadota	c__Gammaproteobacteria	o__Steroidobacterales	f__Steroidobacteraceae			NA	NA	NA	NA	NA	NA	NA	NA	NA	2	NA	NA	NA	NA	NA	NA	NA	NA	NA
k__Bacteria	p__Pseudomonadota	c__Gammaproteobacteria	o__Steroidobacterales	f__Steroidobacteraceae	g__Steroidobacter		NA	NA	NA	NA	NA	NA	NA	NA	NA	2	NA	NA	NA	NA	NA	NA	NA	NA	NA
k__Bacteria	p__Pseudomonadota	c__Gammaproteobacteria	o__Steroidobacterales	f__Steroidobacteraceae	g__Steroidobacter	s__Steroidobacter_denitrificans	NA	NA	NA	NA	NA	NA	NA	NA	NA	2	NA	NA	NA	NA	NA	NA	NA	NA	NA
k__Bacteria	p__Pseudomonadota	c__Gammaproteobacteria	o__Thiohalomonadales				NA	NA	NA	NA	NA	NA	NA	NA	NA	NA	1	NA	NA	NA	NA	NA	NA	NA	NA
k__Bacteria	p__Pseudomonadota	c__Gammaproteobacteria	o__Thiohalomonadales	f__Thiohalomonadaceae			NA	NA	NA	NA	NA	NA	NA	NA	NA	NA	1	NA	NA	NA	NA	NA	NA	NA	NA
k__Bacteria	p__Pseudomonadota	c__Gammaproteobacteria	o__Thiohalomonadales	f__Thiohalomonadaceae	g__Sulfurivermis		NA	NA	NA	NA	NA	NA	NA	NA	NA	NA	1	NA	NA	NA	NA	NA	NA	NA	NA
k__Bacteria	p__Pseudomonadota	c__Gammaproteobacteria	o__Thiohalomonadales	f__Thiohalomonadaceae	g__Sulfurivermis	s__Sulfurivermis_fontis	NA	NA	NA	NA	NA	NA	NA	NA	NA	NA	1	NA	NA	NA	NA	NA	NA	NA	NA
k__Bacteria	p__Pseudomonadota	c__Gammaproteobacteria	o__Orbales				NA	NA	NA	NA	NA	NA	NA	NA	NA	NA	NA	NA	NA	1	1	NA	NA	NA	NA
k__Bacteria	p__Pseudomonadota	c__Gammaproteobacteria	o__Orbales	f__Orbaceae			NA	NA	NA	NA	NA	NA	NA	NA	NA	NA	NA	NA	NA	1	1	NA	NA	NA	NA
k__Bacteria	p__Pseudomonadota	c__Gammaproteobacteria	o__Orbales	f__Orbaceae	g__Gilliamella		NA	NA	NA	NA	NA	NA	NA	NA	NA	NA	NA	NA	NA	1	1	NA	NA	NA	NA
k__Bacteria	p__Pseudomonadota	c__Gammaproteobacteria	o__Orbales	f__Orbaceae	g__Gilliamella	s__Gilliamella_apicola	NA	NA	NA	NA	NA	NA	NA	NA	NA	NA	NA	NA	NA	NA	1	NA	NA	NA	NA
k__Bacteria	p__Pseudomonadota	c__Gammaproteobacteria	o__Orbales	f__Orbaceae	g__Gilliamella	s__Gilliamella_apis	NA	NA	NA	NA	NA	NA	NA	NA	NA	NA	NA	NA	NA	1	NA	NA	NA	NA	NA
k__Bacteria	p__Pseudomonadota	c__Gammaproteobacteria	o__Salinisphaerales				NA	NA	NA	NA	NA	NA	NA	1	NA	NA	NA	NA	NA	NA	NA	NA	NA	NA	NA
k__Bacteria	p__Pseudomonadota	c__Gammaproteobacteria	o__Salinisphaerales	f__Salinisphaeraceae			NA	NA	NA	NA	NA	NA	NA	1	NA	NA	NA	NA	NA	NA	NA	NA	NA	NA	NA
k__Bacteria	p__Pseudomonadota	c__Gammaproteobacteria	o__Salinisphaerales	f__Salinisphaeraceae	g__Salinisphaera		NA	NA	NA	NA	NA	NA	NA	1	NA	NA	NA	NA	NA	NA	NA	NA	NA	NA	NA
k__Bacteria	p__Pseudomonadota	c__Gammaproteobacteria	o__Salinisphaerales	f__Salinisphaeraceae	g__Salinisphaera	s__Salinisphaera_sp._LB1	NA	NA	NA	NA	NA	NA	NA	1	NA	NA	NA	NA	NA	NA	NA	NA	NA	NA	NA
k__Bacteria	p__Pseudomonadota	c__Gammaproteobacteria	o__Pasteurellales				NA	NA	NA	NA	NA	NA	1	1	NA	2	NA	NA	NA	NA	NA	NA	NA	NA	NA
k__Bacteria	p__Pseudomonadota	c__Gammaproteobacteria	o__Pasteurellales	f__Pasteurellaceae			NA	NA	NA	NA	NA	NA	1	1	NA	2	NA	NA	NA	NA	NA	NA	NA	NA	NA
k__Bacteria	p__Pseudomonadota	c__Gammaproteobacteria	o__Pasteurellales	f__Pasteurellaceae	g__Haemophilus		NA	NA	NA	NA	NA	NA	1	1	NA	1	NA	NA	NA	NA	NA	NA	NA	NA	NA
k__Bacteria	p__Pseudomonadota	c__Gammaproteobacteria	o__Pasteurellales	f__Pasteurellaceae	g__Haemophilus	s__Haemophilus_parainfluenzae	NA	NA	NA	NA	NA	NA	1	1	NA	NA	NA	NA	NA	NA	NA	NA	NA	NA	NA
k__Bacteria	p__Pseudomonadota	c__Gammaproteobacteria	o__Pasteurellales	f__Pasteurellaceae	g__Haemophilus	s__Haemophilus_sp._oral_taxon_036	NA	NA	NA	NA	NA	NA	NA	NA	NA	1	NA	NA	NA	NA	NA	NA	NA	NA	NA
k__Bacteria	p__Pseudomonadota	c__Gammaproteobacteria	o__Methylococcales				NA	NA	NA	NA	NA	NA	NA	NA	1	2	1	NA	NA	NA	NA	NA	1	NA	NA
k__Bacteria	p__Pseudomonadota	c__Gammaproteobacteria	o__Methylococcales	f__Methylococcaceae			NA	NA	NA	NA	NA	NA	NA	NA	1	2	1	NA	NA	NA	NA	NA	1	NA	NA
k__Bacteria	p__Pseudomonadota	c__Gammaproteobacteria	o__Methylococcales	f__Methylococcaceae	g__Methylococcus		NA	NA	NA	NA	NA	NA	NA	NA	NA	2	NA	NA	NA	NA	NA	NA	NA	NA	NA
k__Bacteria	p__Pseudomonadota	c__Gammaproteobacteria	o__Methylococcales	f__Methylococcaceae	g__Methylococcus	s__Methylococcus_capsulatus	NA	NA	NA	NA	NA	NA	NA	NA	NA	2	NA	NA	NA	NA	NA	NA	NA	NA	NA
k__Bacteria	p__Pseudomonadota	c__Gammaproteobacteria	o__Methylococcales	f__Methylococcaceae	g__Methylomonas		NA	NA	NA	NA	NA	NA	NA	NA	NA	NA	NA	NA	NA	NA	NA	NA	1	NA	NA
k__Bacteria	p__Pseudomonadota	c__Gammaproteobacteria	o__Methylococcales	f__Methylococcaceae	g__Methylomonas	s__Methylomonas_methanica	NA	NA	NA	NA	NA	NA	NA	NA	NA	NA	NA	NA	NA	NA	NA	NA	1	NA	NA
k__Bacteria	p__Pseudomonadota	c__Gammaproteobacteria	o__Methylococcales	f__Methylococcaceae	g__Methylocaldum		NA	NA	NA	NA	NA	NA	NA	NA	1	NA	1	NA	NA	NA	NA	NA	NA	NA	NA
k__Bacteria	p__Pseudomonadota	c__Gammaproteobacteria	o__Methylococcales	f__Methylococcaceae	g__Methylocaldum	s__Methylocaldum_marinum	NA	NA	NA	NA	NA	NA	NA	NA	1	NA	1	NA	NA	NA	NA	NA	NA	NA	NA
k__Bacteria	p__Pseudomonadota	c__Gammaproteobacteria	o__Cardiobacteriales				NA	NA	4	NA	4	NA	NA	NA	36	17	NA	1	2	1	NA	NA	NA	1	32
k__Bacteria	p__Pseudomonadota	c__Gammaproteobacteria	o__Cardiobacteriales	f__Ignatzschineriaceae			NA	NA	4	NA	4	NA	NA	NA	36	17	NA	1	2	1	NA	NA	NA	1	32
k__Bacteria	p__Pseudomonadota	c__Gammaproteobacteria	o__Cardiobacteriales	f__Ignatzschineriaceae	g__Ignatzschineria		NA	NA	NA	NA	NA	NA	NA	NA	NA	1	NA	NA	NA	NA	NA	NA	NA	NA	NA
k__Bacteria	p__Pseudomonadota	c__Gammaproteobacteria	o__Cardiobacteriales	f__Ignatzschineriaceae	g__Ignatzschineria	s__Ignatzschineria_rhizosphaerae	NA	NA	NA	NA	NA	NA	NA	NA	NA	1	NA	NA	NA	NA	NA	NA	NA	NA	NA
k__Bacteria	p__Pseudomonadota	c__Gammaproteobacteria	o__Cardiobacteriales	f__Ignatzschineriaceae	g__Wohlfahrtiimonas		NA	NA	4	NA	4	NA	NA	NA	36	16	NA	1	2	1	NA	NA	NA	1	31
k__Bacteria	p__Pseudomonadota	c__Gammaproteobacteria	o__Cardiobacteriales	f__Ignatzschineriaceae	g__Wohlfahrtiimonas	s__Wohlfahrtiimonas_chitiniclastica	NA	NA	4	NA	4	NA	NA	NA	36	16	NA	1	2	1	NA	NA	NA	1	31
k__Bacteria	p__Pseudomonadota	c__Gammaproteobacteria	o__Chromatiales				NA	NA	1	NA	NA	1	5	NA	211	NA	47	1	22	19	63	7	110	3	NA
k__Bacteria	p__Pseudomonadota	c__Gammaproteobacteria	o__Chromatiales	f__Chromatiaceae			NA	NA	NA	NA	NA	NA	2	NA	211	NA	46	1	22	19	63	7	110	3	NA
k__Bacteria	p__Pseudomonadota	c__Gammaproteobacteria	o__Chromatiales	f__Chromatiaceae	g__Thiocapsa		NA	NA	NA	NA	NA	NA	1	NA	NA	NA	NA	NA	NA	NA	NA	NA	NA	NA	NA
k__Bacteria	p__Pseudomonadota	c__Gammaproteobacteria	o__Chromatiales	f__Chromatiaceae	g__Thiocapsa	s__Thiocapsa_bogorovii	NA	NA	NA	NA	NA	NA	1	NA	NA	NA	NA	NA	NA	NA	NA	NA	NA	NA	NA
k__Bacteria	p__Pseudomonadota	c__Gammaproteobacteria	o__Chromatiales	f__Chromatiaceae	g__Nitrosococcus		NA	NA	NA	NA	NA	NA	NA	NA	NA	NA	1	NA	NA	NA	NA	NA	NA	NA	NA
k__Bacteria	p__Pseudomonadota	c__Gammaproteobacteria	o__Chromatiales	f__Chromatiaceae	g__Nitrosococcus	s__Nitrosococcus_wardiae	NA	NA	NA	NA	NA	NA	NA	NA	NA	NA	1	NA	NA	NA	NA	NA	NA	NA	NA
k__Bacteria	p__Pseudomonadota	c__Gammaproteobacteria	o__Chromatiales	f__Chromatiaceae	g__Rheinheimera		NA	NA	NA	NA	NA	NA	NA	NA	211	NA	45	1	21	19	63	7	110	3	NA
k__Bacteria	p__Pseudomonadota	c__Gammaproteobacteria	o__Chromatiales	f__Chromatiaceae	g__Rheinheimera	s__Rheinheimera_sp._F8	NA	NA	NA	NA	NA	NA	NA	NA	2	NA	NA	NA	4	2	5	2	14	NA	NA
k__Bacteria	p__Pseudomonadota	c__Gammaproteobacteria	o__Chromatiales	f__Chromatiaceae	g__Rheinheimera	s__Rheinheimera_sp._D18	NA	NA	NA	NA	NA	NA	NA	NA	13	NA	16	NA	1	2	2	NA	13	NA	NA
k__Bacteria	p__Pseudomonadota	c__Gammaproteobacteria	o__Chromatiales	f__Chromatiaceae	g__Rheinheimera	s__Rheinheimera_sp._MM224	NA	NA	NA	NA	NA	NA	NA	NA	17	NA	3	NA	2	3	2	NA	16	NA	NA
k__Bacteria	p__Pseudomonadota	c__Gammaproteobacteria	o__Chromatiales	f__Chromatiaceae	g__Rheinheimera	s__Rheinheimera_sp._MMS21-TC3	NA	NA	NA	NA	NA	NA	NA	NA	78	NA	1	NA	NA	NA	3	1	NA	NA	NA
k__Bacteria	p__Pseudomonadota	c__Gammaproteobacteria	o__Chromatiales	f__Chromatiaceae	g__Rheinheimera	s__Rheinheimera_mangrovi	NA	NA	NA	NA	NA	NA	NA	NA	15	NA	2	1	4	3	34	1	14	1	NA
k__Bacteria	p__Pseudomonadota	c__Gammaproteobacteria	o__Chromatiales	f__Chromatiaceae	g__Allochromatium		NA	NA	NA	NA	NA	NA	1	NA	NA	NA	NA	NA	1	NA	NA	NA	NA	NA	NA
k__Bacteria	p__Pseudomonadota	c__Gammaproteobacteria	o__Chromatiales	f__Chromatiaceae	g__Allochromatium	s__Allochromatium_vinosum	NA	NA	NA	NA	NA	NA	1	NA	NA	NA	NA	NA	NA	NA	NA	NA	NA	NA	NA
k__Bacteria	p__Pseudomonadota	c__Gammaproteobacteria	o__Chromatiales	f__Ectothiorhodospiraceae			NA	NA	1	NA	NA	1	2	NA	NA	NA	1	NA	NA	NA	NA	NA	NA	NA	NA
k__Bacteria	p__Pseudomonadota	c__Gammaproteobacteria	o__Chromatiales	f__Ectothiorhodospiraceae	g__Ectothiorhodospira		NA	NA	NA	NA	NA	NA	NA	NA	NA	NA	1	NA	NA	NA	NA	NA	NA	NA	NA
k__Bacteria	p__Pseudomonadota	c__Gammaproteobacteria	o__Chromatiales	f__Ectothiorhodospiraceae	g__Ectothiorhodospira	s__Ectothiorhodospira_haloalkaliphila	NA	NA	NA	NA	NA	NA	NA	NA	NA	NA	1	NA	NA	NA	NA	NA	NA	NA	NA
k__Bacteria	p__Pseudomonadota	c__Gammaproteobacteria	o__Chromatiales	f__Ectothiorhodospiraceae	g__Acidihalobacter		NA	NA	1	NA	NA	1	2	NA	NA	NA	NA	NA	NA	NA	NA	NA	NA	NA	NA
k__Bacteria	p__Pseudomonadota	c__Gammaproteobacteria	o__Chromatiales	f__Ectothiorhodospiraceae	g__Acidihalobacter	s__Acidihalobacter_aeolianus	NA	NA	1	NA	NA	1	2	NA	NA	NA	NA	NA	NA	NA	NA	NA	NA	NA	NA
k__Bacteria	p__Pseudomonadota	c__Gammaproteobacteria	o__Legionellales				NA	NA	NA	NA	NA	NA	NA	NA	NA	NA	3	NA	NA	NA	NA	NA	NA	NA	NA
k__Bacteria	p__Pseudomonadota	c__Gammaproteobacteria	o__Legionellales	f__Legionellaceae			NA	NA	NA	NA	NA	NA	NA	NA	NA	NA	3	NA	NA	NA	NA	NA	NA	NA	NA
k__Bacteria	p__Pseudomonadota	c__Gammaproteobacteria	o__Legionellales	f__Legionellaceae	g__Legionella		NA	NA	NA	NA	NA	NA	NA	NA	NA	NA	2	NA	NA	NA	NA	NA	NA	NA	NA
k__Bacteria	p__Pseudomonadota	c__Gammaproteobacteria	o__Legionellales	f__Legionellaceae	g__Legionella	s__Legionella_pneumophila	NA	NA	NA	NA	NA	NA	NA	NA	NA	NA	1	NA	NA	NA	NA	NA	NA	NA	NA
k__Bacteria	p__Pseudomonadota	c__Gammaproteobacteria			g__Sedimenticola		NA	NA	NA	NA	NA	NA	NA	NA	NA	NA	1	NA	NA	NA	NA	NA	NA	NA	NA
k__Bacteria	p__Pseudomonadota	c__Gammaproteobacteria			g__Sedimenticola	s__Sedimenticola_selenatireducens	NA	NA	NA	NA	NA	NA	NA	NA	NA	NA	1	NA	NA	NA	NA	NA	NA	NA	NA
k__Bacteria	p__Pseudomonadota	c__Gammaproteobacteria			g__Gallaecimonas		4	NA	NA	NA	NA	NA	15	NA	NA	3	1085	NA	NA	NA	NA	NA	NA	NA	NA
k__Bacteria	p__Pseudomonadota	c__Gammaproteobacteria			g__Gallaecimonas	s__Gallaecimonas_mangrovi	NA	NA	NA	NA	NA	NA	NA	NA	NA	NA	2	NA	NA	NA	NA	NA	NA	NA	NA
k__Bacteria	p__Pseudomonadota	c__Gammaproteobacteria			g__Gallaecimonas	s__Gallaecimonas_kandeliae	4	NA	NA	NA	NA	NA	14	NA	NA	3	1053	NA	NA	NA	NA	NA	NA	NA	NA
k__Bacteria	p__Pseudomonadota	c__Gammaproteobacteria			g__Candidatus_Pseudothioglobus		NA	NA	NA	NA	NA	1	NA	NA	NA	NA	NA	NA	NA	NA	NA	NA	NA	NA	NA
k__Bacteria	p__Pseudomonadota	c__Gammaproteobacteria			g__Candidatus_Pseudothioglobus	s__Candidatus_Pseudothioglobus_singularis	NA	NA	NA	NA	NA	1	NA	NA	NA	NA	NA	NA	NA	NA	NA	NA	NA	NA	NA
k__Bacteria	p__Pseudomonadota	c__Gammaproteobacteria	o__Thiotrichales				NA	NA	7	18	5	2	23	5	NA	NA	12	NA	NA	NA	NA	NA	NA	NA	NA
k__Bacteria	p__Pseudomonadota	c__Gammaproteobacteria	o__Thiotrichales	f__Francisellaceae			NA	NA	6	15	2	1	7	3	NA	NA	2	NA	NA	NA	NA	NA	NA	NA	NA
k__Bacteria	p__Pseudomonadota	c__Gammaproteobacteria	o__Thiotrichales	f__Francisellaceae	g__Francisella		NA	NA	5	15	2	1	7	3	NA	NA	2	NA	NA	NA	NA	NA	NA	NA	NA
k__Bacteria	p__Pseudomonadota	c__Gammaproteobacteria	o__Thiotrichales	f__Francisellaceae	g__Francisella	s__Francisella_philomiragia	NA	NA	NA	NA	NA	NA	4	NA	NA	NA	1	NA	NA	NA	NA	NA	NA	NA	NA
k__Bacteria	p__Pseudomonadota	c__Gammaproteobacteria	o__Thiotrichales	f__Francisellaceae	g__Francisella	s__Francisella_uliginis	NA	NA	NA	6	1	NA	NA	NA	NA	NA	NA	NA	NA	NA	NA	NA	NA	NA	NA
k__Bacteria	p__Pseudomonadota	c__Gammaproteobacteria	o__Thiotrichales	f__Francisellaceae	g__Francisella	s__Francisella_hispaniensis	NA	NA	NA	NA	NA	NA	NA	NA	NA	NA	1	NA	NA	NA	NA	NA	NA	NA	NA
k__Bacteria	p__Pseudomonadota	c__Gammaproteobacteria	o__Thiotrichales	f__Francisellaceae	g__Francisella	s__Francisella_marina	NA	NA	NA	NA	NA	NA	NA	1	NA	NA	NA	NA	NA	NA	NA	NA	NA	NA	NA
k__Bacteria	p__Pseudomonadota	c__Gammaproteobacteria	o__Thiotrichales	f__Francisellaceae	g__Francisella	s__Francisella_sp._LA112445	NA	NA	NA	6	NA	NA	NA	1	NA	NA	NA	NA	NA	NA	NA	NA	NA	NA	NA
k__Bacteria	p__Pseudomonadota	c__Gammaproteobacteria	o__Thiotrichales	f__Piscirickettsiaceae			NA	NA	1	2	NA	NA	1	NA	NA	NA	4	NA	NA	NA	NA	NA	NA	NA	NA
k__Bacteria	p__Pseudomonadota	c__Gammaproteobacteria	o__Thiotrichales	f__Piscirickettsiaceae	g__Piscirickettsia		NA	NA	NA	1	NA	NA	NA	NA	NA	NA	NA	NA	NA	NA	NA	NA	NA	NA	NA
k__Bacteria	p__Pseudomonadota	c__Gammaproteobacteria	o__Thiotrichales	f__Piscirickettsiaceae	g__Piscirickettsia	s__Piscirickettsia_salmonis	NA	NA	NA	1	NA	NA	NA	NA	NA	NA	NA	NA	NA	NA	NA	NA	NA	NA	NA
k__Bacteria	p__Pseudomonadota	c__Gammaproteobacteria	o__Thiotrichales	f__Piscirickettsiaceae	g__Hydrogenovibrio		NA	NA	NA	NA	NA	NA	NA	NA	NA	NA	1	NA	NA	NA	NA	NA	NA	NA	NA
k__Bacteria	p__Pseudomonadota	c__Gammaproteobacteria	o__Thiotrichales	f__Piscirickettsiaceae	g__Hydrogenovibrio	s__Hydrogenovibrio_marinus	NA	NA	NA	NA	NA	NA	NA	NA	NA	NA	1	NA	NA	NA	NA	NA	NA	NA	NA
k__Bacteria	p__Pseudomonadota	c__Gammaproteobacteria	o__Thiotrichales	f__Piscirickettsiaceae	g__Methylophaga		NA	NA	NA	NA	NA	NA	NA	NA	NA	NA	3	NA	NA	NA	NA	NA	NA	NA	NA
k__Bacteria	p__Pseudomonadota	c__Gammaproteobacteria	o__Thiotrichales	f__Piscirickettsiaceae	g__Methylophaga	s__uncultured_Methylophaga_sp.	NA	NA	NA	NA	NA	NA	NA	NA	NA	NA	1	NA	NA	NA	NA	NA	NA	NA	NA
k__Bacteria	p__Pseudomonadota	c__Gammaproteobacteria	o__Thiotrichales	f__Piscirickettsiaceae	g__Thiosulfativibrio		NA	NA	1	NA	NA	NA	NA	NA	NA	NA	NA	NA	NA	NA	NA	NA	NA	NA	NA
k__Bacteria	p__Pseudomonadota	c__Gammaproteobacteria	o__Thiotrichales	f__Piscirickettsiaceae	g__Thiosulfativibrio	s__Thiosulfativibrio_zosterae	NA	NA	1	NA	NA	NA	NA	NA	NA	NA	NA	NA	NA	NA	NA	NA	NA	NA	NA
k__Bacteria	p__Pseudomonadota	c__Gammaproteobacteria	o__Thiotrichales	f__Fastidiosibacteraceae			NA	NA	NA	1	3	1	15	2	NA	NA	6	NA	NA	NA	NA	NA	NA	NA	NA
k__Bacteria	p__Pseudomonadota	c__Gammaproteobacteria	o__Thiotrichales	f__Fastidiosibacteraceae	g__Cysteiniphilum		NA	NA	NA	1	3	1	15	2	NA	NA	6	NA	NA	NA	NA	NA	NA	NA	NA
k__Bacteria	p__Pseudomonadota	c__Gammaproteobacteria	o__Thiotrichales	f__Fastidiosibacteraceae	g__Cysteiniphilum	s__Cysteiniphilum_sp._QT6929	NA	NA	NA	1	3	1	15	2	NA	NA	6	NA	NA	NA	NA	NA	NA	NA	NA
k__Bacteria	p__Pseudomonadota	c__Betaproteobacteria					5	2	33	57	23	17	195	8	2019	1167	677	592	768	310	127	163	1429	653	160
k__Bacteria	p__Pseudomonadota	c__Betaproteobacteria	o__Burkholderiales				5	2	24	46	12	12	102	3	1901	992	482	576	729	280	105	155	1390	609	149
k__Bacteria	p__Pseudomonadota	c__Betaproteobacteria	o__Burkholderiales	f__Alcaligenaceae			1	NA	NA	1	NA	2	1	NA	5	17	18	6	4	NA	4	1	15	5	3
k__Bacteria	p__Pseudomonadota	c__Betaproteobacteria	o__Burkholderiales	f__Alcaligenaceae	g__Advenella		NA	NA	NA	NA	NA	1	NA	NA	NA	NA	NA	NA	NA	NA	NA	NA	1	NA	NA
k__Bacteria	p__Pseudomonadota	c__Betaproteobacteria	o__Burkholderiales	f__Alcaligenaceae	g__Advenella	s__Advenella_mimigardefordensis	NA	NA	NA	NA	NA	1	NA	NA	NA	NA	NA	NA	NA	NA	NA	NA	NA	NA	NA
k__Bacteria	p__Pseudomonadota	c__Betaproteobacteria	o__Burkholderiales	f__Alcaligenaceae	g__Advenella	s__Advenella_alkanexedens	NA	NA	NA	NA	NA	NA	NA	NA	NA	NA	NA	NA	NA	NA	NA	NA	1	NA	NA
k__Bacteria	p__Pseudomonadota	c__Betaproteobacteria	o__Burkholderiales	f__Alcaligenaceae	g__Neopusillimonas		NA	NA	NA	NA	NA	NA	NA	NA	1	NA	NA	NA	NA	NA	NA	NA	NA	NA	NA
k__Bacteria	p__Pseudomonadota	c__Betaproteobacteria	o__Burkholderiales	f__Alcaligenaceae	g__Neopusillimonas	s__Neopusillimonas_aromaticivorans	NA	NA	NA	NA	NA	NA	NA	NA	1	NA	NA	NA	NA	NA	NA	NA	NA	NA	NA
k__Bacteria	p__Pseudomonadota	c__Betaproteobacteria	o__Burkholderiales	f__Alcaligenaceae	g__Paenalcaligenes		NA	NA	NA	NA	NA	NA	NA	NA	NA	2	NA	NA	NA	NA	NA	NA	NA	NA	NA
k__Bacteria	p__Pseudomonadota	c__Betaproteobacteria	o__Burkholderiales	f__Alcaligenaceae	g__Paenalcaligenes	s__Paenalcaligenes_hominis	NA	NA	NA	NA	NA	NA	NA	NA	NA	2	NA	NA	NA	NA	NA	NA	NA	NA	NA
k__Bacteria	p__Pseudomonadota	c__Betaproteobacteria	o__Burkholderiales	f__Alcaligenaceae	g__Castellaniella		NA	NA	NA	1	NA	NA	NA	NA	NA	NA	1	NA	NA	NA	NA	NA	NA	NA	NA
k__Bacteria	p__Pseudomonadota	c__Betaproteobacteria	o__Burkholderiales	f__Alcaligenaceae	g__Castellaniella	s__Castellaniella_defragrans	NA	NA	NA	1	NA	NA	NA	NA	NA	NA	1	NA	NA	NA	NA	NA	NA	NA	NA
k__Bacteria	p__Pseudomonadota	c__Betaproteobacteria	o__Burkholderiales	f__Alcaligenaceae	g__Achromobacter		NA	NA	NA	NA	NA	1	NA	NA	1	11	10	NA	NA	NA	2	1	1	1	NA
k__Bacteria	p__Pseudomonadota	c__Betaproteobacteria	o__Burkholderiales	f__Alcaligenaceae	g__Achromobacter	s__Achromobacter_ruhlandii	NA	NA	NA	NA	NA	NA	NA	NA	NA	NA	NA	NA	NA	NA	NA	NA	1	NA	NA
k__Bacteria	p__Pseudomonadota	c__Betaproteobacteria	o__Burkholderiales	f__Alcaligenaceae	g__Achromobacter	s__Achromobacter_xylosoxidans	NA	NA	NA	NA	NA	NA	NA	NA	1	1	2	NA	NA	NA	NA	NA	NA	NA	NA
k__Bacteria	p__Pseudomonadota	c__Betaproteobacteria	o__Burkholderiales	f__Alcaligenaceae	g__Achromobacter	s__Achromobacter_insolitus	NA	NA	NA	NA	NA	NA	NA	NA	NA	6	NA	NA	NA	NA	NA	NA	NA	NA	NA
k__Bacteria	p__Pseudomonadota	c__Betaproteobacteria	o__Burkholderiales	f__Alcaligenaceae	g__Achromobacter	s__Achromobacter_mucicolens	NA	NA	NA	NA	NA	NA	NA	NA	NA	NA	1	NA	NA	NA	NA	NA	NA	NA	NA
k__Bacteria	p__Pseudomonadota	c__Betaproteobacteria	o__Burkholderiales	f__Alcaligenaceae	g__Achromobacter	s__Achromobacter_sp._MFA1_R4	NA	NA	NA	NA	NA	NA	NA	NA	NA	NA	1	NA	NA	NA	NA	NA	NA	NA	NA
k__Bacteria	p__Pseudomonadota	c__Betaproteobacteria	o__Burkholderiales	f__Alcaligenaceae	g__Achromobacter	s__Achromobacter_sp._ES-001	NA	NA	NA	NA	NA	1	NA	NA	NA	NA	NA	NA	NA	NA	NA	NA	NA	NA	NA
k__Bacteria	p__Pseudomonadota	c__Betaproteobacteria	o__Burkholderiales	f__Alcaligenaceae	g__Kerstersia		NA	NA	NA	NA	NA	NA	NA	NA	NA	NA	3	NA	NA	NA	NA	NA	NA	NA	NA
k__Bacteria	p__Pseudomonadota	c__Betaproteobacteria	o__Burkholderiales	f__Alcaligenaceae	g__Kerstersia	s__Kerstersia_gyiorum	NA	NA	NA	NA	NA	NA	NA	NA	NA	NA	3	NA	NA	NA	NA	NA	NA	NA	NA
k__Bacteria	p__Pseudomonadota	c__Betaproteobacteria	o__Burkholderiales	f__Alcaligenaceae	g__Oligella		NA	NA	NA	NA	NA	NA	NA	NA	NA	1	NA	NA	NA	NA	NA	NA	1	NA	NA
k__Bacteria	p__Pseudomonadota	c__Betaproteobacteria	o__Burkholderiales	f__Alcaligenaceae	g__Oligella	s__Oligella_urethralis	NA	NA	NA	NA	NA	NA	NA	NA	NA	1	NA	NA	NA	NA	NA	NA	1	NA	NA
k__Bacteria	p__Pseudomonadota	c__Betaproteobacteria	o__Burkholderiales	f__Alcaligenaceae	g__Bordetella		1	NA	NA	NA	NA	NA	NA	NA	2	1	3	NA	NA	NA	NA	NA	NA	NA	NA
k__Bacteria	p__Pseudomonadota	c__Betaproteobacteria	o__Burkholderiales	f__Alcaligenaceae	g__Bordetella	s__Bordetella_petrii	NA	NA	NA	NA	NA	NA	NA	NA	NA	NA	1	NA	NA	NA	NA	NA	NA	NA	NA
k__Bacteria	p__Pseudomonadota	c__Betaproteobacteria	o__Burkholderiales	f__Alcaligenaceae	g__Bordetella	s__Bordetella_hinzii	NA	NA	NA	NA	NA	NA	NA	NA	1	NA	NA	NA	NA	NA	NA	NA	NA	NA	NA
k__Bacteria	p__Pseudomonadota	c__Betaproteobacteria	o__Burkholderiales	f__Alcaligenaceae	g__Bordetella	s__Bordetella_trematum	NA	NA	NA	NA	NA	NA	NA	NA	NA	1	1	NA	NA	NA	NA	NA	NA	NA	NA
k__Bacteria	p__Pseudomonadota	c__Betaproteobacteria	o__Burkholderiales	f__Alcaligenaceae	g__Bordetella	s__Bordetella_bronchialis	1	NA	NA	NA	NA	NA	NA	NA	NA	NA	NA	NA	NA	NA	NA	NA	NA	NA	NA
k__Bacteria	p__Pseudomonadota	c__Betaproteobacteria	o__Burkholderiales	f__Alcaligenaceae	g__Bordetella	s__Bordetella_genomosp._13	NA	NA	NA	NA	NA	NA	NA	NA	NA	NA	1	NA	NA	NA	NA	NA	NA	NA	NA
k__Bacteria	p__Pseudomonadota	c__Betaproteobacteria	o__Burkholderiales	f__Alcaligenaceae	g__Alcaligenes		NA	NA	NA	NA	NA	NA	1	NA	1	NA	NA	6	4	NA	2	NA	12	4	3
k__Bacteria	p__Pseudomonadota	c__Betaproteobacteria	o__Burkholderiales	f__Alcaligenaceae	g__Alcaligenes	s__Alcaligenes_faecalis	NA	NA	NA	NA	NA	NA	NA	NA	NA	NA	NA	6	3	NA	2	NA	12	4	3
k__Bacteria	p__Pseudomonadota	c__Betaproteobacteria	o__Burkholderiales	f__Alcaligenaceae	g__Alcaligenes	s__Alcaligenes_aquatilis	NA	NA	NA	NA	NA	NA	NA	NA	1	NA	NA	NA	NA	NA	NA	NA	NA	NA	NA
k__Bacteria	p__Pseudomonadota	c__Betaproteobacteria	o__Burkholderiales	f__Oxalobacteraceae			1	NA	11	11	NA	1	3	NA	29	269	186	360	578	17	17	81	850	531	91
k__Bacteria	p__Pseudomonadota	c__Betaproteobacteria	o__Burkholderiales	f__Oxalobacteraceae	g__Herbaspirillum		NA	NA	NA	NA	NA	NA	NA	NA	NA	NA	2	NA	1	NA	NA	NA	NA	NA	NA
k__Bacteria	p__Pseudomonadota	c__Betaproteobacteria	o__Burkholderiales	f__Oxalobacteraceae	g__Herbaspirillum	s__Herbaspirillum_seropedicae	NA	NA	NA	NA	NA	NA	NA	NA	NA	NA	1	NA	NA	NA	NA	NA	NA	NA	NA
k__Bacteria	p__Pseudomonadota	c__Betaproteobacteria	o__Burkholderiales	f__Oxalobacteraceae	g__Herbaspirillum	s__Herbaspirillum_frisingense	NA	NA	NA	NA	NA	NA	NA	NA	NA	NA	1	NA	NA	NA	NA	NA	NA	NA	NA
k__Bacteria	p__Pseudomonadota	c__Betaproteobacteria	o__Burkholderiales	f__Oxalobacteraceae	g__Janthinobacterium		NA	NA	NA	NA	NA	NA	NA	NA	27	6	NA	343	553	10	14	75	793	499	83
k__Bacteria	p__Pseudomonadota	c__Betaproteobacteria	o__Burkholderiales	f__Oxalobacteraceae	g__Janthinobacterium	s__Janthinobacterium_lividum	NA	NA	NA	NA	NA	NA	NA	NA	NA	NA	NA	1	3	NA	NA	NA	2	1	1
k__Bacteria	p__Pseudomonadota	c__Betaproteobacteria	o__Burkholderiales	f__Oxalobacteraceae	g__Janthinobacterium	s__Janthinobacterium_svalbardensis	NA	NA	NA	NA	NA	NA	NA	NA	NA	NA	NA	NA	11	NA	NA	NA	4	7	1
k__Bacteria	p__Pseudomonadota	c__Betaproteobacteria	o__Burkholderiales	f__Oxalobacteraceae	g__Janthinobacterium	s__Janthinobacterium_tructae	NA	NA	NA	NA	NA	NA	NA	NA	4	NA	NA	26	60	1	4	2	98	56	6
k__Bacteria	p__Pseudomonadota	c__Betaproteobacteria	o__Burkholderiales	f__Oxalobacteraceae	g__Janthinobacterium	s__Janthinobacterium_sp._Marseille	NA	NA	NA	NA	NA	NA	NA	NA	NA	NA	NA	NA	NA	NA	NA	NA	1	NA	NA
k__Bacteria	p__Pseudomonadota	c__Betaproteobacteria	o__Burkholderiales	f__Oxalobacteraceae	g__Janthinobacterium	s__Janthinobacterium_sp._HH102	NA	NA	NA	NA	NA	NA	NA	NA	NA	NA	NA	NA	1	NA	NA	NA	2	2	NA
k__Bacteria	p__Pseudomonadota	c__Betaproteobacteria	o__Burkholderiales	f__Oxalobacteraceae	g__Janthinobacterium	s__Janthinobacterium_sp._LM6	NA	NA	NA	NA	NA	NA	NA	NA	NA	NA	NA	NA	NA	NA	NA	NA	NA	NA	1
k__Bacteria	p__Pseudomonadota	c__Betaproteobacteria	o__Burkholderiales	f__Oxalobacteraceae	g__Janthinobacterium	s__Janthinobacterium_sp._PAMC25594	NA	NA	NA	NA	NA	NA	NA	NA	NA	NA	NA	3	2	NA	NA	NA	11	6	1
k__Bacteria	p__Pseudomonadota	c__Betaproteobacteria	o__Burkholderiales	f__Oxalobacteraceae	g__Janthinobacterium	s__Janthinobacterium_sp._J1-1	NA	NA	NA	NA	NA	NA	NA	NA	NA	NA	NA	NA	3	NA	NA	NA	1	1	1
k__Bacteria	p__Pseudomonadota	c__Betaproteobacteria	o__Burkholderiales	f__Oxalobacteraceae	g__Janthinobacterium	s__Janthinobacterium_rivuli	NA	NA	NA	NA	NA	NA	NA	NA	NA	NA	NA	NA	1	NA	NA	NA	1	1	1
k__Bacteria	p__Pseudomonadota	c__Betaproteobacteria	o__Burkholderiales	f__Oxalobacteraceae	g__Telluria		NA	NA	NA	NA	NA	NA	NA	NA	NA	NA	1	NA	NA	NA	NA	NA	NA	NA	NA
k__Bacteria	p__Pseudomonadota	c__Betaproteobacteria	o__Burkholderiales	f__Oxalobacteraceae	g__Telluria	s__Telluria_mixta	NA	NA	NA	NA	NA	NA	NA	NA	NA	NA	1	NA	NA	NA	NA	NA	NA	NA	NA
k__Bacteria	p__Pseudomonadota	c__Betaproteobacteria	o__Burkholderiales	f__Oxalobacteraceae	g__Duganella		NA	NA	NA	NA	NA	NA	NA	NA	NA	NA	NA	NA	NA	1	NA	NA	NA	NA	1
k__Bacteria	p__Pseudomonadota	c__Betaproteobacteria	o__Burkholderiales	f__Oxalobacteraceae	g__Duganella	s__Duganella_zoogloeoides	NA	NA	NA	NA	NA	NA	NA	NA	NA	NA	NA	NA	NA	1	NA	NA	NA	NA	1
k__Bacteria	p__Pseudomonadota	c__Betaproteobacteria	o__Burkholderiales	f__Oxalobacteraceae	g__Massilia		NA	NA	5	8	NA	1	2	NA	NA	122	75	NA	NA	2	2	2	7	NA	NA
k__Bacteria	p__Pseudomonadota	c__Betaproteobacteria	o__Burkholderiales	f__Oxalobacteraceae	g__Massilia	s__Massilia_varians	NA	NA	2	3	NA	NA	NA	NA	NA	18	8	NA	NA	1	2	1	NA	NA	NA
k__Bacteria	p__Pseudomonadota	c__Betaproteobacteria	o__Burkholderiales	f__Oxalobacteraceae	g__Massilia	s__Massilia_oculi	NA	NA	NA	NA	NA	NA	NA	NA	NA	1	2	NA	NA	NA	NA	NA	NA	NA	NA
k__Bacteria	p__Pseudomonadota	c__Betaproteobacteria	o__Burkholderiales	f__Oxalobacteraceae	g__Massilia	s__Massilia_violaceinigra	NA	NA	NA	NA	NA	NA	NA	NA	NA	NA	NA	NA	NA	NA	NA	NA	6	NA	NA
k__Bacteria	p__Pseudomonadota	c__Betaproteobacteria	o__Burkholderiales	f__Oxalobacteraceae	g__Massilia	s__Massilia_sp._YMA4	NA	NA	NA	NA	NA	NA	NA	NA	NA	1	NA	NA	NA	NA	NA	NA	NA	NA	NA
k__Bacteria	p__Pseudomonadota	c__Betaproteobacteria	o__Burkholderiales	f__Oxalobacteraceae	g__Massilia	s__Massilia_sp._WG5	NA	NA	NA	NA	NA	NA	NA	NA	NA	NA	1	NA	NA	NA	NA	NA	NA	NA	NA
k__Bacteria	p__Pseudomonadota	c__Betaproteobacteria	o__Burkholderiales	f__Oxalobacteraceae	g__Massilia	s__Massilia_sp._LPB0304	NA	NA	NA	NA	NA	NA	NA	NA	NA	1	1	NA	NA	NA	NA	NA	NA	NA	NA
k__Bacteria	p__Pseudomonadota	c__Betaproteobacteria	o__Burkholderiales	f__Oxalobacteraceae	g__Massilia	s__Massilia_sp._NP310	NA	NA	1	NA	NA	NA	1	NA	NA	NA	1	NA	NA	NA	NA	NA	NA	NA	NA
k__Bacteria	p__Pseudomonadota	c__Betaproteobacteria	o__Burkholderiales	f__Oxalobacteraceae	g__Massilia	s__Massilia_sp._REN29	NA	NA	NA	NA	NA	NA	NA	NA	NA	2	1	NA	NA	NA	NA	NA	NA	NA	NA
k__Bacteria	p__Pseudomonadota	c__Betaproteobacteria	o__Burkholderiales	f__Oxalobacteraceae	g__Massilia	s__Massilia_forsythiae	NA	NA	NA	NA	NA	NA	NA	NA	NA	NA	1	NA	NA	NA	NA	NA	NA	NA	NA
k__Bacteria	p__Pseudomonadota	c__Betaproteobacteria	o__Burkholderiales	f__Oxalobacteraceae	g__Pseudoduganella		NA	NA	NA	NA	NA	NA	NA	NA	1	NA	2	NA	NA	NA	NA	NA	NA	NA	NA
k__Bacteria	p__Pseudomonadota	c__Betaproteobacteria	o__Burkholderiales	f__Comamonadaceae			2	NA	2	8	5	2	18	NA	1656	347	89	180	100	230	50	59	482	50	44
k__Bacteria	p__Pseudomonadota	c__Betaproteobacteria	o__Burkholderiales	f__Comamonadaceae	g__Diaphorobacter		NA	NA	NA	NA	NA	NA	NA	NA	86	11	5	1	1	13	1	1	3	1	NA
k__Bacteria	p__Pseudomonadota	c__Betaproteobacteria	o__Burkholderiales	f__Comamonadaceae	g__Diaphorobacter	s__Diaphorobacter_nitroreducens	NA	NA	NA	NA	NA	NA	NA	NA	5	2	NA	NA	NA	NA	NA	NA	NA	NA	NA
k__Bacteria	p__Pseudomonadota	c__Betaproteobacteria	o__Burkholderiales	f__Comamonadaceae	g__Diaphorobacter	s__Diaphorobacter_ruginosibacter	NA	NA	NA	NA	NA	NA	NA	NA	40	NA	NA	NA	NA	NA	NA	NA	NA	NA	NA
k__Bacteria	p__Pseudomonadota	c__Betaproteobacteria	o__Burkholderiales	f__Comamonadaceae	g__Diaphorobacter	s__Diaphorobacter_sp._HDW4A	NA	NA	NA	NA	NA	NA	NA	NA	NA	NA	NA	NA	NA	1	NA	NA	1	NA	NA
k__Bacteria	p__Pseudomonadota	c__Betaproteobacteria	o__Burkholderiales	f__Comamonadaceae	g__Diaphorobacter	s__Diaphorobacter_sp._JS3051	NA	NA	NA	NA	NA	NA	NA	NA	NA	NA	NA	NA	NA	NA	NA	NA	1	NA	NA
k__Bacteria	p__Pseudomonadota	c__Betaproteobacteria	o__Burkholderiales	f__Comamonadaceae	g__Diaphorobacter	s__Diaphorobacter_sp._Y-1	NA	NA	NA	NA	NA	NA	NA	NA	8	1	NA	1	NA	9	1	NA	1	1	NA
k__Bacteria	p__Pseudomonadota	c__Betaproteobacteria	o__Burkholderiales	f__Comamonadaceae	g__Diaphorobacter	s__Diaphorobacter_sp._C33	NA	NA	NA	NA	NA	NA	NA	NA	1	NA	NA	NA	NA	NA	NA	NA	NA	NA	NA
k__Bacteria	p__Pseudomonadota	c__Betaproteobacteria	o__Burkholderiales	f__Comamonadaceae	g__Paenacidovorax		NA	NA	NA	NA	NA	NA	NA	NA	NA	NA	1	NA	NA	NA	NA	NA	NA	NA	NA
k__Bacteria	p__Pseudomonadota	c__Betaproteobacteria	o__Burkholderiales	f__Comamonadaceae	g__Paenacidovorax	s__Paenacidovorax_monticola	NA	NA	NA	NA	NA	NA	NA	NA	NA	NA	1	NA	NA	NA	NA	NA	NA	NA	NA
k__Bacteria	p__Pseudomonadota	c__Betaproteobacteria	o__Burkholderiales	f__Comamonadaceae	g__Paracidovorax		NA	NA	NA	NA	NA	NA	NA	NA	NA	NA	3	NA	NA	1	NA	NA	NA	NA	NA
k__Bacteria	p__Pseudomonadota	c__Betaproteobacteria	o__Burkholderiales	f__Comamonadaceae	g__Paracidovorax	s__Paracidovorax_avenae	NA	NA	NA	NA	NA	NA	NA	NA	NA	NA	1	NA	NA	1	NA	NA	NA	NA	NA
k__Bacteria	p__Pseudomonadota	c__Betaproteobacteria	o__Burkholderiales	f__Comamonadaceae	g__Paracidovorax	s__Paracidovorax_citrulli	NA	NA	NA	NA	NA	NA	NA	NA	NA	NA	1	NA	NA	NA	NA	NA	NA	NA	NA
k__Bacteria	p__Pseudomonadota	c__Betaproteobacteria	o__Burkholderiales	f__Comamonadaceae	g__Pulveribacter		NA	NA	NA	NA	NA	NA	NA	NA	2	15	NA	2	NA	1	NA	NA	NA	NA	1
k__Bacteria	p__Pseudomonadota	c__Betaproteobacteria	o__Burkholderiales	f__Comamonadaceae	g__Pulveribacter	s__Pulveribacter_suum	NA	NA	NA	NA	NA	NA	NA	NA	2	15	NA	2	NA	1	NA	NA	NA	NA	1
k__Bacteria	p__Pseudomonadota	c__Betaproteobacteria	o__Burkholderiales	f__Comamonadaceae	g__Serpentinimonas		NA	NA	NA	NA	NA	NA	1	NA	NA	NA	NA	NA	NA	NA	NA	NA	NA	NA	NA
k__Bacteria	p__Pseudomonadota	c__Betaproteobacteria	o__Burkholderiales	f__Comamonadaceae	g__Serpentinimonas	s__Serpentinimonas_raichei	NA	NA	NA	NA	NA	NA	1	NA	NA	NA	NA	NA	NA	NA	NA	NA	NA	NA	NA
k__Bacteria	p__Pseudomonadota	c__Betaproteobacteria	o__Burkholderiales	f__Comamonadaceae	g__Melaminivora		1	NA	NA	NA	NA	NA	NA	NA	219	22	1	99	7	31	3	1	2	5	NA
k__Bacteria	p__Pseudomonadota	c__Betaproteobacteria	o__Burkholderiales	f__Comamonadaceae	g__Melaminivora	s__Melaminivora_jejuensis	NA	NA	NA	NA	NA	NA	NA	NA	33	14	1	41	3	11	1	NA	NA	2	NA
k__Bacteria	p__Pseudomonadota	c__Betaproteobacteria	o__Burkholderiales	f__Comamonadaceae	g__Melaminivora	s__Melaminivora_suipulveris	1	NA	NA	NA	NA	NA	NA	NA	179	7	NA	56	4	20	2	NA	2	3	NA
k__Bacteria	p__Pseudomonadota	c__Betaproteobacteria	o__Burkholderiales	f__Comamonadaceae	g__Limnohabitans		NA	NA	NA	NA	NA	1	2	NA	NA	NA	NA	NA	NA	NA	NA	NA	NA	NA	NA
k__Bacteria	p__Pseudomonadota	c__Betaproteobacteria	o__Burkholderiales	f__Comamonadaceae	g__Limnohabitans	s__Limnohabitans_sp._63ED37-2	NA	NA	NA	NA	NA	NA	1	NA	NA	NA	NA	NA	NA	NA	NA	NA	NA	NA	NA
k__Bacteria	p__Pseudomonadota	c__Betaproteobacteria	o__Burkholderiales	f__Comamonadaceae	g__Limnohabitans	s__Limnohabitans_sp._103DPR2	NA	NA	NA	NA	NA	1	NA	NA	NA	NA	NA	NA	NA	NA	NA	NA	NA	NA	NA
k__Bacteria	p__Pseudomonadota	c__Betaproteobacteria	o__Burkholderiales	f__Comamonadaceae	g__Simplicispira		NA	NA	NA	NA	NA	NA	NA	NA	1	NA	NA	NA	NA	NA	NA	NA	NA	NA	NA
k__Bacteria	p__Pseudomonadota	c__Betaproteobacteria	o__Burkholderiales	f__Comamonadaceae	g__Simplicispira	s__Simplicispira_suum	NA	NA	NA	NA	NA	NA	NA	NA	1	NA	NA	NA	NA	NA	NA	NA	NA	NA	NA
k__Bacteria	p__Pseudomonadota	c__Betaproteobacteria	o__Burkholderiales	f__Comamonadaceae	g__Comamonas		NA	NA	1	3	1	1	3	NA	1000	29	29	15	29	83	24	30	293	7	23
k__Bacteria	p__Pseudomonadota	c__Betaproteobacteria	o__Burkholderiales	f__Comamonadaceae	g__Comamonas	s__Comamonas_testosteroni	NA	NA	NA	3	1	NA	NA	NA	8	NA	NA	1	NA	NA	NA	NA	9	NA	1
k__Bacteria	p__Pseudomonadota	c__Betaproteobacteria	o__Burkholderiales	f__Comamonadaceae	g__Comamonas	s__Comamonas_terrigena	NA	NA	NA	NA	NA	NA	NA	NA	1	NA	NA	NA	NA	NA	NA	NA	NA	NA	NA
k__Bacteria	p__Pseudomonadota	c__Betaproteobacteria	o__Burkholderiales	f__Comamonadaceae	g__Comamonas	s__Comamonas_koreensis	NA	NA	NA	NA	NA	NA	NA	NA	1	NA	NA	NA	NA	NA	NA	NA	NA	NA	1
k__Bacteria	p__Pseudomonadota	c__Betaproteobacteria	o__Burkholderiales	f__Comamonadaceae	g__Comamonas	s__Comamonas_aquatica	NA	NA	1	NA	NA	NA	NA	NA	374	18	19	6	12	51	19	22	190	4	4
k__Bacteria	p__Pseudomonadota	c__Betaproteobacteria	o__Burkholderiales	f__Comamonadaceae	g__Comamonas	s__Comamonas_kerstersii	NA	NA	NA	NA	NA	1	1	NA	2	1	3	NA	NA	NA	2	NA	1	NA	NA
k__Bacteria	p__Pseudomonadota	c__Betaproteobacteria	o__Burkholderiales	f__Comamonadaceae	g__Comamonas	s__Comamonas_thiooxydans	NA	NA	NA	NA	NA	NA	1	NA	5	NA	1	2	1	4	1	1	12	1	NA
k__Bacteria	p__Pseudomonadota	c__Betaproteobacteria	o__Burkholderiales	f__Comamonadaceae	g__Comamonas	s__Comamonas_serinivorans	NA	NA	NA	NA	NA	NA	NA	NA	1	NA	NA	NA	NA	NA	NA	NA	NA	NA	NA
k__Bacteria	p__Pseudomonadota	c__Betaproteobacteria	o__Burkholderiales	f__Comamonadaceae	g__Comamonas	s__Comamonas_piscis	NA	NA	NA	NA	NA	NA	NA	NA	NA	1	NA	NA	NA	NA	NA	NA	NA	NA	NA
k__Bacteria	p__Pseudomonadota	c__Betaproteobacteria	o__Burkholderiales	f__Comamonadaceae	g__Comamonas	s__Comamonas_sp._B21-038	NA	NA	NA	NA	NA	NA	NA	NA	13	1	2	5	3	1	NA	NA	4	NA	NA
k__Bacteria	p__Pseudomonadota	c__Betaproteobacteria	o__Burkholderiales	f__Comamonadaceae	g__Comamonas	s__Comamonas_sp._C11	NA	NA	NA	NA	NA	NA	NA	NA	1	NA	NA	NA	NA	NA	NA	NA	NA	NA	NA
k__Bacteria	p__Pseudomonadota	c__Betaproteobacteria	o__Burkholderiales	f__Comamonadaceae	g__Comamonas	s__Comamonas_sp._ZM22	NA	NA	NA	NA	NA	NA	NA	NA	468	1	2	1	5	1	NA	1	NA	NA	1
k__Bacteria	p__Pseudomonadota	c__Betaproteobacteria	o__Burkholderiales	f__Comamonadaceae	g__Comamonas	s__Comamonas_antarctica	NA	NA	NA	NA	NA	NA	NA	NA	NA	1	NA	NA	NA	NA	NA	NA	NA	NA	NA
k__Bacteria	p__Pseudomonadota	c__Betaproteobacteria	o__Burkholderiales	f__Comamonadaceae	g__Comamonas	s__Comamonas_fluminis	NA	NA	NA	NA	NA	NA	NA	NA	7	NA	NA	NA	1	NA	NA	NA	NA	NA	1
k__Bacteria	p__Pseudomonadota	c__Betaproteobacteria	o__Burkholderiales	f__Comamonadaceae	g__Ottowia		NA	NA	NA	NA	NA	NA	1	NA	2	2	NA	NA	NA	NA	NA	NA	NA	NA	NA
k__Bacteria	p__Pseudomonadota	c__Betaproteobacteria	o__Burkholderiales	f__Comamonadaceae	g__Ottowia	s__Ottowia_oryzae	NA	NA	NA	NA	NA	NA	1	NA	NA	NA	NA	NA	NA	NA	NA	NA	NA	NA	NA
k__Bacteria	p__Pseudomonadota	c__Betaproteobacteria	o__Burkholderiales	f__Comamonadaceae	g__Ottowia	s__Ottowia_sp._SB7-C50	NA	NA	NA	NA	NA	NA	NA	NA	1	1	NA	NA	NA	NA	NA	NA	NA	NA	NA
k__Bacteria	p__Pseudomonadota	c__Betaproteobacteria	o__Burkholderiales	f__Comamonadaceae	g__Ottowia	s__Ottowia_testudinis	NA	NA	NA	NA	NA	NA	NA	NA	1	NA	NA	NA	NA	NA	NA	NA	NA	NA	NA
k__Bacteria	p__Pseudomonadota	c__Betaproteobacteria	o__Burkholderiales	f__Comamonadaceae	g__Alicycliphilus		NA	NA	NA	NA	NA	NA	NA	NA	NA	NA	NA	NA	NA	NA	NA	NA	1	NA	NA
k__Bacteria	p__Pseudomonadota	c__Betaproteobacteria	o__Burkholderiales	f__Comamonadaceae	g__Alicycliphilus	s__Alicycliphilus_denitrificans	NA	NA	NA	NA	NA	NA	NA	NA	NA	NA	NA	NA	NA	NA	NA	NA	1	NA	NA
k__Bacteria	p__Pseudomonadota	c__Betaproteobacteria	o__Burkholderiales	f__Comamonadaceae	g__Ramlibacter		NA	NA	NA	NA	NA	NA	NA	NA	NA	1	NA	NA	NA	NA	NA	NA	NA	NA	NA
k__Bacteria	p__Pseudomonadota	c__Betaproteobacteria	o__Burkholderiales	f__Comamonadaceae	g__Ramlibacter	s__Ramlibacter_tataouinensis	NA	NA	NA	NA	NA	NA	NA	NA	NA	1	NA	NA	NA	NA	NA	NA	NA	NA	NA
k__Bacteria	p__Pseudomonadota	c__Betaproteobacteria	o__Burkholderiales	f__Comamonadaceae	g__Delftia		NA	NA	NA	NA	1	NA	1	NA	78	13	7	1	8	5	1	4	7	1	NA
k__Bacteria	p__Pseudomonadota	c__Betaproteobacteria	o__Burkholderiales	f__Comamonadaceae	g__Delftia	s__Delftia_tsuruhatensis	NA	NA	NA	NA	NA	NA	NA	NA	4	1	NA	NA	NA	1	NA	NA	NA	NA	NA
k__Bacteria	p__Pseudomonadota	c__Betaproteobacteria	o__Burkholderiales	f__Comamonadaceae	g__Delftia	s__Delftia_lacustris	NA	NA	NA	NA	1	NA	NA	NA	NA	NA	3	NA	NA	NA	NA	NA	NA	NA	NA
k__Bacteria	p__Pseudomonadota	c__Betaproteobacteria	o__Burkholderiales	f__Comamonadaceae	g__Polaromonas		NA	NA	NA	NA	NA	NA	NA	NA	NA	NA	NA	1	NA	NA	NA	NA	1	1	NA
k__Bacteria	p__Pseudomonadota	c__Betaproteobacteria	o__Burkholderiales	f__Comamonadaceae	g__Hydrogenophaga		NA	NA	NA	1	NA	NA	1	NA	29	20	8	NA	1	5	1	2	5	1	NA
k__Bacteria	p__Pseudomonadota	c__Betaproteobacteria	o__Burkholderiales	f__Comamonadaceae	g__Hydrogenophaga	s__Hydrogenophaga_pseudoflava	NA	NA	NA	NA	NA	NA	NA	NA	3	NA	2	NA	NA	1	NA	NA	1	NA	NA
k__Bacteria	p__Pseudomonadota	c__Betaproteobacteria	o__Burkholderiales	f__Comamonadaceae	g__Hydrogenophaga	s__Hydrogenophaga_crassostreae	NA	NA	NA	NA	NA	NA	NA	NA	NA	NA	1	NA	NA	NA	NA	NA	NA	NA	NA
k__Bacteria	p__Pseudomonadota	c__Betaproteobacteria	o__Burkholderiales	f__Comamonadaceae	g__Hydrogenophaga	s__Hydrogenophaga_sp._PBL-H3	NA	NA	NA	NA	NA	NA	NA	NA	NA	1	NA	NA	NA	NA	NA	NA	NA	NA	NA
k__Bacteria	p__Pseudomonadota	c__Betaproteobacteria	o__Burkholderiales	f__Comamonadaceae	g__Hydrogenophaga	s__Hydrogenophaga_sp._PBC	NA	NA	NA	NA	NA	NA	NA	NA	NA	1	NA	NA	NA	NA	NA	NA	NA	NA	NA
k__Bacteria	p__Pseudomonadota	c__Betaproteobacteria	o__Burkholderiales	f__Comamonadaceae	g__Hydrogenophaga	s__Hydrogenophaga_sp._RAC07	NA	NA	NA	1	NA	NA	NA	NA	NA	NA	NA	NA	NA	NA	NA	NA	NA	NA	NA
k__Bacteria	p__Pseudomonadota	c__Betaproteobacteria	o__Burkholderiales	f__Comamonadaceae	g__Hydrogenophaga	s__Hydrogenophaga_sp._NH-16	NA	NA	NA	NA	NA	NA	NA	NA	1	1	NA	NA	NA	1	NA	1	1	NA	NA
k__Bacteria	p__Pseudomonadota	c__Betaproteobacteria	o__Burkholderiales	f__Comamonadaceae	g__Hydrogenophaga	s__Hydrogenophaga_crocea	NA	NA	NA	NA	NA	NA	NA	NA	1	10	1	NA	NA	NA	NA	NA	NA	NA	NA
k__Bacteria	p__Pseudomonadota	c__Betaproteobacteria	o__Burkholderiales	f__Comamonadaceae	g__Variovorax		1	NA	NA	NA	1	NA	NA	NA	10	6	1	NA	NA	NA	NA	NA	NA	NA	1
k__Bacteria	p__Pseudomonadota	c__Betaproteobacteria	o__Burkholderiales	f__Comamonadaceae	g__Variovorax	s__Variovorax_paradoxus	NA	NA	NA	NA	1	NA	NA	NA	NA	1	NA	NA	NA	NA	NA	NA	NA	NA	NA
k__Bacteria	p__Pseudomonadota	c__Betaproteobacteria	o__Burkholderiales	f__Comamonadaceae	g__Variovorax	s__Variovorax_boronicumulans	NA	NA	NA	NA	NA	NA	NA	NA	NA	NA	NA	NA	NA	NA	NA	NA	NA	NA	1
k__Bacteria	p__Pseudomonadota	c__Betaproteobacteria	o__Burkholderiales	f__Comamonadaceae	g__Rhodoferax		NA	NA	NA	NA	NA	NA	NA	NA	2	NA	NA	NA	NA	NA	NA	NA	2	NA	NA
k__Bacteria	p__Pseudomonadota	c__Betaproteobacteria	o__Burkholderiales	f__Comamonadaceae	g__Rhodoferax	s__Rhodoferax_koreense	NA	NA	NA	NA	NA	NA	NA	NA	2	NA	NA	NA	NA	NA	NA	NA	NA	NA	NA
k__Bacteria	p__Pseudomonadota	c__Betaproteobacteria	o__Burkholderiales	f__Comamonadaceae	g__Rhodoferax	s__Rhodoferax_sp._PAMC_29310	NA	NA	NA	NA	NA	NA	NA	NA	NA	NA	NA	NA	NA	NA	NA	NA	1	NA	NA
k__Bacteria	p__Pseudomonadota	c__Betaproteobacteria	o__Burkholderiales	f__Comamonadaceae	g__Acidovorax		NA	NA	NA	1	1	NA	NA	NA	53	26	7	18	22	47	11	13	107	8	2
k__Bacteria	p__Pseudomonadota	c__Betaproteobacteria	o__Burkholderiales	f__Comamonadaceae	g__Acidovorax	s__Acidovorax_temperans	NA	NA	NA	1	1	NA	NA	NA	14	14	3	10	10	27	6	9	75	4	NA
k__Bacteria	p__Pseudomonadota	c__Betaproteobacteria	o__Burkholderiales	f__Comamonadaceae	g__Acidovorax	s__Acidovorax_carolinensis	NA	NA	NA	NA	NA	NA	NA	NA	1	1	NA	NA	NA	NA	NA	NA	1	NA	NA
k__Bacteria	p__Pseudomonadota	c__Betaproteobacteria	o__Burkholderiales	f__Comamonadaceae	g__Acidovorax	s__Acidovorax_sp._KKS102	NA	NA	NA	NA	NA	NA	NA	NA	18	1	NA	4	4	4	NA	NA	1	3	1
k__Bacteria	p__Pseudomonadota	c__Betaproteobacteria	o__Burkholderiales	f__Comamonadaceae	g__Acidovorax	s__Acidovorax_sp._RAC01	NA	NA	NA	NA	NA	NA	NA	NA	NA	1	NA	NA	NA	NA	NA	NA	NA	NA	NA
k__Bacteria	p__Pseudomonadota	c__Betaproteobacteria	o__Burkholderiales	f__Comamonadaceae	g__Acidovorax	s__Acidovorax_sp._1608163	NA	NA	NA	NA	NA	NA	NA	NA	NA	NA	NA	NA	NA	NA	NA	NA	1	NA	NA
k__Bacteria	p__Pseudomonadota	c__Betaproteobacteria	o__Burkholderiales	f__Comamonadaceae	g__Acidovorax	s__Acidovorax_sp._JMULE5	NA	NA	NA	NA	NA	NA	NA	NA	1	NA	NA	NA	NA	NA	NA	NA	NA	NA	NA
k__Bacteria	p__Pseudomonadota	c__Betaproteobacteria	o__Burkholderiales	f__Comamonadaceae	g__Acidovorax	s__Acidovorax_sp._HDW3	NA	NA	NA	NA	NA	NA	NA	NA	NA	NA	1	NA	NA	NA	NA	NA	NA	NA	NA
k__Bacteria	p__Pseudomonadota	c__Betaproteobacteria	o__Burkholderiales	f__Burkholderiaceae			1	NA	6	9	2	1	9	2	40	68	42	NA	3	3	24	2	4	7	NA
k__Bacteria	p__Pseudomonadota	c__Betaproteobacteria	o__Burkholderiales	f__Burkholderiaceae	g__Burkholderia		NA	NA	1	1	1	NA	2	NA	3	4	6	NA	NA	NA	NA	NA	NA	NA	NA
k__Bacteria	p__Pseudomonadota	c__Betaproteobacteria	o__Burkholderiales	f__Burkholderiaceae	g__Burkholderia	s__Burkholderia_gladioli	NA	NA	NA	NA	NA	NA	NA	NA	1	NA	1	NA	NA	NA	NA	NA	NA	NA	NA
k__Bacteria	p__Pseudomonadota	c__Betaproteobacteria	o__Burkholderiales	f__Burkholderiaceae	g__Burkholderia	s__Burkholderia_dolosa	NA	NA	1	1	NA	NA	NA	NA	NA	NA	NA	NA	NA	NA	NA	NA	NA	NA	NA
k__Bacteria	p__Pseudomonadota	c__Betaproteobacteria	o__Burkholderiales	f__Burkholderiaceae	g__Burkholderia	s__Burkholderia_cenocepacia	NA	NA	NA	NA	NA	NA	NA	NA	1	1	NA	NA	NA	NA	NA	NA	NA	NA	NA
k__Bacteria	p__Pseudomonadota	c__Betaproteobacteria	o__Burkholderiales	f__Burkholderiaceae	g__Burkholderia	s__Burkholderia_multivorans	NA	NA	NA	NA	NA	NA	NA	NA	1	2	NA	NA	NA	NA	NA	NA	NA	NA	NA
k__Bacteria	p__Pseudomonadota	c__Betaproteobacteria	o__Burkholderiales	f__Burkholderiaceae	g__Burkholderia	s__Burkholderia_pseudomallei	NA	NA	NA	NA	NA	NA	NA	NA	NA	1	NA	NA	NA	NA	NA	NA	NA	NA	NA
k__Bacteria	p__Pseudomonadota	c__Betaproteobacteria	o__Burkholderiales	f__Burkholderiaceae	g__Polynucleobacter		NA	NA	3	6	1	1	1	NA	NA	NA	1	NA	NA	NA	1	NA	NA	NA	NA
k__Bacteria	p__Pseudomonadota	c__Betaproteobacteria	o__Burkholderiales	f__Burkholderiaceae	g__Polynucleobacter	s__Polynucleobacter_sp._HIN5	NA	NA	NA	1	1	NA	NA	NA	NA	NA	NA	NA	NA	NA	NA	NA	NA	NA	NA
k__Bacteria	p__Pseudomonadota	c__Betaproteobacteria	o__Burkholderiales	f__Burkholderiaceae	g__Polynucleobacter	s__Polynucleobacter_sp._MWH-Aus1W21	NA	NA	NA	NA	NA	NA	1	NA	NA	NA	1	NA	NA	NA	NA	NA	NA	NA	NA
k__Bacteria	p__Pseudomonadota	c__Betaproteobacteria	o__Burkholderiales	f__Burkholderiaceae	g__Lautropia		NA	NA	NA	NA	NA	NA	1	NA	NA	NA	1	NA	NA	NA	NA	NA	NA	NA	NA
k__Bacteria	p__Pseudomonadota	c__Betaproteobacteria	o__Burkholderiales	f__Burkholderiaceae	g__Lautropia	s__Lautropia_mirabilis	NA	NA	NA	NA	NA	NA	1	NA	NA	NA	1	NA	NA	NA	NA	NA	NA	NA	NA
k__Bacteria	p__Pseudomonadota	c__Betaproteobacteria	o__Burkholderiales	f__Burkholderiaceae	g__Ralstonia		1	NA	1	NA	NA	NA	1	NA	32	50	1	NA	3	2	16	2	1	6	NA
k__Bacteria	p__Pseudomonadota	c__Betaproteobacteria	o__Burkholderiales	f__Burkholderiaceae	g__Ralstonia	s__Ralstonia_pickettii	NA	NA	NA	NA	NA	NA	NA	NA	NA	NA	NA	NA	NA	1	4	1	NA	1	NA
k__Bacteria	p__Pseudomonadota	c__Betaproteobacteria	o__Burkholderiales	f__Burkholderiaceae	g__Ralstonia	s__Ralstonia_mannitolilytica	1	NA	NA	NA	NA	NA	1	NA	25	43	NA	NA	NA	NA	NA	NA	1	NA	NA
k__Bacteria	p__Pseudomonadota	c__Betaproteobacteria	o__Burkholderiales	f__Burkholderiaceae	g__Ralstonia	s__Ralstonia_wenshanensis	NA	NA	NA	NA	NA	NA	NA	NA	NA	NA	1	NA	NA	NA	NA	NA	NA	NA	NA
k__Bacteria	p__Pseudomonadota	c__Betaproteobacteria	o__Burkholderiales	f__Burkholderiaceae	g__Pandoraea		NA	NA	NA	NA	NA	NA	1	NA	NA	NA	3	NA	NA	NA	NA	NA	NA	NA	NA
k__Bacteria	p__Pseudomonadota	c__Betaproteobacteria	o__Burkholderiales	f__Burkholderiaceae	g__Pandoraea	s__Pandoraea_pnomenusa	NA	NA	NA	NA	NA	NA	NA	NA	NA	NA	2	NA	NA	NA	NA	NA	NA	NA	NA
k__Bacteria	p__Pseudomonadota	c__Betaproteobacteria	o__Burkholderiales	f__Burkholderiaceae	g__Pandoraea	s__Pandoraea_thiooxydans	NA	NA	NA	NA	NA	NA	1	NA	NA	NA	NA	NA	NA	NA	NA	NA	NA	NA	NA
k__Bacteria	p__Pseudomonadota	c__Betaproteobacteria	o__Burkholderiales	f__Burkholderiaceae	g__Pandoraea	s__Pandoraea_sp._XJJ-1	NA	NA	NA	NA	NA	NA	NA	NA	NA	NA	1	NA	NA	NA	NA	NA	NA	NA	NA
k__Bacteria	p__Pseudomonadota	c__Betaproteobacteria	o__Burkholderiales	f__Burkholderiaceae	g__Cupriavidus		NA	NA	NA	NA	NA	NA	1	2	2	4	7	NA	NA	1	NA	NA	2	NA	NA
k__Bacteria	p__Pseudomonadota	c__Betaproteobacteria	o__Burkholderiales	f__Burkholderiaceae	g__Cupriavidus	s__Cupriavidus_basilensis	NA	NA	NA	NA	NA	NA	1	NA	NA	NA	NA	NA	NA	NA	NA	NA	NA	NA	NA
k__Bacteria	p__Pseudomonadota	c__Betaproteobacteria	o__Burkholderiales	f__Burkholderiaceae	g__Cupriavidus	s__Cupriavidus_pauculus	NA	NA	NA	NA	NA	NA	NA	2	1	2	5	NA	NA	NA	NA	NA	NA	NA	NA
k__Bacteria	p__Pseudomonadota	c__Betaproteobacteria	o__Burkholderiales	f__Burkholderiaceae	g__Cupriavidus	s__Cupriavidus_metallidurans	NA	NA	NA	NA	NA	NA	NA	NA	1	NA	NA	NA	NA	NA	NA	NA	NA	NA	NA
k__Bacteria	p__Pseudomonadota	c__Betaproteobacteria	o__Burkholderiales	f__Burkholderiaceae	g__Cupriavidus	s__Cupriavidus_nantongensis	NA	NA	NA	NA	NA	NA	NA	NA	NA	1	NA	NA	NA	NA	NA	NA	NA	NA	NA
k__Bacteria	p__Pseudomonadota	c__Betaproteobacteria	o__Burkholderiales	f__Burkholderiaceae	g__Limnobacter		NA	NA	1	2	NA	NA	NA	NA	NA	1	3	NA	NA	NA	NA	NA	NA	NA	NA
k__Bacteria	p__Pseudomonadota	c__Betaproteobacteria	o__Burkholderiales	f__Burkholderiaceae	g__Limnobacter	s__Limnobacter_sp._SAORIC-580	NA	NA	1	2	NA	NA	NA	NA	NA	1	3	NA	NA	NA	NA	NA	NA	NA	NA
k__Bacteria	p__Pseudomonadota	c__Betaproteobacteria	o__Burkholderiales	f__Burkholderiaceae	g__Paraburkholderia		NA	NA	NA	NA	NA	NA	1	NA	2	1	NA	NA	NA	NA	NA	NA	NA	NA	NA
k__Bacteria	p__Pseudomonadota	c__Betaproteobacteria	o__Burkholderiales	f__Burkholderiaceae	g__Paraburkholderia	s__Paraburkholderia_xenovorans	NA	NA	NA	NA	NA	NA	1	NA	NA	NA	NA	NA	NA	NA	NA	NA	NA	NA	NA
k__Bacteria	p__Pseudomonadota	c__Betaproteobacteria	o__Burkholderiales	f__Burkholderiaceae	g__Paraburkholderia	s__Paraburkholderia_fungorum	NA	NA	NA	NA	NA	NA	NA	NA	1	NA	NA	NA	NA	NA	NA	NA	NA	NA	NA
k__Bacteria	p__Pseudomonadota	c__Betaproteobacteria	o__Burkholderiales	f__Burkholderiaceae	g__Caballeronia		NA	NA	NA	NA	NA	NA	NA	NA	NA	4	14	NA	NA	NA	NA	NA	NA	NA	NA
k__Bacteria	p__Pseudomonadota	c__Betaproteobacteria	o__Burkholderiales	f__Burkholderiaceae	g__Caballeronia	s__Caballeronia_zhejiangensis	NA	NA	NA	NA	NA	NA	NA	NA	NA	3	10	NA	NA	NA	NA	NA	NA	NA	NA
k__Bacteria	p__Pseudomonadota	c__Betaproteobacteria	o__Burkholderiales		g__Thiomonas		NA	NA	NA	1	NA	NA	NA	NA	NA	NA	NA	NA	NA	NA	NA	NA	NA	NA	NA
k__Bacteria	p__Pseudomonadota	c__Betaproteobacteria	o__Burkholderiales		g__Thiomonas	s__Thiomonas_sp._X19	NA	NA	NA	1	NA	NA	NA	NA	NA	NA	NA	NA	NA	NA	NA	NA	NA	NA	NA
k__Bacteria	p__Pseudomonadota	c__Betaproteobacteria	o__Burkholderiales		g__Aquabacterium		NA	NA	NA	3	NA	NA	NA	NA	NA	NA	NA	NA	NA	NA	NA	NA	NA	NA	NA
k__Bacteria	p__Pseudomonadota	c__Betaproteobacteria	o__Burkholderiales		g__Aquabacterium	s__Aquabacterium_olei	NA	NA	NA	3	NA	NA	NA	NA	NA	NA	NA	NA	NA	NA	NA	NA	NA	NA	NA
k__Bacteria	p__Pseudomonadota	c__Betaproteobacteria	o__Burkholderiales	f__Sphaerotilaceae			NA	NA	NA	1	NA	NA	3	NA	16	25	9	1	2	2	NA	2	1	NA	NA
k__Bacteria	p__Pseudomonadota	c__Betaproteobacteria	o__Burkholderiales	f__Sphaerotilaceae	g__Rubrivivax		NA	NA	NA	NA	NA	NA	NA	NA	NA	NA	NA	1	NA	NA	NA	NA	NA	NA	NA
k__Bacteria	p__Pseudomonadota	c__Betaproteobacteria	o__Burkholderiales	f__Sphaerotilaceae	g__Rubrivivax	s__Rubrivivax_gelatinosus	NA	NA	NA	NA	NA	NA	NA	NA	NA	NA	NA	1	NA	NA	NA	NA	NA	NA	NA
k__Bacteria	p__Pseudomonadota	c__Betaproteobacteria	o__Burkholderiales	f__Sphaerotilaceae	g__Sphaerotilus		NA	NA	NA	NA	NA	NA	NA	NA	1	NA	NA	NA	1	NA	NA	1	NA	NA	NA
k__Bacteria	p__Pseudomonadota	c__Betaproteobacteria	o__Burkholderiales	f__Sphaerotilaceae	g__Sphaerotilus	s__Sphaerotilus_sulfidivorans	NA	NA	NA	NA	NA	NA	NA	NA	1	NA	NA	NA	1	NA	NA	1	NA	NA	NA
k__Bacteria	p__Pseudomonadota	c__Betaproteobacteria	o__Burkholderiales	f__Sphaerotilaceae	g__Ideonella		NA	NA	NA	NA	NA	NA	1	NA	NA	1	1	NA	NA	1	NA	NA	NA	NA	NA
k__Bacteria	p__Pseudomonadota	c__Betaproteobacteria	o__Burkholderiales	f__Sphaerotilaceae	g__Ideonella	s__Ideonella_dechloratans	NA	NA	NA	NA	NA	NA	1	NA	NA	1	1	NA	NA	1	NA	NA	NA	NA	NA
k__Bacteria	p__Pseudomonadota	c__Betaproteobacteria	o__Burkholderiales	f__Sphaerotilaceae	g__Roseateles		NA	NA	NA	NA	NA	NA	NA	NA	5	3	2	NA	NA	1	NA	1	1	NA	NA
k__Bacteria	p__Pseudomonadota	c__Betaproteobacteria	o__Burkholderiales	f__Sphaerotilaceae	g__Roseateles	s__uncultured_Roseateles_sp.	NA	NA	NA	NA	NA	NA	NA	NA	NA	1	NA	NA	NA	NA	NA	NA	NA	NA	NA
k__Bacteria	p__Pseudomonadota	c__Betaproteobacteria	o__Burkholderiales	f__Sphaerotilaceae	g__Roseateles	s__Paucibacter_aquatile	NA	NA	NA	NA	NA	NA	NA	NA	NA	NA	NA	NA	NA	NA	NA	1	NA	NA	NA
k__Bacteria	p__Pseudomonadota	c__Betaproteobacteria	o__Burkholderiales	f__Sphaerotilaceae	g__Roseateles	s__Paucibacter_sp._KCTC_42545	NA	NA	NA	NA	NA	NA	NA	NA	NA	NA	NA	NA	NA	NA	NA	NA	1	NA	NA
k__Bacteria	p__Pseudomonadota	c__Betaproteobacteria	o__Burkholderiales	f__Sphaerotilaceae	g__Roseateles	s__Roseateles_sp._XES5	NA	NA	NA	NA	NA	NA	NA	NA	4	1	2	NA	NA	NA	NA	NA	NA	NA	NA
k__Bacteria	p__Pseudomonadota	c__Betaproteobacteria	o__Burkholderiales	f__Sphaerotilaceae	g__Caldimonas		NA	NA	NA	NA	NA	NA	NA	NA	4	16	1	NA	NA	NA	NA	NA	NA	NA	NA
k__Bacteria	p__Pseudomonadota	c__Betaproteobacteria	o__Burkholderiales	f__Sphaerotilaceae	g__Caldimonas	s__Caldimonas_thermodepolymerans	NA	NA	NA	NA	NA	NA	NA	NA	NA	2	NA	NA	NA	NA	NA	NA	NA	NA	NA
k__Bacteria	p__Pseudomonadota	c__Betaproteobacteria	o__Burkholderiales	f__Sphaerotilaceae	g__Caldimonas	s__Schlegelella_aquatica	NA	NA	NA	NA	NA	NA	NA	NA	4	14	1	NA	NA	NA	NA	NA	NA	NA	NA
k__Bacteria	p__Pseudomonadota	c__Betaproteobacteria	o__Burkholderiales	f__Sphaerotilaceae	g__Methylibium		NA	NA	NA	NA	NA	NA	NA	NA	1	NA	NA	NA	NA	NA	NA	NA	NA	NA	NA
[truncated: 2,254 more rows]
